# Supplementary material for: Transcriptional regulation of the paper mulberry under cold stress as revealed by a comprehensive analysis of transcription factors
Source: BMC Plant Biol. 2015 Apr 19;15:108. doi: 10.1186/s12870-015-0489-2 (PMC4432934; doi:10.1186/s12870-015-0489-2)
Supplement: Additional files 1: — The sequence information and expression values of the TFs expressed in these five samples. [file 12870_2015_489_MOESM1_ESM.xlsx]

## Sheet: Sheet1
ID	Family	RPKM value					Length of the transcript	Sequence
		0 h	2 h	6 h	12 h	24 h
T2-24317	Alfin-like	11.8472	20.1313	13.0189	8.56753	18.7755	1153	TGAGGATAAACCAGTGCCTTTCTCATTAAGAGAACGAATGCTATAGTTGACAGTAGAAGAGACACTTCCCAGCTCACAATCTATGTAACACATGTTCACAGCCTAAACAGAAACACTATGAAAATAAAAGAGTTGTCTTAAGAAGGTGCTAAGTACAAAAGTGCTGAGCCAACATGGCCTCAAACATGGAGCAACTAATAGTTAGCCGAATCTGACATGAGATTAATACGAGTAATGAGCGCTAAGACTGACCCACTTTCCTTGAGATATCAATGTCGTGCTCTCTTGCTGCTGCATGAAGGGCACTTGTACTCCTTGATGTGCTGAGCTCTGGCGGGAGTGATCTTCACACATCTCCCATGAAACCACACCTCACATATGTCGCAGCAAATCCAGAAC…
T2-30317	Alfin-like	8.59211	3.62214	9.47656	6.31061	3.56891	392	TCTCTCTCTCTTTCTCTCTCTCTCCGTGTTCCATTTCCATTTTGACTATTGGAGTCGGGTTTCGCCGGAGAGAAGACCAGACCAGACAGTGACAGACGACGACGCTCAGCTGTGGAAGTGAGGAGAGAAAATGGAGGGTCTTGGAGGCGGTGCGAACTATAATCCTCGTACGGTCGAAGAGGTTTTCCGGGATTTCAAGGGCCGTAGAGCTGCAATGATCAAAGCTCTCACTACAGATGTTGAAGAATTCTATCAGCAATGTGATCCTGAGAAGGAGAATCTTTGTCTCTATGGCTTTCCCAGCGAGCAATGGGAAGTCAACTTGCCTGCTGAAGAGGTGCCTCCAGAGCTGCCAGAGCCAGCGCTTGGTATCAACTTTGCTAGAGATGGA
T2-30318	Alfin-like	8.37907	17.2461	12.8399	10.7568	8.80342	853	CTGAATCATTGAGAATTTCACAGATTACCATTCATAGTCATCTAACAATAAACGACAATCTTTTCTTCGTGCCCACAAACTACAGTCGTATACCATCATAAAGAGGCCTATTCGTGACAGAATTTCCTATTTCAACATTAGGGAGCCTTAAATGTGCCAAATTAAACAGGGGACCATTCAGAACCTACAAGTAATCGTACTGTACTAAAAATTGGGATTCCCCTTAAACCAAGTACAATTTCACAAGTTTGCACCAATTCTAGGATTACGAAAGAGAATGGTAATTTGCAAAGCAGTCAGCAGATTTCACCAAGGGAAAGAGTCATTGCAACGACGTCTCAGGGGCGGGTTCGCTTATTGCTGCTGCACGACGGGCACTTGTACTGCTTAATATGCTCC…
T3-26880	Alfin-like	42.0536	46.5212	31.5796	41.5581	30.3519	1409	CACCGATCATTAATCACAAGCCAACTGAAATCAAATGGTGCCGTTTTCCAATGTGAAGCTTAGCTTGCCTGTAATCTAAAGACAACAAAAGATTTACCATTAGACGGTTTGTAATGGCATAGTTACCCTATGAACATGGTTGAATTCATGCATATGGATAACAAATCCCATGCTAACGGGGAAAAAAAGATTTCCAACCCGGTAATATAAATATCCTAGCATAAGCAAACACTTGACAGGCAGATTTGCAACCTAGACATCGTATCCGAATTAAAAATCCCTAAAATTACAGACACAAAACTGATAAATAAACCTGACCTACTAGACAATTAGCAGTCAACCACACAGATTACAGAGACAGCCCTCTTCCCCGGGCTAACATCAAGGCCGGACTCTCTT…
T4-22161	Alfin-like	9.86891	12.682	8.80793	14.9681	12.213	3086	TCTCTCTCTCTAAAAATCTCTCTGCTCATCGGCCACCTCTCTCTCTCTCTCGTCCCCTCTCTTTCTCTCTCCCAATTACCCGCCAAAAACACACTTTAATTTATCACTACCAATTTTTCATATTTTCTCTCTCTAGGGTTTGTCTCTCTTTCTTCCCAAAACGTCGTCGTTCTGGAGCTCCATTCCCATGGATTCCACGACCGACGTCGGGATGTCGGAGTCGGTGGCGGAGAAGAGGCCGGTGGAGAACGGGGACTCGGAGGCTAGGCCCTCCAAGAAGCCCAAGACCGGGAAAGGGAGCGGCGGAGGGCTCAAGAGAGTGGCGGAGATCGTGCTGGTTCTGTCGGCGATGGCGAAGATTCGGGGCGGGAAGAAGCCGACGGAGGCGGAGGTCGAGCT…
T4-22793	Alfin-like	13.998	14.837	6.11674	9.33266	16.0144	2626	GAAGACGAAGAAGAAGATGAAAGATAGCTTTGGCATCTCTCTCTCTCTCTCTCTCAGAAAAACCTCCCAAACACGACAAACAAAACCTTCTTCTTCCTCCATCAGATCTCTTCTCTTCACCACGAGATCTGCACCCTCACGCGCCGTCGTCGTCTCGTCATGGTCGTGAACGCGCGTCCTCTCAAGCGGATGAAGAGCCGTGTCACGGCGGATCTCTACGATTTTCTCACCTTCCCTTCTCCGGCGGAAGGAGGAGCCGGAGGAGGAGCCTTCAGGACCAACGTGCGGACCTTCCTCTCCAAGCACGCGATGCTGCCGCCGCCGTCCTCGCTCTTCCCTCACCTGATGACGTGGCAGATCCTCTTCCGCGTCGGCGACTCCACGGAAGGATCCGCCGGA…
T5-17570	Alfin-like	3.4264	1.04001	7.71657	1.15043	1.02472	1533	GGAAGACTTTATTTCCGGGCAGTCAAAATAGCTTGCTCTTGCCTGGGAGGAACGTTATACGACTTAAAAGACAGATGCCGCTGCAATGGTTTTGAAACGATGATTATTGTCTTGAAGTGAAGCACGCTTTCGGTTGAGTTTTTGAAGCCCTGTCTTCTTTTCTTTTCGACTAAGGCTATTGCCATCTTAGTAGTCTGACCTGGACCTACCTTGCGCCCTTCACCACGCCAAGATGCACTTTATTGCTGTAGCGCACCTGAATGAATTATGACCCCGCCACTTAAAAAGTGTACCTCACTCCGCTCGCCTCACTTCTTACCGGCTGGCTGTCAGGCTTTTTTAATAATAAGTAAGATATTGTTGTTCTTTCTAAGTGAATATTCTAACGTGTAGCTCTGT…
T6-17651	Alfin-like	1.53263	0	2.14653	2.14411	1.27322	412	TGTGACACCCAGAACAGAACACCCCATATCCGAGACCCAAAAGACAAAATTCAGGAATCTACAAAGCTCTTCCTTTCTGGGTTTTCTCCGAACAACTGAAAGAGTGGAAAAATCACAGAGAGAGAGACCTGTAGTGAGAGCTTTGATCATTGCAGCTCTACGGCCCTTGAAATCCCGGAAAACCTCTTCGACCGTACGAGGATTATAGTTCGCACCGCCTCCAAGACCCTCCATTTTCTCTCCTCACTTCCACAGCTGAGCGTCGTCGTCTGTCACTGTCTGGTCTGGTCTTCTCTCCGGCGAAACCCGACTCCAATAGTCAAAACGGAAATGAAACACGGAGAGAGAGATATCGAGAGTGAGAGAGTGTGTGTTACTTTACATGCTGTTAAAACGGGG…
T6-18905	Alfin-like	2.30917	2.22507	1.24745	3.46124	3.97367	1274	CCGCCGTCCTCGCTCTTCCCTCACCTGATGACGTGGCAGATCCTCTTCCGCGTCGGCGACTCAACGGAAGGATCCGCCGGAGACGATCCCCTCCTCCTGCCGGCGGTTGTCTGTCTCGACGTCGTGGAGGAGGACGTCGCCAGATCCAGATCTGTCTACTGCGACCAGTGCCGAGTTGTTGGTGAGTTGACTCACTGAATCGTCGTTTGATTCTCTCTGCTCTCCTTCGATCGAACGATCTAGAAACTACAACCGATTTCGGGACGTGCTTTCCGGTTCTCAGCCGGTTGCCGGTTGGACCCCGTGGTTCATTTTACTTGCTGACTGAGTTTTTGCTCTGTGTTTTTATTTCTCGGGAAATTGGTAATAAATATCGCGAGATAAAAGTATTTTCTAATC…
T6-20638	Alfin-like	55.292	63.7316	60.9714	92.6272	57.9497	901	TTTCTCTACCTCTTTCCCTTTCTTCTTCATCTGACCGAACACCTCTCTCGCTCTCTCTTCTCGGAAGCACAACTCAAGCTTTCTTTCGTTGGCTTCACCACCGAGCTTTCCACTGAGTAGAAGGCCAATTTCTGCTGCGAAACTCGGAGCAAAGAGAAATTTTGAGATATTTTTATACCCGGGAGCTGAGCACTTGTTGCAGGAATCATGGCTAAGCATCATCCTGATTTGATAATGTGCCGGAAGCAACCAGGAATTGCCATTGGGCGACTTTGCGAGAAGTGCGATGGGAAGTGTGTGATCTGCGATTCCTACGTGCGTCCGTGCACTCTTGTGAGGGTCTGTGATGAATGCAACTATGGATCGTTTCAGGGTCGGTGTGTCATCTGCGGAGGTGTG…
T6-23594	Alfin-like	4.38716	3.47702	3.68668	15.3194	9.91331	2394	AAGAGGAAAAAGATGGTGATGGGAATGAAAGTAGTGAAGGGAGATGAAACGATGAAAAGAGGCGGAGGAGGAGGAGGAGGGAAGAGGAGGAAGCTGTGGCGGTCAGAAGAGGTTGCGGAATTGTTGGATCTGAGGGCGTTTGAGACAAGTAACAAGGCGTTCAGGGAGTCCATAAAGGCGTTCCTCAGCAACCACGCCCGCCTCGCCCTCCCTCCCTCACTGTTCCCTTCCCTCCTGCCCTGGCGCCTCACTCTCCGCCTCTCCGCCGCCTCTTCCGCCTCCGTCTCTCTCGACATCGTCGAGGAGGACGTCACCTCCTCCTCCTCCCGCTCCCTCTACTGCGACCACTGCCGAGTCCTCGAATGGAGCGGGCACCCAGTATGCCAAAAAAGATATCAC…
T7-22034	Alfin-like	16.7051	14.1929	18.6811	16.9343	15.6923	1635	ATTTCATTGTTATTTTTCTTTATTTCTACTCTCTTTCCAAAATATTCTTGATCTGACCAGAGACTTTTTGATTTCATTGTTACTGTCCTTTTAATCTGTATTATCTTTCCAAAAAGAATGTAAATTACCAGTGAATTTTTCTTTCTTCCAAGGGTCCAACATTTAATCAAAGCTGGAACTGGACCTAGAACTGAGGTTAATTATGCCTTTTGAAGATTCTGGCTCCTTTCTGCGGTCATCAATCAGTGACACTACCATATTTAGTCCTTTCAGCTTACTAAGATTGATTTACTTAAACTATTCTTCCTTTAATTTTCATTTTATTCTCTATCTTGGGTGGTTAGGGAGTGATTTTACTAAATCAATTGCTTAAAATAGTGCTGTTTGCTACATGAAAAT…
T7-23496	Alfin-like	10.1006	12	12.989	10.6621	9.78947	1373	GAAAAATGTTTGTTTCTTTTGTTCTTTACAATTAAATCCTTCAGAATAAGAACAGTAGCGTTACCAATTAAAAAAGAGGGTAAAAAAGATGACTGAACTAGCCCTACAATTACATCCGGCCAATACAAGAAATTAAGAACTTAAAAACAATGAGTTGCTTGTATCCGTTTTGGTCTTCATATCACCAACCAAAACCAAGCAACTCTTGATTTGGCCAATACAAATCACAATTACTTCTGGCCAATACGAGAAATTAAGAACTTGAAAACATGACTTGCTTGTCTCCGTTTTGGTCTTCATATCACCCCACCATCAAAACCAAGCAACTCTTGATTTATGTTACATTGCTTTGCGTCCTTTTTGTTACTGTAAAGCCGGGAGATAATTCTAAAAATTCTA…
T7-23763	Alfin-like	33.2391	24.5027	25.3372	23.1742	17.6543	1157	AAAAAACTGCCAATTAGAAGAAAGTTGGGCGAAGGCTATATCCGTCTTTTCAGCAGAGATCTTCTCTCTCTTTCTCTCGTCCTTTCCGTGAAAAATGTCTGCAATTTTTATTTAGGGCTTCAAAAAGTCGTTGAATCCGTCACCAATGGCGGGAAGTCTGAGAGAGATTTCTGAATCACTCTGATTGAATCGCTTGGCTCTCTATAGAAGTCGCCAAAAATGTCTTTTCTTGACGAATTTCAAGCCAACCTTGATTCACTGCCAAATATTTTGCAAAAGAAGTATGTTTTGTTGCGTGATCTTGATAAGAGTTTACAAGAAATTCAGAGGCAAAATGAACAGCGTTGTGAACTAGAGATGGAGGATATTAAGCGCCAAGTTAGATCTGGAAATATTACA…
T7-26570	Alfin-like	45.1914	41.6969	46.0368	48.7585	49.8499	1971	TTCCGGTATCACATAAATGTCCATAAAATTATAATAAAGAGATCACAAACAGATCACTTACCAAATGGGCCTTAAATCTCCCAAAAATATGGGGGAAGGGAAATCTAGAGGAATGCCCCTCGCTAGTGATGGCATATTATATATCAATCAATATAAGAAGAAGAGCAGAATTCTAAGATAAAAACATTAAAGGGGAGTGGGGGGGCATATTCCCTATTTTGGTGAAGCTTGTTGCTTGCTTTCCAAGCATCATCCTCTTGCCGAAGAAAGTAGCTAGTTCCCTCCAAAACGACCCTCAGCACCTCTCGACGTGAGCAACGCATCTGAGAGCCAAGGCTGCCAAAGCAATGACACATGAAACTTTGCACCAACTTGGGAGCTTCCAAAATCGATAGCAAA…
T7-28045	Alfin-like	17.7045	13.2687	8.96143	22.0742	16.6001	2029	TGGGTTTTTTTTTTTTTTTTTTGTGTGGATAAATTCTCTCATTTTTGTTTTTTGTGTTTAAAATGTTCATCTGAGAGGTTTTCGTCGCAGTTTGGATTTGTCGGATTCAGATTCAGAAAAATGGTTGCTTTTTCCTGCATTTTTTCTTTTATGTCCGATTCTAGTTCTAGGGTTTAATTCGATTCGATTGATGTTGATTTCGGGAATTTTTATGTTCAATTTGAATGATTGGAGAGAATGAATTAGGAAGTTGTGTTTGTTTTGGTGTCCTTCAGAGAAGGAAAATTTGTGCTTCTACGGACACCCGAATGAGACGTGGGAAGTGGGTTTGCCGGCCGAGGAAGTTCCGCCGGAGCTTCCTGAGCCGGCATTGGGCATAAATTTTGCCAGAGATGGGAT…
T2-14909	AP2	1.18828	3.10583	4.6932	5.48588	4.83707	1768	CGATTTTTCTCTCTCTAGATTGGTTAGGGTTTTTCGAATTCGTGGGTGAGGGAGTGGTTGAGTTCGGCCATGGCTTCTTCTTCCTCTGATCCTGGTCTGAAGCCTGAATCTAGCGGCTGCGGGGGTGGTGGCGGCGGAGGAGGAGGTGGTGGTGGAGGAGAGAGCTCGGAGGCGGTGATGGCGAACGATCAGATTTTTCTGTACAGAGGGCTGAAGAAAGCGAAGAAAGAGAGGGGGTGTACGGCCAAGGAAAGGATCAGCAAGATGCCGCCCTGCGCCGCCGGGAAGCGCAGCTCCATTTACCGCGGTGTCACCAGGCATAGATGGACGGGACGATATGAAGCTCACCTTTGGGATAAAAGTACCTGGAATCAGAACCAGAATAAGAAGGGAAAGCAA…
T2-27961	AP2	2.19968	4.55225	4.53714	1.67854	3.82086	1051	GCAGCAGCAGCAGCAGCAGCAGCTGGTGATATCTGGTGTGAGGCAGTCACACAGCTTGACTGAGAGCCAGGGCTCATAGACAAGCTCAGTGACTGCAAATCCCCATATCCCGTCCCACCCTGCATAGCCCCATTGTTCTCCCCCATGCAGTTCCCAACCACACTACCCTTCTGCTCCAAATCCAATGCATGGCTGGTTGAGTAGTTCCTTGACATTACCCAGCTCAGATTGCAGTTTGCAAGACCATTGTTTGAGTAATAGTTGTAGTGTTGTTGTTGTTCTTGTTGATGTTGTTGTTGTTGGGTTTGGTCTTGGTTCAGCATATTTTGGTTGTTGTTGTTGTTGGGGTCATGGGGTTCTGGTTCTGGTCCTGGGTTTTGGTGGTTGTAGAAAATGCTG…
T4-23898	AP2	22.3792	24.3257	5.3468	30.2031	16.1307	1915	TCGACAACAAACAAAATGATATTTCTATAGATGGCCGAACAAACAAAAGGTCCAAATACATGTATAAAGAAAGATCCCTCACTCAAATGTGAAGCACTACTACAAGAGAGCTTGAAAAAATCTTGGACGGCTCTGAAAATTACGCAGAACAACCCAAGAAAACTCTCCTCTTCTCCTAATAACAAAGATGACAAACAAGCCTCATCAAAATTGTTTTTGGGGATATTATTCTTTTTCTTCTCTCTCAAAAAACACAAGACACAACAACTGTATTATAGACTCACTCCTAAGCTACAAAACTTCATGGTAAGGCCATGTTCAAGGTCTCATCAAGCCAAGCAAGACCCTGCTTCCCGAAATCGAAGTCGATGGAGGGAAGAGCCTCCGCATTTTCATACT…
T4-23938	AP2	24.1499	20.2673	12.5898	10.1356	15.5111	1879	TCTTCTTCTTCTTCTTCTTCATCAACCCACTGATTCACTCGCCGGAGCGGACGATGCTTGTCGACCTGAACCTCAGCGTGGCGTCCTCCGACACGGCGTCGGACTCCACCGAGAAGCTTCTCGAAAGCTCCGGAAGCTTCAACTCCTCCTCCTTCGACGACGACTACTACCACTCCTCCTCCTCCGACGCCGATCGCGTTCGGACGATCGACCTCTTCCCGGTGGTCAGCGGAGGAGCCGCCATGGAGAAGAATTCTTCGCCGTCGCTCTCGCGGAAGGAGTGGCTGGGGTTGTCGACGGCGACGTCGTTCCGGGAGGGCGGGTTCGGCGGTCTGGCGGCTCCGTCGCCTCCACCGGCGGCGGTGAAGAAGAGCCGGCGAGGTCCGAGGTCGCGCAGCT…
T4-27853	AP2	0	1.39395	1.38933	0	0	255	GGACACGAAAAAGCGTTCCTCGGGACTCTCCCCCTCAGCGAAGTTCGATTTATAGAGGTGTCACAAGACACCGGTGGACTGGCAGGTATGAAGCTCATTTGTGGGATAAGAATTGCTGGAATGATTCACAGAACAAGAAGGGAAGACAGGTTTATTTAGGAGCATATGATGACGAGGAAGCTGCAGCACATGCATATGACTTGGCAGCATTGAAGTATTGGGGACATGACACTATCCTCAATTTTCCATTCTCA
T4-27854	AP2	0	1.03831	0	0.516851	0	342	TGTTAGGGTTATCTTGGTTAGTTGGACCTAGCCACTTGATATAACGGCTAAGGTCAAAGTTTGTTACCGCGTTTAGTCCACGGTACTCAATAGCTGCCTTGTCATAAGCCGTAGCTGCTTCCTCTTGTGTAGCGTAGGTTCCAAGATAGAGATACTTGTTTCCAAATACTCTTCCTATCCGGGCTTCCCATCTTCCATTGTGGTGGTGTCTTGCCACCCCTCTATATTTTGAAACTCCACGGGAAAATCCGCTACTCTTCCTTCTCAAAGATCCAATATATTCTTCTTTTGATTGACCCTCCATTTCTTTGAGCTCTTCTTGATATGTTGATAATGGAAAA
T5-11826	AP2	0	0	2.89253	0	0	367	GTACTGCCCATGGAGAGTGTCAATGACTGAAGATTGCTAGCCGGGTTTTCTTGAAAATCGTAATTAGTATTGCTAGAGGCGGCTACAAGAGCACTACTTTGCTGGACCATCGGGACTAAACTGTTGTTCGCCGGGAAAATATAATCCGAATCATTAGTATGAATTTCGTTGTAGGCCACAAGCTGATCCGTCTGGCTTTCTGCTTTGCTCACGCCAAGAAAATCAGCCACCTTGGGGACTTGATCACTACTGCCGTGGCTATTGATCAGATTCCACTCTTGGTTTTGGAAAGGATTGATACTGTCCATGTTGTCATTAACTAGCCCTAGAGAGAATTGATGAGCCTGGGACGAGTGAAGATGTGAA
T5-14972	AP2	0	0	2.7062	0	0	979	GTAGTCTCTCGCCTCGGTGGCTTCAACTCCGATGAAATCTCCGGCACCGATGTCTCCGGCGAGTGCTTCGATCTCACTTCTGATCACTCCACTGCTCCTTCCCTTAACCAGCTTCCTCCCCCTTTTGGCATACTTGAAGCTTTCAACAGGAACAATCATCACTCCCAAGATTGGAATATGAAGGGGTTAGGAATGAACTCGGACACAAACTACAAGACCAGCTCATCGGACTTCTCTATGCTAATGGGTAACACTCAAAACCTAGAAAACCAACAACAACATCAACCGAAGCTCGAGAACTTCCTCGGCCGACACTCTTTCGCCGATCATCACCACAACCACGCCGCCGCCAACTACATGTTCCCGACAACCTGCGGCTCTACCCTGCACGTGCCGTCG…
T5-24914	AP2	0	0	8.62172	0	0	881	AGGACTAAACGCGGTGACGAACTTCGACATGAGCCGATACGACGTCAAGTCTATTCTGGAGAGCAGCACGCTGCCCATCGGCGGAGCGGCGAAGCGGCTGAAAGACGCCGAGCAAGCGGAGATGACAGTTGACGGACAGCGCATCACCGACGACGACAACATGAGTTCTCAGCTCACCGACGCCATCAGCGGCTACGGAGCTGCTGCCGCCGCCGCCGCCACCACCGCAGCAGCCGGCTGGCCGACACTCGCCTTCCAACAGCCTGCTAATTTCGCCATGCATTACCCGTACGGCCAGAGGGTTTGGTGCAAGCAAGAGCAGGACACTTCTGATCATCACAACAACCATAACTTCAGTGATCTTCATCACCAGCTTCAATTAACCAACACCCACAATTT…
T5-25788	AP2	0.198553	0.920735	11.3458	0.0833316	0.989677	2116	TGCGGCTCTCTTTTCTCTCTCTAGCAACACATTGTAACCTTGTTTCGGAGGCGATTTTTGTCCGAGTATTTTCCCAAACAGTACTTTCTTAGCTACCTTTGCATGCACTACCATTTCTTCAAAAATCCGACTGAAAATGGAGTTCAAGTGATTCGCGTGTGGTTTTCTTGGATCCCTAGATAAGCAAGTTTCAGTAACGCTTCAAGCTGTCGAAGTAGCAGAAGAAAGAAGAAGGTGATTTAAGTATTTAATTGATGGCTCCGGCGACTAACTGGCTATCGTTCTCTTTGTCACCATTGGAGATGTTGAGAACTTCCGAGTCGACTCAGTTCATGGCCGCGTATGAGACCTCCTCCACCGCTTCGCCTCAGTACCTAATCGATAACTTCTATGCCAATG…
T5-28531	AP2	0	0	1.06936	0	0	496	GTTCTACAACAGTTATAATATTCAAAACCACCCGGCGTTTCTTCAGGGGTTGATGGAGAATATGGGGTCTGCGTCTTCTGTGATTGATCATAATAATGGTGGGAATAATAACAATTCCAGTGGGAGTTTCGGTGGTGGTACTACTACTACTGCTGGCTATAATCTTGGGATGCCTTCCAATTCGACCGCCGCAAGCAATTCTGCTGAGGAGCTTGCTCTTGTGAAAGTGGACTATGACATGCCATCCGGGGCGGGTTATGGCGGCTGGTCGGGCGGTTCGGGTCAGGGATCGAATCCGAGTGTTTTTACCATGTGGAATGACTGACTGTATTATTTTTACCTAGGGGGATCGAGTTAAGGACATGGTATAAGGAGCTAATTAATTCACCATGGTTTAAC…
T5-30700	AP2	0	0	1.39482	0	0	254	AGGTGAGCCGCCGCCGGTGAGGATCACCGCCAAGCGCCGGGAGTGCTCCGACCACGCCTCTGGTGGGTCCCCCAAGAAGATCAAGGGCTTGGCGGCGGGTGCTGAATTCAACGGGCGTGATCAGGAATCGGAGAGGAGTTTAGATGCGTTTCCGGTGGGGTCCAACATGAGTTTTCTGCCACGTGGCGATGAGTTATTAGTTAGTTAGGAAAAATGTATTAGGAAAAAGCAAGTTTGGAGCATAATGGCTGCG
T5-4242	AP2	0	0.970039	4.35069	0	0	366	GGAACACCACGTAATGGTGGTGGTGGTGGTGCTTCGCCCTCATCCGCCCTAGGGCTTCTTTTACAATCCACCAAGTTCAAAGAAATGCTCGAGAGATCTTCCGCAGTCGACACACCTCCAGAGATTGAGCCGCCACGCAGGAGTTTTCCTGAGGACATACAAACATACTTTGACTGCCAAGAGTACTCCAGTAGCTACACAGAAGGAGATGACATCCTTTTTGGTGATTTGGGAAGTACATTTGCTTCAGTGCCTATTAACTTTCATAGCGAAGAACTTCATGCATAGTAGGGAAAACTTGGACAAATTAATAAGCTGGAGGTGCAAGCTGGAATATCAATATTATTGGTAAGAGTACCACTAAA
T6-15399	AP2	5.01814	10.132	9.3216	4.43387	8.33756	1591	TGCTGCTGCTGCTGCTGCTGTGGCTCATCATGATTGTGTGGCCATTTTGGATACCAAGAAGAGAGGCCCTGAGAAGGTGGATCAGAAGCAAATCGTTCATAGGAAGTCCCTTGATACGTTTGGCCAGAGAACTTCTCAGTACCGTGGTGTCACAAGGCATAGATGGACTGGTAGATATGAAGCACATTTATGGGACAACAGTTGCAAGAAAGAGGGCCAGAGTCGGAAAGGAAGACAAGTTTATCTTGGAGGGTATGATATGGAAGAAAAAGCAGCAAGAGCTTATGATTTAGCAGCACTCAAGTATTGGGGACCCTCTACTCATATCAATTTCCCGTTGGAAAATTATCAGAAGGAACTGGAAGAAATGAAGAACATGACCAGACAGGAATATGTTGC…
T6-19496	AP2	6.29559	11.5007	9.895	11.8411	9.6852	1802	GAGAGAGAGAGAGAGAGTATTTTGTATTTTCTGTCTCTCCTTTTTGCTTTTCCTTTTTCTTTTTTCCCAACCTCCAAGAATTCTGGTTTCTTAGGAGCTTATGAGAATAATAGCACTCTACTGAGTTACAATCCGAATCTCTCTACTTCCCAAAAACCAAAATCTTCTCTCAACAAAAGAAAAGAAAAAAAAATGTGGGATCTCAATGACTGTCCCGATCAGCTGCCGGACGACGAGTCCGAGGGCTGCTCGTCGCAGAAGACCTCCGTCGACGGCGACGACGAGAAGGGAAAGCGGCTCGGATCCGTCTCCAATTCGAGCTCCTCCGCCGTCGTGATCGAGGACGGATCGGACGGCGAGGACTACGCCGCCAGAGCCATCAGGAAGCGCGCCGGCAAC…
T7-14945	AP2	4.60839	1.45705	0	1.45059	3.34983	730	GATTGATCTTATATCTCAAAGGTACCCAAGAGGAAGCAGCTCGTGCATATGATATAGCAGCAATAGAGTACAGAGGCGTCAATGCAGTGACCAACTTTGACTTGAGCACTTACATAAGATGGTTGAAGCCAGAAGCAGCGGGTAACCCGACCGGAGGTCTTGGATCGGAGATCGTAACAGAGCCTCAAACAATGCAACCAATGACAAACTATGCACCAACAAATCAGGATCAATCCCCATTCTTGAACACTGGTTATACTAGTCCTCTCATGATCTCAGATAATGACTTTAAGTACTCTCCTTCAATGCCGGAGGTAGTTTTCCAAAGCAAAACCCCTTTAATAAGCATTCCCAGCTTTGGTACCAAGTCGTCTTCTCCAACTGCTCTTGGCCTCCTCT…
T7-23473	AP2	4.86416	5.72449	25.2064	3.65762	6.73477	2073	CTCTCTCTCTCTCTCTCTTTTCCTCTCAAAATTCTAAAACTTAAGTTCTCATGGATTGATATTTCCAAAGATAAACAAAACCCCACAAACAACATCTCTTTCACGCTCTCCGACGAGAACGACACAACCCACCAAAACAAAACGACATCAATATGGATTCATCTTCTTCATCCTCATCTCACAACTGGCTTGCCTTTTCTCTCTCCAACCACCCCCACTTGCACCTTTCTCTCTTCGAGGCCTTCTCCTCTCCCGACCCCGCTAGTGTGGTGGATAGTAGTACTACCACGGCAACACCAGAAGACCACCATCACCATCACCCTCACCATGTCGACGCCGGTGCAACCGACCTCGCCATGTTCACCGGCGCCAGCGGCGCTCCGAAGCTGGAGAACTTCC…
T7-28020	AP2	7.00519	10.6627	7.03278	17.328	23.2265	3388	TTTTTCTGCTTGTATTTTTCTTGCTTATTTTCTTCTGAAAACTGTAAAAGATATCGAAATAATAAAGATCACAAAAATGGAGAAACTAGGAGCTCTGAGTCACCTGTTTGTGACGATTTTCCTTTACTTCTTCGGAAGCTCCACTGTGGCTCCTGCCCTCACAGATGTGACCATGGAGGCTCTTTGCCCTGGTCGAGATGAGTGTTCTTTCGCCATTTATCTTACTGGTTTTCAACAAGCGATTGTAGGACTGGGAATGGTGGTGATGACGCCCCTGATTGGGAACCTATCGGACAAGTATGGCAGAAAATCTTTGCTCACACTTCCATTGACACTCAACATTATTCCACTGGTAATACTAGCGTATAACAGGACAACAAATTTCTTTTACGCGTATTG…
T7-31904	AP2	26.528	25.5214	10.4811	35.8371	23.7117	4378	AGAAGGTCGCCGATACTTTTGGCCAGCGAACTTCCATTTACAGAGGCGTCACTAGACACAGATGGACGGGTAGATATGAAGCGCATCTATGGGATAACAGCTGTAGAAGAGAGGGTCAGGCCAGGAAAGGTCGTCAAGTTTACTTAGGTGGTTATGACAAGGAAGATAAAGCAGCTAGGGCTTATGATTTAGCCGCTCTAAAGTACTGGGGTGCCAATGCAACCACCAATTTTCCTGTTTCAAATTACACCAAAGAATTAGAAGAGATGAA
T7-35454	AP2	0	0	0	0	3.2302	271	CAACTTTGACATAAGCAGATACGACGTGAAGAGAATTTGCTCGAGCTCAACCCTAATCGCCAGCGATCTAGCCAAGCGTTCTCCAAGGGACTCTGCACCGACGACAACAGCAGCCCTTGAGGACTTCAACACTTGCGTGTCAGCCTCCTCGTCGCCGCAGCAGCCTCTTTTGGCCATAACAAACAGCGAGCCTTCCGACGAGCTGGCCGACATGGTGTGGACCGCCAATGCTGAGCATGACAGTAACCCTCCGCACGAGATGAACCCGGG
T7-3946	AP2	0	0.679586	0	0	0.669599	522	AAATCTACTGCTCAGCTCAAGCCCAAGAAGACCACCACCAGAACCCAAAAAACATGTCCAAAATGATAAACGTCAATCTGGCACCGACCTTCAACGCCGGCAACCATGGAGAAATAGAAGCCCTAGAGAGTCACAATAACAATAACAATCCCTCAAACCCATCTCCTCTAATCCAGCCCTATGCTGGGCAGCTTATTCCGTCTTGGCTCGGCCAAACGCTGCCTTATAGTAATCGCAATCACGGGGATGTTGATCAGAAACCAGCCGGTGAATCGTTATCAAACGGTGGCTGTGGGTTTCAGTCCCTGTCGCTTACCATGAGCCCGAGCTCACAGAATGACAGCGGTCATCATATCGTCGGCGGTGCGATTTCGGTGGCGGTGTCCGACAGTCGGAAAA…
T1-26719	ARF	4.96382	1.25555	2.08563	0.416658	0	424	GGGTATCTGACAAAGATACTCCAAAAAAAACATGCCTGGCTCCCTGTATGCCAACAGGGGTGTTATCAGGTAGATAACACAAAGGGCTGCTGGGCCCAAGGGTATTGCCTAAAATTGATGACCTGGGAAACTGGCCGTGAAGGGTAAAGTCTGACTGCTGTGGTAACCGCAACTTCTTTCTTGCCGGTGAATAGGATGAGAAGTTGATGATGGGCATGTTTGATATCACTTCGATCAACCATGGGTTGACACGCTGCAGATTATGTTTATAGTCCTGCTCATCCCATGTCACCTGAAGAAGCCGCCAAGGGGAATTAGGCCAGTGAATTGGATCAGCAGGCGAAACCGATGCCACGGTTCCCATTGACCAGCTTATCCTTGACGAATAATCGTCTTCAG…
T1-4997	ARF	7.60071	1.6021	0	1.19624	1.18392	443	GTCGGCATCCGCCATGTACCTAATGGCGGATACCTTGCAGGGAATAAAGGCGGGAATTCGACGGGAATTCCCGAAATCGACATTCCCTTTGGCATGCTCCGCGTGGCCCTGAGGGAAGTAGAAGACCTTAGAGTTAATGGAAGGCATTTGGACCATACCACCGGCTATGGCGTGCCATAACTGAGGGTTCAAGCACTTCTCCAAGTTCTTCTTCAATGATTCCCTTCCAGAGTCCATCACTGTGATCATCGTTGCGTGTCAAAATGCAAAATTAACGCTATTTAACCTTCCGACGGAAGTTTAAGAGAAAGAGCTCCAACGCCAAAGCGATTCAAATTACGGAACCGAAGAGGGAAGAGAAAGTGAAAAATGGAAAAATTTTCCCGGAAAAAGAAAGAA…
T2-29807	ARF	25.0785	26.608	20.5086	17.9425	19.9948	2496	GAAAAAAATTAAAACAAAAATAAAAGCAAAAACAAGAAAGAAAAAGCTGTCTGAACTTCGCAAGTCGACCTCTGATTTCTCGGCGACAAGTCAGTCTCTTCCCTCTTTGATCCCTTCGACAACTCGCTGTTCACGAATCCACAAAACCCAGAAACGAAAAAAGGAAAAAAAGAAAAGAAAAAACAAAGAATTCCTCTCAGTCTTTGTGTCCATTTTGTTTTTGGGTTTTGCCATTTTTGGGTTGTCATTCGTTTTTCTGGGTTTCCAAATTCCGGTTCTTCTGGCTCGGCAACAGCTTCTTTCGGTGTTTTCAGAAGTGGGTTTCGATTGGAAAATGGAATCCACGGTGAAAAATATTCCAATTCACTTTGTTGTTGGTTCGGATGTTTTGGTTCAAAA…
T2-6319	ARF	1.48915	2.51109	7.32951	2.32138	0.530184	988	TGAGAATGCTGAGAAAATGACATCATTTACCAAGACCTTGACGCAATCTGATTCTAACAACGGTGGAGGATTCTCGGTCCCGCGTTACTGCGCTGAGACCATCTTTCCGCCCTTGGATTACTCTGTCTCCATGCCGTTTCAGTTTATGTATCATAAGGATGTTCACGGAGAAAGTTTCAGGTTTAGGCATATCTACAGAGGGACGCCACGCCGTCATCTTTTGACGACGGGGTGGAGTGATTTCGTGAACTGCAAGAAGCTTGTTGCTGGTGACTCTGTTGTGTTTGTTAAGACTGAAAATGGGGACATTTTTGTTGGGATCAGAAGGGTGAAGAAAAGTATTAATGGTGGACACGAGTACCCTTCCCGTTGGAACCATCCAGGAGGGAACTATGGTTC…
T3-26042	ARF	36.7181	37.5572	30.3277	80.9451	61.5684	4347	TTTTTTTTTTTTTTTTTTAAATTCCTTTTTCATTATGCTCAATAATATTCTGTGTTACAAGTGTTCTGCGCACATGTAATCATGACGACGCGCCTGAAAGATTTGCTCCCAGAAACAAATGTCTCTTCCGTGAGCACTTGAACAACAATATTTTTTTTTTCTTTTTGCCTTTTTTTCCCCCTTCTTCTTCTGGGTTTTTTTCGAGATCTGGTTCGTTCAATCCGTGGGCGTTCTGAGGCGGAGATCTGCCGCTTCTTTCAGCTTTCCCGAGCGTTTTCTCAAGTGGGTTTTCGCAACAGTTGGTTCTGTTTTGAGCTCCACAAACAATAAAGTTGAAATGTTGGTGCTGGCTTTTCGTCTGGTTGTTGTCGGAGATTGGAATTTGTTCTTGATCACAAG…
T3-4950	ARF	0.564435	0	0.948626	0	0	373	GTTTACTGCCCGCGCGACGGCGCCCTCGAGTTCTGCGTCAGGGCGTCGGTGGTGAAAGCGGCCATGGCGATTCAGTGGAGCATTGGGATGAGGTTCAAGATGGCGTCTGAAGACGATTATTCGTCAAGGATAAGCTGGTCAATGGGAACCGTGGCATCGATTTCGCCTGCTGATCCAATTCACTGGCCTAATTCCCCTTGGCGGCTTCTTCAGGTGACATGGGATGAGCAGGACTATAAACATAATCTGCAGCGTGTCAACCCATGGTTGATCGAAGTGATATCAAACATGCCCATCATCAACTTCTCATCCTATTCACCGGCAAGAAAGAAGTTGCGGTTACCACAGCAGTCAGACTTTACCCTTCACGGC
T4-18941	ARF	10.1024	15.9706	33.5717	9.1544	7.62955	1830	TTCCACTTTACTTTTGTACCATTTTGTTCGATCTAATTCCCAAGCTCACAGATCTTCGACTGCCTTTACTCAACACAACAGTTCTCCCGATAAATCAAATCAAACACCCTTAAAAGCTCCAAACTTGTTTCACCAATGGCGATCATCACAGAAGAAGAAGAAGATCAACATGAGGAACCCAAACAACCTCAGAACAAACCAACCAACCCCCCAAAACCCAGTTCTTATGCAACAACAAGCACCAAATCCGCCAACCCAACAACCTCAAAATCAAATCCCTTCGCTTTCTGGTTCTACCTCACTCTCACAGTCTCTCTCATCACACTGCTCTTCGTCTTCTTCAACTCTCTCTCTCCACAAGACCCCAAATCCTGGTTCCTCAGCCTACCCGCTGGCCTC…
T4-25509	ARF	27.059	26.5244	16.2812	22.4374	20.8967	3198	ATTTTAGTTAAGAAAGAATGCATTTTAAGCTTAAAACATAGAAAGCAAATCCAACAATTTATATTCAAGAGCAGTCAATAGCTACTCAACAAGGCTGACGAGGTAAAAGACCAGAAGGTTTATGAGCTTTCACTCGGTTTATGGTAAAGGTACGACCGAGTTCAGACTTGAAAAGTAGTAAATACATAACCAGGTTCTGGTGCAAATAAGATGCGGCATACACAATAGACACTAATAAAGACGGACCGAGTTCACTTAAACCCTGATAACAGTTGGAGAAGAATCTGGCTGGCCCACCGATGAAGATTTTGACACTGGAGCTTGTTCCAAACAGCTTTGAGTATCATCACTATTCATCCCACCAATTGTCATCTTCTCCACTTCTTCTCGGGTGTGGAT…
T4-26927	ARF	14.7047	17.0112	8.90844	21.5284	19.247	2457	TTTAGAGAGAGAGAGAGAGAGAGGCTATAGGTAAGGTAGCGCCTTTTTATTTTTAGAGAGAGAGTTGGGGAGAAGGTGAGCTTCTTTTTAGCCAAAAATGCAAAAGGCGCAATTAAAATGCAGAAGCTGAAGAAGCCGCTTCTTCATTTCTCTCTGGAATCTCGGAAAAAATCGGTGGCGTATTCTCCCTAGCTAGGGTTTTTGAGTCGGAATCCATGGCGGGCCTGATCGATCTCAACACCACCGAGGACGACGAAGCGCCGTCCTCCAATTCCTCGGCCTCCACGTCCTCCGCCTCCGCCTCGGGGGCGGCGGCTCTGGATTCGTCGCCGTCGTCGCCGATTACGATGCCGGCGTCGACGTCGGTGTGCCTGGAGCTCTGGCACGCGTGCGCGGGCC…
T4-4992	ARF	0	2.16774	0	0	0.355981	491	TTTCAGTGGCACTTTCGTCATATATATCGCGGTCAGCCAAAGAGGCACTTGCTTACTAGTGGCTGGAGTACATTTGTCTCTTCAAAGAAGCTCATTGCTGGGGATGCTTGCATCTTTCTAAGAGGAGAAAATGGCGAACTTTGTGTCGGGGTTCGCCATGCGATGAAAAGAAGAACACCAAACAATACATCAACGTCTGTCATCTCCGGACATAGCATGCAACATGGAATACTTGCCAGTGCTTTCCATGCCATTTCCAGCGGCACCATCTTTACTGTGTACTACCGTCCTTGGACAAGTCCGGCTCATTTTGTAATACCTTATGACCAATACATGAAGTCAACTAAACGAGAGTATTTGGCAGGAACGAGATTCAGATTTGGTTTTGAAGGTGACGAA…
T5-23833	ARF	4.43004	7.5295	9.98631	5.07608	4.73171	2987	TTCCCCTTTTTTCCTTTTTTCTCCGAATGAACGATGAAAAACGAAAATGTGAATGACTTGGATTGGAAGTTCAAAAATTGGATCAGAGTGGCTCCTCAAGAAGGGTAAATGGTCAGCATGGGAACTAAGGATTAAATCAACCAGCTGCACAAATTGGATTAAAATGTTTGTCTGTCTTTACATCCCTATGTTGTCGCTGCCGGAATCCATTAGAATCGTCAACCTTCTTGCCGTTTTTGTGAAGTCACTGAAGGGTTCGTCTCCAATGTGCTTGACTGCACCTGTACCATCGCGATAGAGCGCATGGCTCAGTGTCTCGGAGTTTTCTATTCCGAACATGTCTGCTAGTTTTCTGTACAACTCATCATAGGACCCGAGCAAGGAGAGGTCGAGGGTGCG…
T5-27643	ARF	5.45701	9.45522	47.2454	6.42958	9.44104	4195	TTTTAATTACCCTTTTTAACAATTTCACCAGTTTGCTCATTTTATCAATGGACGGATATTGGCTTACAAGAGGGGGGAAAAAATAGGAAAATAGAAAAATGTACGAAGGGCTTTGTTCATGGTCACTAATGACGCATATGTACACAAGTAACATGACCTAAACATAAATTGCCTTTTATAAATATGTTCTGTAAGAGGCCGCAATAATTTCAGGTCAAGAATCATCTGTTCTTCAGTGTTTGCCTTCATCAACTTCAACAACAACAAACTATAGTATGCTAAGGAATAAAATAAAAGAAAAAGTTACCTCGCCTAGTTTTCTCAGATCCCTGCATGTTCTGGTGATTAACAATGTCAGTCGGTCATACATTACATCCACCTAAAATATCAAAGCTAAAA…
T5-28795	ARF	80.547	75.2881	79.3507	89.559	98.5029	4297	AAAGAGTTACAAAGGAAAATGGCAAAGGAACACCAAAATTACACACCCAATTATAATATTTACAGCATGTGACATCTTATAAAGAACCGTCGATCTAACATCAACGATTTTCATACATAATGCCAAAACGAAGTTGCAAAGGTGACAGAAATTATGCAAAAGCATACGCCAATGAATCCCTTAATTTCCCTCACGAATGATAAATCTTGCAACAGAGAAAGTGCCAACAAGATTTTGGGCAACCACAAGAAGGAAAATTTCGGAGTCCACTGCACAAACCAATAAAAACTTAAGGCGGAAGAAAAGACATTTCAAATATCTAACATCTAGTATTAACGCGTGCCCTCTTTATCTTTGTACTACTACTACTTGTAAAACCTGCAAAATAATAATACAACT…
T5-28892	ARF	21.5068	19.3055	28.7842	37.6614	25.4522	4531	GAAACACTCCCATTTGTCCAATTTCTAACAAACAGAGGGAGAGAGAGAGAGATAAAGAAGAAGAGAGAGAAAGAGACAGATATAGAGAAGGGCATTGCGAAGGAGAGAGAGAGAGATTTTAATGTGTGTTGGAGAGAGAGAGAGAGCAGGCACGAGGAAGGAGGAGACAGAAAAACGAAAATATAGAAGAGAGAGAGAGATAGAGAGGAGAGAGAGAGAGAGGTGTTGATATTGTCCGGGTAGTGTAGGGGAAGATAGGGGGCAAGGCAAAGCTTCAGACATTTTTGGTCTCTCAATCTCCTCTTTTCCTGCCTTTCTGCTCCCTTTTCCGGCCACCTTGCCGGCGAGTCAAACCCCCCTCCTCCATTTTCCGTTGACTTCTTATCCACACTCCTTTTC…
T6-23797	ARF	12.8553	10.8387	3.60091	4.15023	9.03643	638	GACGGAGAAACCGCCATGAGTGCTTGTATCCGAGGCTGTAAGAGTCTTGCAGAAGGAATACACTCGAGGCCGCGAAGGGGCAGGCGGGGTATTCTCCTTAGCCGCCAAATTCTCATCTAGCTTAAGTTCGGGAAGCAAAGTCACTTGAGCATACACTTCATCCGAGTCCAATTCAGCCTTCAACTGAACAGTCATAACGCGACAGAGGATTTTAGGGCGAAGATCATACGCCGGCATTTGCTGATCAACCACTTGATTCATCGACGCCTCAACCTGTTCGATATGACCTTGAGGGAAATAGAGAACAAACTGGCCAGGGCGAGGCACTGTCACCAGAGGACCCGCACAGGCGTGCCATAACTCCTTATACAGCGCCTCTTCATAATCTACACCGTTACG…
T6-6736	ARF	5.08675	4.76533	4.74952	3.32093	2.58242	744	GCAGGCATACAGGGAGCCAGGCATTATCAATTGGGACCATTTTCTCCGGATCTCCACCAAAATGAACTGCAGTCGTCTCTGTTTCCGATGGTTTATCCGCAACATTATCCCATCAACCCTCCCACAATTCCTAGTGGCAATTTCATGAATAGCACCGAAAACAATGAGAACATCCCTGCCTGGATGAAAATGGAAAATCAGGGCCAGACCTTGAAGGCAAAAGATGAAACGAAGACACCTCAGTTGCTATTGTTTGGGAAGGTTATACTGACTGAAGAGCAGCTCTCTAAGACCTCTGGCGAAAACAGTGTATCTAATGGGAATATAGAGAAAACAGCAAACCTTTCTGATGGTTCTGGTTCTACAGTGCTTCAAAACGGTTCAAGAGAGAATTCTACT…
T7-18833	ARF	10.1332	2.58296	5.14877	2.7693	3.91539	892	TCTCTCTCCTCCTCTTTCTCTCTATATATCTGTGTCTGAGACTGAGGACGAGAGTGATGGCGGAAGCGCAGAACAGGACCACACTCATGGATTCGCTGCTATGGCAGGCGTGCGCGGGTCGGCTCGCCCGAGTCCCGACGCCGAACTCGAAGGTGTACTACTTTCCCCAGGGTCACGCCGAGAACGCCTCCGTCGCCGCAACTTTCGAAGCCTCTGTCGGAGTCCCGCCGCTCGTCCTCTGCCGAGTCGCCGCCGTCAATTTCATGGCCGACCTCGAGACCGACGAGGTTTTCGCGAAGATCAGCCTCGTCCCGATCCTCCAAGACGACGGCCGCCTCGACGACGACAGCGACGACAGAGGAATTCCGTCTTCGGCGGCGTCCGATGGTTCATGCTTCG…
T7-21678	ARF	0	0	0	0.691162	0	256	GCTTTCCGCGACTGGACATGTCGCTGCAACCACCGGTACAGGAACTGGTTGCAAAGGACCTCCATGGATTTCAGTGGCACTTTCGTCATATATATCGCGGTCAGCCAAAGAGGCACTTGCTTACTAGTGGCTGGAGTACATTTGTCTCTTCAAAGAAGCTCATTGCTGGGGATGCTTGCATCTTTCTAAGAGGAGAAAATGGAGAACTTTGTGTCGGGCTTTGCCAGGCGATGAAAAGAACACGAAACAGTACAT
T7-23363	ARF	8.73055	7.361	3.66829	8.61078	12.6925	963	ATGAAAACATGGGAGTTATGTTCATTCAGACTATGTAAATGAAAACATGGGAGTTCAATATCCCATTACTCCTGTACAGAATCCAGGGACCTTTTAAACCATCATTCACAGTTCTTAAAACCTAGAACACAAGTGCCAAACTAGATAACGCGACTTCGTAGTTCAAATTACGTATCCTATTGGATGCAGCAAGGCCATTTTCACAACTCTGCATCGCTCAACTCCGTCCCCTTCCTAAGTTGTCGCAGCCTGATCAGTGGTTAAAATTGTAAGCCTCTTTGCTGTTTTCATAAAATCACTGAATGGCTCATCTCCAGTCCGTTTAGGAGATCCAGTTGCATCAAGGTAAAGAACATGGTTCAGAATCTTGGAACTTTCTATTCCAGACAGATCCGCCAG…
T7-26918	ARF	7.46257	4.28995	1.71029	7.97237	12.6807	620	TTAAAAAATAAAAAACAAAAAAAGGGATATTATACTATTTTATGGATTGGGCATCTTCCCTTCACCATTTTCATCCACTTCACAGGATCTGAACATTCAAAAAAATAAAAGGACCATCATGGCAAAAACTGGTAAAATGTTAGGGAGTTCTATTTAAAACGCTAATCAAAGCACCATTCTAGGCCTCTACAAGTTCAACAACCCCTCCTTTGGAAATTAATTCTATATATTAACTGGGGTTTTAGAGTATACTCCTGTCTATGTACCCTCAAATCCATTATCAAAGGAGGATTACAATCCTATACTTCAAAAGAACAAACAAGTATTTTGCAGCAAATTTTTTTTTCCTCCAATGATAAAAAACAGAACTTAGTAAAGATCAAACCTCTAACCTTATTT…
T7-31140	ARF	22.6521	18.1136	16.1445	36.5023	31.5431	3236	CAATTTCAAAGAGAGAACTGAGATAAGTTTGAAAATAGGCCCTCTTTCAAACAAAGACAATCATGAGGGACCTCACATTAACATAGAACTGTACTTTTCATAGCTAATATGTTAAAAAGGATATTGTCAGGTTACTTCAAGTATAATTACATTTCCTTTTCAAAACCTAAGTTAATGAAGTCACACACATGTTCCGAGCGACTACAGAAAATCCCCAAGGCACCGTCTTCACCGCCTCGGGTGCCTTAGATAAACATCTTCACCTCGACAGCACCACTTTCGTCCCTGCAAAGTTAAACAGTTTTAAGCAGGTCCAATCTATATGGTCTATAAACAATTAATAAAATATCATTTAACATGCATAAACCGATCAATATTCATAAATGTGAGTACCTACTT…
T7-31388	ARF	20.2783	11.5182	27.803	26.7565	28.1359	2952	GGGGTATCAAGAGTCATCTAATAGTATCGTCTAAAGAAAAGAAAGAACATCCCTATAAGTAATTTTGCAGCAGAGAAAGGCTGCACCTAATTTTCTCAAAAAGAATTGATGGCCTGCAACCACTAAAGAAGCAAGCAAAGCTAACCAAGTATGGCCAACAATTAAGAAACAAAAACAGCGAGGCTTTGGGAGGTTCTCGACTTGCCGTTGAAGAAATTAGCCTGCAATAACCAAAAAGCAAGGCCAACAACGTACGGTGAGTAATTAGAAACAAAAACCGCCCTTGCACACTAAACAGTGTGCTGTTTAGCCACACTAATAAAAGGTGTATTTTAGTGTGTACTCCAATTGGAATATTTATCTGCATAAGCCATACAGTAAAAGCTCATGAACATAGGC…
T7-31657	ARF	35.1848	30.5245	43.1667	27.4206	31.5698	3504	AGTTGTATTTAAGTTTCAAACTCCAACCTAAAAAGCTAAAACCTATTTGAATCATATAGAGAGAGAGAGAGAGTCAAGAGTTGAAATCTTAAAAAATAAATTGCACCTAATGGAACAAGGTTTGGTTTTGAATCAGTCAAGAGGAAAAGGTAGCAACAAAAGATTGCATAATTGCCACTCACTAACGACCAAAGATTACATTACAATTAAGAAAAACACCAATATTTACATAACAATAAGACAGACTCCAACCTCAGCCACATCCCCAAAACCCCAATCGCCGCCCACAGCAAAAGGGGCATTAAATTAATATTCACAGATTCTATTCCTACCCTCTATTCCCACTGATGCATTAGAACTTTTTTTCTTACGCCAGTCAAATTTCTAGTTAGCTCTAAA…
T7-5870	ARF	1.48388	0	0	0	1.23272	284	TGGCAACATTGGCAGCATTTTGGCACCCGGATTACGAACATGAACACTGCTAATTTCTTGACCTTGCAAGACCTCCTTTTGTCTTTGAGGCATAATCCGCTTGACTGAACTCAGCAACAAGCCTTCTCTAGCCAAGCTAGAAAATCGAGGTGATGAAAGATCAAGATTACGTCCCCTCTTCGGAGGGGGTCGGACAAAAGCATCAGTCCTGTGAGTAGAATCTATTGGCCTGATGCTCCAAGGAGAAAGTCTTTCAGGAAGCAAAGGAATATTTGAACTGGAA
T7-7118	ARF	1.82582	0	0	0.306515	1.51679	576	TGACACGTTACAAAGGTTTTCATCAACAGAAGACAAGTTCTTAAAGAGGGCTTGAAAATCGAAACCATCTTTCACTCATCAAGTAGGCAGATGGTGGACCTGAGTGACACTGGATTCAGTTTGTTGATTTCTTCTTTAGGACAGATGAACATCCTTCTGGCCGCGGATCGGAACGCCTGCCACTCATAATCTCCTACTAACATCAAGTCTCCATCATCATCCATGTAGGTCACTTTCCACCCACTACTTCCGTCTATCAGACTACCTTTGAAGTTGAACATCTCGTCGAGCTCGGAGATGAGTTCTTCATAGCCGTGGAAGTTGGTGAGGTCCACTGATCTTCCAAGGGCAGTTCCATGTTTGAGCACCTTGGAGCAGCTCCTGATACCGATGGAGCAG…
T2-18298	ARR-B	1.45207	0.979431	3.66067	1.95017	2.41259	724	TTTTGAGTTTTTTCTGGAACTGGGTTTTTCTTTTTTTGCATTTTTGTTCACTGCCCATTTTAGTTAAGGGGCTAATGGCGGCGGCGGGCAAGGTTCTCCGGCCAAACTTGCCGGAAAAAGCTGAACTTTCCGGTGACTCGCCGGGGGAGCTTCATGTTCTGGCGGTGGATGATAGTCTTGTGGACAGAAAGGTCATTGAGAGGCTGCTTAAGATCTCGTCGTGTAAAGGAATTGATGTTGCTGCACAAAGAACTTTTTGAACTATGGAAAGATGCAAATGTTACAGCTATTATCAAGCGGGACAACTGGAATTGGTTTTTATCACTGGTTTTATTATTAGAATTGGTTTTATGACTGTAAAAGAGCTTTTACAATTATAGAGCTGAGCATTTTGTTGCC…
T2-27498	ARR-B	0.929892	1.09763	4.06338	0.624433	0.927	1130	CTTCAATATTAAACTTTTGTTCTCTTTTGCTTTCTTTCTTTCTTTCAAGTCCTCTGATCATGGAGAACGGTTTTTCTTCTCCTCGGACTGATGTTTTCCCTGCTGGCCTCCGAGTTCTTGTCGTCGATGATGATCCGACATGGCTTAGGATTCTCGAAAAGATGTTAAAGAAATGCAACTATGAAGTTACCACCTGTGGTTTAGCAACAGACGCGCTGAGATTGCTCCGAGAACGTAAAGATGGTTTTGACATCGTTATAAGTGATGTCAACATGCCCGATATAGACGGGTTTAAACTTCTCGAGCATGTTGGGCTAGAGATGGATCTGCCAGTGATCATGATGTCCGTTGACGGCGAAACGAGTAGAGTAATGAAAGGTGTCCAACACGGAGCCTGTG…
T3-14492	ARR-B	3.81763	3.51138	9.77007	4.80672	4.90135	1211	CAACTGGAAAAAAAAATTTTAAGTTTGGTATTTGGATTCCCCAATTCAGAAACTTCCGTGAAAATTTACTTGGCACTAAAGATTTAGAAAGTTCAAACCGACCAGTCCCAAATAAAGCCTGGTTGGGAAAAATGTGTAAATCTGGTCTGCTATAAAATATAAGCCTTCGCCATTGCAGCCTTCTTGTGATGTAGTTCTCATAATGTCTCCTTTTGGCAAATAAGACATCATGAAGCAAAAGGCCTAACTAGGCCTATAACCGGAAAAATGCCTCCTAGAACTTCTTTGTAGGCATTGCAGAAGCCAGCCAACGGGTTGACATCGAAAGTGATTCAGATTGATTCCGGTCTTTGTTTTCCGAATAATGACCATATTACTTCAGTTCATCTCTAAAGCAGA…
T3-14633	ARR-B	0.853535	1.6192	16.4968	0.716448	1.5954	985	AAAAAGGTTAACAATCAAATATTTCTTCATACGGGATTGGAAATCTGTTTTTTTTTTTTTTTTGGCCCTCTATTTGTCCTATAAACTCGTCATTTCAACATTTACATGGTTGGATACAAAATATAAAACAAAACAAATTATCATCCCAGACAAGAACTGCACTTAATGTTACTACAAGTTAACCTGTATGTAGCAATCTTGGTCTCTTAAATCTAGGCGAAGACAGCGATGAAGGCGACACAGGCTGTTGCTGGGTCAACTTGTCTAGATCATGAGGAAGCGGGGACGATAAAGGAAATAGAGGTGACGGCGACGGCAACAGCGACTGTGGGGCCGGGGCCGCCAAGGGAATAATGTCATCTTGAAGCTTCTTTCTCTTGTTAAGTCTTCTATCTTGAT…
T3-26505	ARR-B	71.1748	79.9084	27.4739	32.1268	82.7172	5081	CTAAGATGAACTGAAGAGCTTTTAGATCAAAACAAAACGTGGTCATTAAAACAAAATCACACCAAAGAAAGTAGGTTCTCATTAACGCTGAAGGACTTCCCTAAAGAGTTAGAATAGAATGAGAGTTTTAGAATGCAGTTCATAATGTCTAAAAGATTTCCTAAAAGAATCTCTACCAAGAATACCAATTAACCATTCCGGACATGCACATTACTCGCTAGTGGTACGATGCATTTGAATGCATGCATGCGCGTAGACCCATCTCAGCCGCACCACGTCCGCGTGCCGTGTGAAATGAAAATGCACGAAAAAATTAGCTAGCTGTCCGTTGCCCTGCTCGTGCTCTCACTCGCTGATGTCTGCCGCACAAACTGGCCCCGTACACGGGGTCGCTGCTCT…
T3-28296	ARR-B	2.36681	1.71046	1.42065	1.70286	0.280887	622	ACAAATATATATAAATATATATATTACGACCCACTTATTCTGTTTTTATTAAACCAGGAGACACAGAAGTGAGTCCTGATTGAAACAGGGTCCTGCAAAATTGGTAGATATGTGTAATCCGAGAAGCTAAAAGTCAAATCCAAGATTGAATGGGATAGTTACACTTGAAGGAGTTCACTCCACTTATGTGAGCAAAAATCTCTGAGGAATCAACCATATCATCCTCTTCTTTCACAACCATTTCTTCTTCATCATCCTCTTCATGGTTGCTCGAAGCATGTCTTGGGGTCTCTCCGAAGTCATCATTCTTTGCAAATCGTCCCCTAACTCGCGGTCGGCTGTCAGCAAGCGTTTTCCGACAGGCATACTTGATTTTCTTGCTGAAGTTCCTTTCATTCC…
T4-18275	ARR-B	11.076	15.4753	25.2633	8.23456	12.8818	1328	ACCACACCCATCAACCCCCCCTAAAATATATATATATTCATGGGGATTTAATTTTGTTGTATTTTATTCCTTTTTTAGTTAGTTGTTCCAGAGTGGGGTTCTTTTTTTAAATTCTCTTTTTTTTTTTATTATTGCATTGCTTGTCCCTTAATTCAAAATCAACTTGGAAAATTTGCAAGATTTGGGAGGAAATCTGGTCGGATCTTGCTTTGTGTGGATTTTGGTGGGTCTTATTTCAATACAAAGCTCCTCTCTTTTTCTTCCCCTTAACTCACCACCAAAAACCAAAACCAAAAACCCAATCCCAAAGCAAATAAAGAGAGAGAGAGAAAACCAACAAAAAGAAAACTTGTTTCTTCGCCATTTGGAATCTCTTCTTCTATTTTGTTTGAGAATTGG…
T4-25275	ARR-B	8.70216	11.5778	15.4305	17.6916	9.48425	2631	AGAACAACAGCTAAAGAGATGACAATAGAAGAACTAACAGGGATCCATGTTTGCTGTTTACAATTGCAACAAGAAAAATAAATTCACTAACAAGTAAAAGCTAATCGAATATGGTGGAAGTATTACACGAGAGATAGACAAAGAAATTACACAAGCTGCAGTACTCATGCAATGAAGTCCCATATACAAGAGCCAAGAGCACAAGTGTCAAAACCCATTTCTCCATCCATTAATGTTGTCTCGTTTTGTTGCCGTTTCATAAAAGTATTGATTATATCATCCAATGACCCATAACTGCTTTGGAAAGCATCTTGTGCCTTTTCTTGTCCAAAGAGGTAGTTGCTGTTGGGTTCGATATTGGTGGTGTCTGCAGCAGATTCCCCAATCTCATTGGATTGA…
T4-26928	ARR-B	56.1143	59.7562	10.917	25.178	42.4352	3088	TCTGTGTTAATGTAAAAGTCCAGTCGAGATGAATAGAATTTAATTTTGTCTAATGCACAATATTATTTATCCAGATAACGGGATAATTCAATTGCTTGATAAGAGGGGAAGCTGAAAGAAGAAGTCCGCATCCACTAAGGTAGAGTCAATTTTATTCACAAGTCCAACGAGGCAACACAGCGACCGTTCTCTGCTTTTCATTTATCACACATGCAGCTATTCTTTCTGGCATCCACCCACCAACAATTGCAGAGTTCCCCATCACCTTCAATTCAGTCCTACAAGAACCAGATAATTTGGGGGGGGGGGGGGGGGAAAGAAAAGAAGAAAAAAAATAAGTTACAAACCCATGTGGGGACCCACCCATGTCAGGATCTATTTACAGCCATAAGTTTCTCA…
T5-16313	ARR-B	0	0	8.4755	0	0	459	CTCCTCTTTTATATCTCATCTAAATTTTCTAATGAGCCTGATTAATTAAGCGAAACGAGGAAGAAAAATTAAATAAAATGAAAAAAAGAGAACATTCTTGTTACAAAGTATCAAATTCTAATTGGACCACCTCCAAGTCATGACATATGTTTCTTTGTCTCTCAGTTGACTGGTTTTCTTGTTCCATGGTGGCCTCTGTCTGGTTGATGGTGTGTTGGTTTTCCTTTGAGAAACCCTTCAACAAATGGGGTCTAAGCTTGTTTACATCTGATAACTGAACTGGTTTCAAAAAGAATTCTTCTGCCCCATCTTCCAAGCATCTATTGATTCTTGATGGTTCGTTCTCTGATGACATGATGACAACTGGTATGTCCTTAAGAGATTTAGATTCCTTAATTT…
T5-17661	ARR-B	6.21778	0.403262	10.8519	0.802944	0.397336	879	GAGCAAACTCATTGTTATGAAACACAAGACTCCCTCACATGATGGGCAATACTGATTGATTGGGAGCCATATTCTCAGATCACAAGGATCTACTTAAAACTTGTATAATCCTAAATTTAATAAGACAAGCACCAAGTTAAGATATGAATCTAGCAAGTATACACATAATAATAATAAACTAATACACCTCTTATTACGAACATACATAAACACCCAAAAACAAAATAAAATGACCTATCACTGTAAGAGAATCCTCCAAAGATGAAGTAACCGCTAAAGCCAAGGAGACACAACATGATGCATATCAAATCTGCCCTCGTCTGAGCTTCATCCCCAACTATAGCTCCTCTCACTCGTCAAATCATCTCCGAGAAGACCCAAAGCCTCCCTCTAAGGCTA…
T5-19756	ARR-B	0.613946	0.517638	6.01906	2.23314	1.7001	1027	AGAGAATGTTGCAAGCCACTTGCAGAAGTACCGCCTTTATTTGAGCAGATTGCAAAAGGAGAAAGAGAATGAAACAAAATCTTCTTTTGCTGGTGTGAAGCATTCTGAGGTACCTCCAGCTCCAAAAGATCCTCCAGGAAGCTATAGCCTTCACAATTCAACCACCATTCACCAAAGTGATGCTGTGAATAGCAGCTACAGATTTCCTGGCAATAACTTGCTTCCCCGGAGTGTGGACCCCAGCAGCAGCCATGATGATGATCTGAAGAGCATAATCTCAGAGCCACTCATGGAACCGAAGAGACACCTGGTGAACCTTCCCGAATCTCAGAAGACCAAGAGTTCTCAGATTGGCTTCAACCATACCTTTGAGCCACTGGAATCTGAAGTCAACTTTGC…
T5-27680	ARR-B	17.1293	21.1733	38.5586	14.7685	7.85549	2710	GTAGATTAGATTCCATTTCTGTTGCTTCTTTCTCTCTCCAGCGTTCTAGAGAGAGAAAGACACACAAAAAGGGGAATAACTAATCTAATTTAATGGTGGTATTCCATGTTTCCCAATTACATTCCTTGATCGACTCCCTCTTTCCATAATAGCAACCCATTCATTCGTTCTCCTCCAAATCCTTCATAAATTACCCTCCCGTATCTCGTGGATTCTGGGTTTCATTCAAAATCGTAGAACAGAGCAGAAACAGAGACTTCTCTTTTTTTTTCTTCTATTCCATTCCAAAAAACCGTGCCTTGATTCTTCTGTTCAAGCTCTGTTTCGACTAGTTCGAGTTTTTTGCTCGGGAAAATGACCGTTGAGCAGAGAAATGATGACCCGAGAGATCAGTTCCCT…
T6-12899	ARR-B	3.24277	10.2528	0	0.680487	1.01022	519	TTCTGTTATTCAACCGAATATAGATAATTGTAGAACTTTACTTATTGGTTTTCGATATAGGAAATCATTGTATTCTTTGCCTTTCTAATTTGTCCAGAATCCGTGACGGGAACAAGGAAACCATGGATGGGGTGAGGAGAGAGGCCGAAGGGTTCTCAGAGGAACATGAACCCAGGATTAACGAGTATGTTCAAGATGTCAACAACGGGCAGATGGGGGCAATCCAGGCCCAGGACCGGGACCAAAACCGCTCTGCGCAGCTGAGGTCTCGGCAGCAGCCTCAAGTGCAATTACTTCGTTGGGACAGGTTCCTGCCTTTCAGGTCTTTGAAGGTTCTTCTGGTGGAAAATGATGATTCAACTCGCCATGGTGTCGGTGCATGCTACGCTTTTGCAGAGC…
T6-24619	ARR-B	14.4837	19.2426	21.5392	12.3048	9.69869	2393	TAAAGTTCATCTAAAAGGAAGGACAATGAAATAAGGTCACACAACGCATGACAAATGAAATATCTGATTGTGAAGAGTTGTCGGAGACCTAGTCCAATTGCTCATCAAAACAAATATTTGGTATTATCAAAGTACCCACCAAGTAAGCTCTAACAGAAAATACAGCCACTTTCATCTTCATGTAGCATTAAGATATGTCCAACATTCTAATGAAATCAGACTTATCTTGACAAATCCCCTCATATTGAGGGGTTTAAGTCTTTTTAAAAGAGTCACAATGTACACAAGTACAACTCATCTCTACACAATTCTAAACTAAGAAACACAAGGCACAACTCATCGACAGAAGATGCTCTCGGATATACCCCAGTAAACTCAGAATCGAAAGTGCCGTAAAGG…
T6-26313	ARR-B	55.4342	36.8641	49.442	95.496	65.9732	3766	GAGAGAGAGAGAGAGAGAGAGAAAAAAAATCGAAATCCTCTTCATGCTCGGCAAACCTGAGCTGGGTTCGTTGAATTTCAATCCCAGTTGAAGCATGTAATTCATTTCGCATCTGGGTTCTGCTCCGAGAAAGGAAAAACAGAGAGAGAAACGAAAATTTTCTCTTGTTCTTCTCTTCTGGGATTTCTTTGTTTTTTTTTTTTTGTAATTTTTTATTAATATTTTTTTGGTGGGTATGAATCTCAGTAACGGGAAGGGATCGATGTCGACTTCAACTTCCGGTGCCGGATGGAAATCCGGCGACGTCGTTTCGGACCAGTTTCCGGCGGGGCTTAGAGTCCTCGTCGTCGACGACGATCCCACTTGTCTCATGATCTTGGAGAAGATGCTCCGAACTTG…
T6-32244	ARR-B	0	1.00301	0	1.49784	1.48241	353	AGTGATAAAAACCAATTCCAGTTGTCCCGCTTGATAATAGCTGTAACATTTGCATCTTTCCATAGTTCAAAAAGTTCTTTGTGCAGCAACATCAATTCCTTTACACGACGAGATCTTAAGCAGCCTCTCAATGACCTTTCTGTCCACAAGACTATCATCCACCGCCAGAACATGAAGCTCCCCTGGCAAGTCACCGCAAAGTTCAGTGTTTTCTGGCAAGTTTGGCCCGAAGAAAGCCCCTTACTCAAATGGGCAGTGAAAAATGTTGGTGTCAGGAGCAGAATCTAAATGGGAAAATACTGAAAAAGAGATAAAATAGACACTATAATTTTACATGAAAAAATTCATTTTAA
T7-12458	ARR-B	3.83665	3.23481	0.293097	1.75661	2.89752	603	TAAAAACATCAAAAGGGGTCTCTCCAAAAGAGCGCAGACTAGCAGTTTTCCTTTTCTCTCGGACTATACTTCTAGTTAAGCATGGAAAGATGTCCTTCAGCTTCTGGAGTTCATCAAATGGCGTCTCAACCTCTTAATGTCGGATTGCTTCAGAGGCTTTATCATGAACATCTGAGCTCCTTCCTCCAAGCACTTGTTAATACGGGTTGGTACGTTTTCTGATGACATAATCACCACAGGAACTTCCTTCAGAACTGATGATTCCTTGATTTTCTTAAGCAAGTCATAGCCTGTCATTCCTGGCATACAATAATCCGTAATTATCAAGTTCACCTTTGACATATTGCCTTCCAAGGAATTGTGTCTATGATCTCCCAAGCCCAAAAACTCCAACGCCCT…
T7-22112	ARR-B	11.882	10.567	7.93316	8.744	10.1413	1291	TCTCTCTCCTCTTTCTCTCTCTAGCTCTTTTTTCTATCTCTCTTTTTCCGTCTCAAATAAAAGGGCCTATATAGCTATATAGCATGATACAAAAAAGAAGAATATGCAGCTACCAGGACTGATGATCAGAGTTGGTGAAGTTCTATAAAAGGGTTTTCTTGTTTCACATTTGTTTATGTTATGTACACTCTTTTTGTTCAAGAGCTGCCACAACCATTAACAGAAGAAGATCTCGGGAATATTAAGAATATGGAGCTGATGACGAAACCTGCTGCAGATGTTGTTGTTCGTGATGTGATTGATCAAGAACAACAACGTGATGATCAAGAACAACAACATTTTCATGTCCTCGCTGTGGATGATAGTCTCATTGACAGAAAGCTCTTGGAGAGGCTTCTT…
T7-25514	ARR-B	13.171	20.402	48.0042	14.9122	16.667	1372	CTCTCACCTTCTTCTTCCGCCTCTTCTTTTATTTGCCTCCTCTTCAAGGAAAAAAAATTTACCTGAGAAAAAGGGAGGAGTAGGAGGAGGGGAAAGCTAGAGAGAGAGAGGTGGAGGAAAGTTGAAGAATCTTTCATTCTAACCGGCTTCCATCATCATGGCGATGAACGGCACCGTTTCGTGGCGGATGAGGTCGGAGAAGATCGACGGGTTCGAGTTCTCGGCGGCTGATTCCGACGAGGTTCACGTCCTCGCCGTCGACGACAGCCTCGTCGATCGGAAAGTCATCGAGCGTCTGCTCAGAATCACTGCTTGTAAAGGTCCGTACGCCTCAGAAGATAATACGTTTCGACAGATTTGATGAATTTTTCTTCTTCTTTTTTCTTTATTTTTTGGTTG…
T7-29075	ARR-B	55.9726	71.3386	5.30065	0.42601	114.259	2897	GCTTATGTCTATAGTTAAACGGGAAAAATAAAAAATAAAAAATTAAATAAAATTAAAATCAAAATCATGACCGTAGGTCTTTGCTATGCTTCCTTATAAGGAAATCATTTGACTCTCGTATCCACCAATACCAATTTAAAGATACAAAAAAAAAAATTAATAAATAAATAAAACATATCGATATTACAAACAAAGCACTAATCTAATAGCTACATTGAGTTTATCTGCCATAAATCCACCAAAACCTATTAACTTATGATTTTACTCTTTACAATTACAACACTACAGTTCAAGCCCCAAAAGAACAAAAGGTAAAAATAATGTCATTCTGCCGAAGACACCTGCAAGGGCTGCAACCATCTTCAGCAGTAATTTGAGTCACTCTAACCGTCCTAGTCT…
T7-30897	ARR-B	41.8109	38.3382	46.4328	43.3082	53.2121	2984	GGGGGGGGGGGGGGGGGGTGGGGGTGGGGGGGGGGGGGGGGGGAGTGTGGGGTACTGCACGGTTTAAGCCAGCTAGGATATCTGGCGAACCTCAGAATAAATATACAAGTTAACAATTCGACCATTATCAAATACAAATAGATGAGACGTTTCAACACCATTAAAGCCACATAAACAACAAATTATGCGGGCGAGATCAAGCTGTTTAACTTATTATTCCTACAGTTTCCAAAAAGGAGGAAAAAAAAAAGAGTAAAAATACTTCCTAATATGCAACCGAACCTGCCTCAGTAGTAGTTATATAACATTTTAGTGAGTCCAATAATGACAGCTTCACAACGCACCTGAGCTTGGTGCTGGCATTGAAAACTAGATCTATTACTTGGAAAGAGAAGACTT…
T7-31143	ARR-B	0.938331	0.36514	4.06386	7.93684	31.0605	2910	TGCCAGACGATTTCACATGACGCTTCAAAAGTATTGCAATACCATCCATTATGTTTAAAAACTTGCAGAAAATGTAAGATACTGTGGAAGAGATTCCCACAGAAAACCTCATTGAATTGACTTGAATCACCATGTTCGGGATGGGAAAAACGAATGTAAAAAAATAACAGTGGCATTATACAATATGTGACAAAATTAATAGAGAACAAAATTTTCCATACGATCTTGCGTCAAAGAAAGAAACTGATATCTGTCTTTGCTATTCACCTCATGCGTGAATTGTCTAATGGGAAACAAAAAAGCAGAAGTAAGATTTCTTACTATGCATTGTGAATTGTCAAAGATTCTGCAAGCTCTCCAAAAATCAATCAAAGTGGGAACGACAATGTCAAACATGAA…
T7-31973	ARR-B	43.7476	6.7967	0.673452	8.07235	301.083	4455	TTTAGCGAACGAAATAATTGAAGCATTAGTTGATTGAATCATAAATCATAGATTACATGAAAACAAAAACAAAAACAAAAAAGGTGATTGAATAAATTTGTCGCGCCACTGCAAACCAATATTAAGTGGAGTCTATGAAAGTGCGAGTCGAAAGGATATAAACAACTTCAGATGTGACATAAAAGGTATTGGTGGTAATGGTAATGCTAGTCAATTGTATGGTTTTTTGGTACATTTGTTTTTGTTTTGTTCTTCTTGTTGTTTTCCTCCTATTCTGTTTTGGCCTTACAACGCATCACTACTTTTATTTCAATGGCAGACTCTGATAGGAAATATATTAAAAAAAGGCTATTCCGTACAAGAGAATTGAGGAACTAGAAGACCCTTTTTCTAAAATCG…
T7-32192	ARR-B	51.1676	68.3627	31.0753	2.82185	94.7652	3686	CAAATAGCCAAAATAGGATCTGTACCACAAATTTATAACTCATCAAGTAAGTGAAAAATACAAAAAAAAAAAAAAAAAAAAAGGCTTAATTTACGCACACTATATGTACCCAGTAGCTACGAATTTCTCTGCCGCAAATTTAAGGAGTCCTATACGCAGGCAGCTGAGTTCTACACTAGTAAGAAAATCCACAAGCATTGTCAGGAATAAGGGTCGGTCAGCCATTTTCATTTTAGCTCCTGCTATTGTACACTGCTGCCAGAATTATCCTCCGATTTGAGGTCTTGACTCTCACAATCTTCTCCTGCTTTGGTGTCGGACGCTATCTGTCGAACAAATTGTCCCCGAATTCGAGGCCTCTGTTCTGCCAACTTTTTCCTGCTATGGTATCGAACCCTC…
T7-32638	ARR-B	9.17251	6.4113	11.2225	29.6403	38.1789	4419	GCCGGGGGACCGGGACCATTACTTCGATATTTTCTAATTGATCGACATTTCATATAGCCAAAGTTAAGGAGGTAAAGCAGAACCTTAAATTTGACATTTTCATTTCAAGGAAATTCCATACAACATAAAACTTCTCTGCATTTATAAAATTTCAACGGTTCATCATTGAAAAGCTGGAAGACCAACCCATTTTACTTGGTTCGATTTTGAACATGGAAATGATTCCAGGACAAACTGCTAGCAATCCAAGCATGGACACTTTCGCAGCATATAACATTTCGCAGGGAATAGGTCTTTGAAGGACTTCACCTGTTACGAGTGACTCAACCCGGTGCATACATTGAGCCATCCCAAAACTTGACGTACCCCGACTATTGATTTCCTTCTTGCTTAGAAACA…
T7-8845	ARR-B	0.724033	0.610456	0	0.607746	1.20297	291	TTAATGTGATAATCCAGTGAATAATCTGGGTTTTTTTTTTTTGTTTTTTTTGGGGCTGACAAGACAAGATTCCTTTTACCTTTTTCTCAAAGCATCTCTCTAGCCTCTTCTGGCGGAATCTTTTTAGAGCAGCTTCTCTTTGCGCAAAACGGTTTTCATCTTCTCCACGTTGGTTTCCATATCCAGTTTCTTCAATGGTTCCCCCGTTTCCAGTTACCCTGTTATCACTTCCCATTTTTTTCCCTCTGGAAATTGAAGCAGTGGTTCTCCTCCTGGAAATTGAAGCAGTG
T2-12719	B3	0	1.33441	0.886656	0.885659	0	399	AGTTGAAATGACTATCGCCACAATCAATCAGGATATGTGGAGACCGTGGTTATCCTCATTATCGCCACGCTTTGGTGCAATTTTAACAACAATAATTTATGTCAAGAGCATTTGATTCCAGGGAAGAAGCATGACTTGATTTATGTCATTGCAAAGGATCCTGGAAAATTTTGTGAAGAAATTAAAGGACGAGTTTTCAGCCTTAAGCTACTAGTACTATCAGTACCCCTGATGGCCATGTTTGGAGTGTAGGATTGAAGAAGCTGATAATCGGTTTCTCGATGGTTGGTGGGATTTCGTTGAAAGTTATCCATGCCGGGTATTCTTAATATTCATATATGAAGGGAACCCATCTTTCAATTTTTATGGATTTAATTTTAGAGCCTCTGAGATCAACG
T2-12775	B3	0	0.734573	0	0	0	242	GGAATATAAGCTCGAGTTCCCGACGATTCATTCGGAGGGCTTCGATCTCGGTGTCAAGCCTTGTCACTCTCTCTTTTACATCGAAAACCTTTGCCTCCAAAACAACTAACTCCTCCTTTGCATTGTCCCTTTCAACTTTGACATTTTCATACCTCTTTGATTCCGAAGCCAGACTTATCAGCCCGTCAATCCGGGCACGCAAGAACCCAACTTTCATCCCCAACCCTTCAAAGGCTTTCAG
T2-17367	B3	0	0.660568	1.64594	0.657635	0	537	AAACCAAAGCCGCATTTCTGTGCGACACTGTTTCAATTCCCCATTCCTCAACATAAACTGATGATCCCAACAAAGTCGGCAATGATATTTGGGAACGAACTGTATGAGGTTGTTACTCTCACTGATCCGAACGGTCAAGCTTGGCAAGTAGGATTGGAGAAAGATGGGGAGAACATTTGGCTTCATGATGGTCTGCAGGAATTTCTAGACTATTACTCTGTCTATTATTTCTACAATCTGCACTTTAGATATGAAGGAAATTCGGTGTTCTTTGTTTGTATATGTGACGCTTTGGGTTCTGAGATTGACTACCCATGTGATGTTCCAAGCAGAGATGCTAAGCATGAAGAGGAGGGAACTATAGGTGATTATAGTGTTGAAATTTGGGATATCGAGCCT…
T2-23467	B3	6.05906	4.81386	5.09163	7.43325	7.06628	1803	GTTTTAACTTGCTTGCTTCCGCTGGTTGAAGAGCCACCAGCTCTAGAATGTCGGCGATTAGTATCATAATCAGCAGCTCGGAAAATGTAAACTCGAAACGAAATTTTAATCCTATTAACAAGCTCAAAAACGCAGACATCGTCCACTTGCAAACTATTGTCCTCTACAAAGTTTTGCCAACCAACATAAAACACTGGTACAAATTCCCCAGCTCCTATGGGCCACGTGTGTAATTGAACATTCCAAGATCGATTTTTTGGAATGATGAGGAGGACATCGCCTTCTTTTGTACCGTAGTTCCTAGCAAAGTCGAGTGGTATAGGCATATATGTTGGACAAGCCGTGGCACCAATATAGGATGGTTGCATAACCTCCTTGAAGAAAGGTTTTCGCGACTCA…
T2-28198	B3	10.5045	12.7817	18.3566	17.6346	13.6847	1760	GGAAAAGACCACTCCCTAGTCGATTCCATTTCCAAAACCAAGCCCCATTGTTAACAAAAAGAAAAATTAGCCTTCTTTATATATGTGTACATACATACATACATACATACGTATGTATAAAGTCGACAATATACATTAGATCAGGCATAACAAACAAGGAAGTATACATATGTATAACTTTCGTAAATGACAAGGATAATGTCACCACAGAGCAGTAACCTCTTGGTGGAACTTTCGCTCATAGCTTTCAGCCTGTGAGCCAAGACTCTGAACAGTAGCATCAAATTTAGCAAATGCCTCTTTCAGTTCTGCAAGCTTTGTCTCGATACTTTTTATTCCGGTTTCAACTCGAGCTCGTTCTGTTCTAGATTCGGCATACCTCCTTGCATCCATGGAGAC…
T2-28608	B3	5.83756	4.76802	12.7236	12.7093	5.60724	1152	AGTTCGTCTCATGCCTTGCAGACGAGGATCATCCGGACCACAGGTGGTGTTGAATTTTTTCTTCATTTTCAGTCCTTTTGTAGGAGCGCAAGAAAACGACATTATTTATACAAACCAGCAAAGAAGAAATCGTAAGAAGAGAGCGAAAAAGGGTTGGGAATGGCAACGCCTCCCAAATGTGTCTCTTTCTCTGAGGAAACTCCCGAGTTTTTCAAGCTTTTCATCCCAAAACTCAGTGCTAAGCAGATGTGGATACCCCCAGCTTTTGCTAGGAAGTTTATTCCAAGAACTTTACAAAATGCAATCTTAAAAGACTCTAGTGGGAAATCTTGGAATATTGCTTTAGTAACAAGAGAACAGAAACTGTATTTTGACACCGGTTGGGAAGAGTTTGCCAGA…
T2-33170	B3	0	0	2.20006	0.439517	0.869978	402	AGAAATTTTTAAAGAAATATGGAGATGATTTAACAAGTCCTGTATTTCTCAAGCTTCCATGTGGTTTAGAATGGAAGGTGGGATTGGAAAAATGTGATGGCAAGGTGTGGATGGAAAAGGGTTGGCAAGAATTTGCAGACTATTATTCCCTAGTTCGCGGGAAATTGTTGGTTTTTCGATATGAATTGAATTCTAAATTCCATGTTTGCATATTCGACACAAGTACTGCAGAGATAGATTATCCCTCTAATGTGTCCATAAGGGAAGAAGAAACCAAAACCAAAGACGATGACGATGGCGAAGACAAAGATTCTGTTGAAATTTTGAACAGCATTTACAAAACCCATAATTCTCGGCCACATAAGAGACTGAAAACCTGTCTTGACCATGGCAAGTGCA…
T2-4319	B3	0	0.453929	1.35727	0.451913	1.34177	391	TTAGAAGTAAAGGCAAGTGCAAGATGGTGATTTCTGAAGAGAATACCGGTAAAGAAGACACCATGAGGCCTTCATGTTCAAGGGTTAGAAGAGCTTCTAAAGAAGCCAATAAATTCTTTTCAGCAAATCCCTATTTCCAAGTGGCTTTGAGGTCAAATCATTTTTGTCCAATTAGGTCTAAAGTGCATATACCAGCTGCTTTTGCAAGGACTCACTTCGGCAAAAGGACAGAGACTGTGAAGCTTCAGGTAGGTAAGAGATCTTGGCCTGTGAAGATGTTAACTTATCCATCGGAATATGCGTTCTCTGGCGGATGGGGTGCATTTGTGAGGGAGAATTCTTTGTGTCCAAAAGATGTCTTGAGGTTTGAGCTGATTAAGAGTAAATCTG
T2-9533	B3	0	0.541383	3.7771	0.718639	0.889045	982	TCTCCGTTATGTCTTTCAGATAGAAACTAGACATTTAACATCTGAAAATAATGACTTTCAACACCACGCCTTCCCTTTCAACGAGCTCAAAAACACAAACATCTCCAAGTTTTACAGCGTTTTCGTTCACGAATTTCATCCAACCTGCAGACAACTTTGCCGTTGGCTTTTCATCGGAGCAAAACTTCACCGGCCACAGCCTCCCTTCATGCTCTAGCATGACACTGCTTCCTCTTTTCTGCTTGTTCATGTATCTTCTGAAAAAGCTCGTCGGTATGCCCAAAAATCCATTCATGATGTAAGCCTTGTGCATAATACAATTGAAAGAAGGATGATTCGGAATGTATTTGGTGGCTGCTTCAATAGCTCTCACTTCCCTATTGCACACTTTTCCATTTG…
T3-10186	B3	0	0.416546	0	0.829394	0	426	GCTTCTTCAGGTGAAATAAATAAATTGAAAAACTTACATGACACATTAATAGAGTAAAACACACAAACTAGTAGTAGACCAACGAAGACGCCTGAGGGCTATTGAGAGCATTAGATAGATCGTTGATCTCAGAGGCTCTAAAATTAAATCCATAAAAATTGAAAGATGGGTTCCCTTCATATATGAATATTAAGAATACCCGGCATGGATAACTTTCAACGAAATCCCACCAACCATCGAGAAACCGATTATCAGCTTCTTCAATCCTACACTCCAAACATGGCCATCAGGGGTACTGATAGTACTAGTAGCTTAAGGCTGAAAACTCGTCCTTTAATTTCTTCACAAAATTTTCCAGGATCCTTTGCAATGACATAAATCAAGTCATGCTTCTTCCCT…
T3-13799	B3	4.13485	6.46227	8.13577	4.06331	5.02682	2083	CAATTTACATTTTTTTTTTTGGCGTTCATAAGCTTGGAGAAAATCCATCTAAAGTTCAACTGTTCAAAGATGAGAGCTTCTGGTAGCGGGAAAGACGAGTTGCAAACTAAATTTTCTCCAATAAGTCCCCATTTCTTCAAGATAATCCTTGAAGAAACTCTTCGCAACTACAGGCTTCAAATTCCTAACAAATTTGTGAGGATATATGGAGATACTTTGTCGGATTCAGTATGTCTTAAGCTTCATTGTGGCTTAAGATGGGATTTAGGATTGACGAAATGTGATGGCAAGGTATGGATAGACAAAGGTTGGAAAGAATTTTCTAAGTATTACTCTCTAGGCCATGGGAACTTGTTAGTATTTAGATATGAAGAGAAATCTGAATTTCATGTTCTCATT…
T3-18569	B3	3.16601	3.84388	2.34124	2.55121	7.7852	1659	TCTCTCTCTCTCTCTCTCTAGCTAGCTAGCTTCAATGGCTTCCCTTCCGTACAAAGGCCTCTGCTCGTACTGCCAGACCGAGACGACTCCGTTGAGAAACGGTTGGGAGTTTCGCAATGGAGGATTCGCCAAGCTCTGTGAGCCTTGCGCTTCTGCTTATGAGAACGGGACCTTTTGTAGCAAGTTTCACTCGGATTCTGATGGCTGGAGAGACTGTATCATTTGTGGAAAGATGATTCACTGTGGATGTATCGTGTCATACCACATGTATGAAACTTTAGATTTTGGAGGAGTTAGCTGCACAGGGTGTGCAGTGCAGTCAACTGCTCTGGTAGCAAACCAATATTCGTTCTTTACAAATGCTACCTTGGAGTTTTCCCGGGATTCAAGGGATTCCTT…
T3-24619	B3	43.0226	37.5815	49.9423	49.5436	48.7619	2573	CAAAAACAAAAACAAAAGGAGTAAAAGTAATAATTCCTACAATTAAGTAATCTGGTCCTCCCAACCATTACATATCTCAAGTAAAAAGGAAAAAAAATCCCCATTTAAGATGATAAGTATATCAAGTTCTGCAGCAAAGAAAACTAAATACACAAAACGCATAAAGGTTACAAAATCAATTCGGCCGATAAGTATCACCCGTTCCAGTATCTCGCCTTGAAGATTGCGCAATTTACCCAGAAAGGACAAAGAAAATTAACAAACACTTCCAAAGAGTTGACATATCTCAAATAATCAGCTAAGAATATCAGGAATTCCAAAATTAACAACCAGGAAAAACGTTGGTTCTTGAAACAAAAGTGCCAATAACAAGTTCAGACAGGCTTCTTTCATCTGACA…
T3-28964	B3	0	0	0.686555	0	0	258	TGATGAACTCCCTTGGTATGTGAAATGGACAATAGAACCATAGTGGATGTGGTAATATTCTATGAATTCTTTGAGACCACCAGAAAGCCAAATTTTCTCCCTAGACTTGTTCAATCTTACTTGCCAAACTTTACCATTAGGAGCGGTGAGAGTAGCATCCTCAGACAATTCCTCACCGAGTCTCATTGAAGACTTCAGTGGAATCATTTGAATATGTTTAATAATGGCACTTTCACGCATGACAAGAGCAAAACGCG
T4-10088	B3	4.91664	6.82769	0.72911	1.45658	1.20131	727	CCGGTACTCGTACTGGAACAGCAGTCAAAGCTACGTGTTGACCAAGGGATGGAGCCGTTACGTGAAGGAGAAGAGGCTCGACGCCGGCGACGTCGTTTTGTTCGAGAGGCACAGGAGGGACGGCGACAGGCTCTTTATCGGTTGGCGCCGCCGTGCCTCCCCGGCTCAGGATAGCGGCGGTGGACAGGTGGTGGCGCAGGTTTGTGCGGGCAGTAACAGGGTGTTCTACCCTGCGCCGCATCCTTATCCTGCGCATCATCCCCATTATCAACACCACCACCACCACCATAACCACCATCATCACCACCATAATATTCCTGCTGTGCCATACCAAACTGACTGTATTCATACGGGATCTTCTCCTGCTGAGCAGAATGTCCAAACGACGACCAATAATAA…
T4-15818	B3	4.14804	3.66388	2.82178	3.97922	3.11776	1064	ATACCAAGGGAGTTCATCATTCCGTGTTTGTATATTTGATGCGATGGGATCTGAGATTGACTACCCTTATGATGATCGAAGTGGTAAGAGCACGAGAGATGATGATACAAATGATGATGAAAGTGTTGAAATATTGGGCACCAACACTCCCATTAGAAAGGAGCAAACTTGTTTCCCTCTACGGAAAAGAGGCATGCCTCTTAATCATTTCGGAGCTGGTGCTTCCATGGCCCTCCAAGCAAGCACAAGAACTAGTTGTGAAAAGGCAGAGAAGGTGAATCACCTGAAAGAAAATAAGAAGTCTCTGTCGTGTGGATTTCATGTAGAACATGAAGAGTATATAGAAATGACTGAACCCTTGAGCTTGTCTTATGGTAAGTCAAGGAAACTAGACATGTC…
T4-2460	B3	2.4024	2.83576	0.403763	1.61324	0	437	GTTCAGTCATAAGCTTAGGAGCATCCAATCACCTCTGTTATGGAAGTTTTGGGATATGATACAACCAGATTTCCTCACCAAATTAAAACCGGATTTCAGTGCCGCTGAAACAAATAAAATCGGACAATTTCCTCACCAGGGAGGAAAAAAGGACTTTGGCTAGGGGAAAGCAGGACAATTATCTCCAGGGCATCAAGGTGGATTTTATCAACCCAGATTTTAGCAAGACAAAGACAATGTTGAAGAAATGGGACCTCAAAACATCCAGTTGGTACATCCTGTCACGCAACTGGTACAATGTGGCCAAAAGGAATAAGCTCAAGAAGGGTGATGTTGTGCAGATTTGGTTCTTCAGGAGCAGAGAGGGAAAGCCATGCATCGCTCTCGTCAACCTCGGCC…
T4-3409	B3	3.70224	3.5674	0.888889	0	0.878743	398	GTTTTTTTGTTTTTTTTTTTTTTTAACCTAAACCGATTGAGATGGCTGAACATCCAAGTGCAAAAGCATGAAACCTTGTTATCCTACTTGGGAGTAGTCGCCCTAAAAATGAATACCTTGAATGCAGAAGGCCGGATTAATTGAAAGATTAATGCATCGCCATCACCCAATTTATGAGCAACTGAAAATCCCATCCACCCACCACTCAGTCCAGTTTTCCGGGCCAAGTATATGGTTTGATATTCCTCACGCTCTTCATCTATCAATGTCATAACTCCATCATGCCTTGAAAGGTTAGTTTTACAGAAGTGAACTGGAAGGCCCAGCCAGAAACCACCGCTCACATGGGATGGGAGCATTGATTTAACAAAGTAGGGATATTCAGGTTCCAAATCAG
T4-9264	B3	0	0.670576	0	0	0	265	TTTGGCATGTATGGAGTAAACTCGAAAGCAAAATTTGAGTATGGATGGAAGGCATTTGTCCAGGACAATAATCTCAGAGTAGGTGATGTTTGTGTCTTTGTTCTGACCAAGAGAACAAGGCAAATCTTATTTGAGGTTGCAATTTTCCGCAAAAACGGAATAGCAAATTCTTCTGTGCTACCAGAGCAGAATGCGGCAATGATTAAAGCCAGCCAAAGAGGAAGCTCTTCAAATAAAACACTGGCTTGTAATGGAACATCTAGA
T4-9571	B3	0	0.422511	2.10554	0.841271	0	420	GGATGGGAGCATTGATGTAACAAAGTATGGATATTCAGGTTCCAAATCAGGCACTACTTTCTCTGCTCTCTCCATTGCTTCGGCCCTAGCTTCATCCGAAGCATATACCCGGTTTGACAAATCCCTGCGCTTCAATACCCTTCTAGGAATCACCAAGCGATCAAATACGACTTCCTTGTAAATAGGGGCGGGCTTGTTGGCGACACGGCCGGACCTCCTGACAATGACCACCTGTTTTTCTGGAGTACGAGGTTTCTTCGAGCTTTTGATAGAGGAGGGCTTAGAAGGGGAGGAGTTTCGAAGAGCTTGAGCGAGCTTTGGGAGATTCAGGGCTTCCAATCGCTTATTGTTTTCCTCCACTCTCTCCAGTGGCGTGACTCCGGTGGAGCGGATGACTGC…
T4-9576	B3	0	3.11265	0.77558	0.387354	0.766728	456	AAGCAGAACAAACACACAAACATCTCCAACCTCCAAATTGTTGTCCTGAGCAAATTCCTTCCAACCAGACGTGAATCTGGCTATTGGAGATCCATAATGTTCTTTGAAAACATACTTTGCATACCAAGTCCTCCCATCCGAAACTTTGAATATCGCGTTTGATTTATACTTGAGATATTTCATTGCAAATTCAGACGGAAAGGTCAAAGTTGTAGAGGAAGATTGTAAGAGAACCTTGACGAACGGACGCTTAGATTTGAAACCACGAGCCTTCTGAACAGCTGCATTTCTTTCACTTCCTTCCAATGGTTTCATATGCCTAATAGTCTCCGATCCCCCCTGCCTCGTAACCATAGGTTTAGCACTGTCATTCTCAGCAGGCAAATCTTGTTTTCCTTT…
T5-12497	B3	0	2.52183	3.01615	1.50638	0.496953	352	AGAAGCTTGAAAATCCTTCTTTCATGGTTATCCTAAGGCCATATAATGAAAAGCATGTGGATTTGCCTGCTGAATTCGTGAAGAGGCATTTGAGCTGCTGTTCCGAACTCATTGAACTTCAGGTTCATAACGGGAAACGCAAGTGGCCGGTTCGATGCCATTATAGAAGCATCAAAGACAAAAATGGTTCAAGGACAATGAAGAAAATAGGCAGAGGTTGGCCTCAATTTTGCAGAGACAATAATCTGCGGGCAGGAGATGTTGTGTTTTTGAGCTGACGAAGAATGGGAATGATATTGTGCTGAGAGTCTGGATATATCGTGCAGCTGATTATGAAATACCAATCTAAAC
T5-19363	B3	3.83372	5.22145	5.69975	4.78571	4.40976	2137	TGCCAGTTCGACAAACGTTACAAAAACAAATATACATAATATAACATTTCAAAAAGCATTTAACATAAGCTCAACATGATTTAGGTTCAACAAAATACAAATCTTCTTGGATTTCCATTTTCCTTATACTATATGATTGGGAAGAGAGGTTTTGAACATAAAACATGAAACAAAATGATTCCAAATTTACCTCGCACTGTCACACTGATCAATAGTTACGGAGTTTCACTGTAAATGGAAACTTTCAACGTAACCGGGTTCCTCTCAATTAACTCAAAGATGCAGATATCTCCTTGGGACAGAGAGCTCTCCCTCGCAAATGCGGACCATCCACGAGAGAACATATAGCAAGAAGCCGATGGATATGCTAATATCTGGACAGGCCAAGACTTCTTACCT…
T5-23192	B3	6.56574	6.43959	13.7372	9.89768	5.34312	1568	TAGCACTCAATCGAAAAAGTTATTTTCCACGGTAAATCTCGTACAGCAGAATGTTTCCTCCTAATTAAATCCAGATCGCAATGGACTAATGGCAGAAGCTGATTTCATCGCTTGTTTCGAACAACAGTAGTTAGTTAGACCATAATTTTAAATGCTGCTTAATAAAGTTACAACTGCTGCAAACCAAGCTGCCAAAGCTTTACAAAACTAGCTGCTCATTCTTGAGACTCTTTAATCTTCTTCGAACAGTTCATCATTCTCAGTCTCGACGCTCGTCCTTGATCTTCTTCCGGACTTTCTTGATTTTGAAGAACTGACTGGAGTTAAAAGAGCAACCTCTTGGACCACCCGGAAAATTTTGACATCCAGGCAAAAGGAGTTGTTCACTGGACTACCGGG…
T5-23881	B3	6.93993	7.7187	16.1927	11.3407	11.3466	2845	TAAAAATGCAAGCTTTGAGTTCTTTCAATGAAACAACATATGACCTATAACTCTGTAATTATACCAAGAAGAGGAAAAAAAATTAAAAACAAAAAGGAAAATGTAAAAGAAACATAAACTTCATCAAAGTGGATCATTTTGGCTCTGATCTGGCTCACACTGATCCCCACCCTCACTTTCCTGTTCTTGAGCAGGAGAAACAACACCTTGATCCTCATTCAGCTGTCCTTCGCTCTCGTTAGTAACTTGAGGAGGCACATGTGATGCTGAACTTTTCTGTTGCTCATGTACCAAGCTTGTAAGACCATTCTGCTTCAAATAAGTTTCAAGAGGACGGCCCGCTACTTGGAGAAGACTCATCATGCTCACACGACTTGACCCCGCATGCAGGTCTTCTTC…
T5-493	B3	4.88302	1.82979	2.73557	1.36625	0	388	ATCGGACTGTTTCCTCACCAAGGAGGAAAAAGGGACTTTTGCTAGGGGAAAGCAGGACAATTATCTCTAGAGCATCAAGGTGAATTTTATCAACCCAGATTTGAGCAAGACAAAGACAATGTTGAAGAAATGGGACCTCAAAACATCCAGTTGGTACATCCTGTCACGCAACTGGTACAATGTGGCCAAAAGGAATAAGCTCAAGAAGGGTGATGTTGTGCAGATTTGGTTCTTCAGGAGCAGAGAGGGAAAGCCATGCATCGCTCTCGTCAACCTCGGCGAAGAATGGGCTTATTCTTCTTCTTGTCTGGTTGAAGAAGATGATCATCAGAGGAGTGATAGTGAGCCAAGGAGCACTATCACTGCCTACCTCTAGCTCCATAATGG
T6-22804	B3	13.7901	10.717	11.286	9.96481	19.0768	3503	TTTTGAACTTGGATTAGAAGAAATAGAACTCTACACCTCGGTGAACTCAAGTGTAAAATTACCACTATATTATTCCTGTTCTTTTTGCCTTTTAAGCGCCCATGCAACATGGAAAACGACAACATTACATTCCACATGCGTAATTCTGTCGTTCCTCTGAAGGCTGAAGCAACAAAACCAGCTGAAGTCCTGCGGGAAACACTCCTAAATTCTTCTCACTGATTAGATTAGCACATGAACAAAAAGAACAAAAAAACATGTATTCTTCTACGGCAGATCCGGAGTGTGTACACCTTTCTTCATGTTGGGAAAGTAAAAGACAACAAACTTTCTTTTACTTTCCGAGATTTAACATAATTTAAATTTCAATTGTAGTGTGTTCAGTCTAACTTAGGCTCA…
T6-25305	B3	12.3548	9.69474	12.0268	15.9664	6.96096	3434	TGATCATAAAAATTTTCTCGTTCTTTTTTTTATTTTGTTTCTTTTCTGTTTCGCGGCGAAAACACTTTCTCGAGAAAATGTTGAGGGGTGTTTGGTTGTATAGAAAATCGATTCGAGATCAGTTCTGAGTGCGAACAAGGTCAAAGTGTCGTTTCAATGGAAGCTGCAGAAGCTCTGCAGATGTCGAGTGGAAGAAGGCCTCACTTCTTCGCGTTTTATTCCGCTAATCTGAGCTCAGAAAGACTGGTAATTTCTTCTCCATTCTTCTATATTTCTCTTAAATCAGTATCATTTTTGCTAATTATTTCTTTATTTTTCCTTTTTCTATGAAATCTGAAGGAATTAGGGTTAGCGAGAAATTTTTGCTATAAGATGTGGGTTGTACGGTTAAAAACCGTA…
T6-2543	B3	7.93274	8.25593	3.0206	9.15565	6.28115	1695	AAGTGATATAATATATATTTTTTATTTCTTGCCTTTTTTTTTATTTATTTAATTTTTGCTATTATGAAGAAAGTTAATTACTGCATCAGAAATATATGGTATGCACAATCAATGGTATCGGTACTATCATATATACATGTTGTGTACCTTTTTGTTCGCAAGTTTGGTCCGAGTGTCTCCTCAATCTGTCAGTCAAATCAAACTCTGTCATTATAGGATTCATATACTTTACTTTCTAAAATGTGATTAAGGATTCATGTACCGTATTTGTTCGCAAGTTTCATTAGTGATTGTAGGATTTGTTTTAACACGTTCTGCAATGCATAATTATCTGATGTTATGGAATTTCTTCTTACAAATTTACTTTAACATGCCTCCTTTAGATGATCCCACTGAAAT…
T6-26223	B3	27.5098	24.6785	13.5662	23.2603	32.63	4176	GCTCTCTGTTTCTCTCTCTAGAACCCTCTCCTCTCTCTCTAGTCGCACCCATAGATCAGGACGCGACGACTAGGGGCTCGGTTTGTTTCTCCGCTCTCTCTCTCTAGCTTCTCTCTGCTCGGAGCTGGATTTTTCTAGGGTTTCATGCGGAGGTTTTTCGGTTCGTTTTCGAGTCCGTGAGTGAGTTGTGTCTGAGCTTCGATGGCGACTAGTTCCTCGTCGTCGTCGCCGGCGGTTTCGAAGGTCTGCTACAATCCAGAGTGTAAGGAATTGAAGCCAGAGCGGCCGAGGAAGGGGTGGCGCCTCCGCACCGGCGAGTTTGCCGAGCTCTGTGATCGATGCGCCTCCACTTTTGAGGAGGGAAGGTTCTGTGAGACTTTCCATGGAAATGCTTCTGGC…
T6-28586	B3	1.01435	3.13583	4.54607	2.98001	4.77507	1243	GGAACAGCAGCCAGAGCTACGTCATGACCAAGGGCTGGAGCCGCTTCGTCAAGGAGAAGAAGCTCGACGCCGGCGACATTGTCTCGTTCGAGCGCGGCGTCGGCGAGTCCGGTAAGAACCGCTTGTACATCGACTGGAGGCGACGCCCTCACCATCAGCACCATAACCATTATCATCAGATTCGTCATCTTCATCATTCTCATGCACTGCCTAGTCAAACACCGCTCTTCCCAATTGATTATCATCAACTTCATCAACATCATCCGTCGCCTTATCCCCAGTCCGTTCGATGGGGCGGCGGCGGCGGTGGCAGCGGAGGCGGAGGACGACTACTCTCCTCACTGTCCTCGTCGGTTCCAGTGCCGATGTCGCAGCGGCAGCACGAGGATTTGCAGTACA…
T6-28588	B3	18.1863	13.1032	0.277865	25.8124	24.1731	636	GAGAGAGAGAGAGAGGGGAAAAAAAAAAAGAGGAAATCCAAAAAAACCCCACTTGAATTATTCTTTTTCTTCCTTTTTCTTGTGCGTGTGTTGAAAAAACTCCAATCTAGCTAGCTAGATCTGATCAATTGGCTAGATCATGGATTTTGGGTCTTCAAGAGATGGAGTTTTCTCTGAAGATGAGCAGAAAACAACAACGGCAAGAGTGAATAATAACAACAACAGGATAAATATTCCTAATTTCTCTTACTCACCCTCGCCGTCGTCGTCTTCGTCTTCTCCGCAGTACAACACCGCTTCTCTGATCGCTTTGAGCAGCGGTAGTACCGGCCCGGAAACTAAACTGGAGCTCATGAACTCCTTACCTCAAAATGAGGATGCTGCGGCCGCGGCGGCGGA…
T6-31886	B3	0	0	0	1.6357	1.21413	432	AACTCAATCCGACCAATCTCACCACCATAGGCCTAAAGGTAGTAGAGAGAAATCGATCCCACCAAAATTGAGAAAATGTGAGGATGTCAGGAGGCAACGGTCGGATGCAAAAGGAAAAGCTCAAGCTCTTAAGAGAGCTAGTGATTTCAAAACAAAAGACCCCTTTTTTATGGTCTCTATGCAACCAACTTATGTTGGAGCCAAGTATCTTTTGAATATACCATATCAGTTTGCAAAAAAGTATCTCGTTTACAAGCGTGGTAATGTGATCCTTAAAGTTCCGAATGGGAGGACTTGGCCCGTGCGGTACAGTTTTGGCATGTATGGAGTAAACTCGAAAGCAAAATTTGAGTATGGATGGAAGGCATTTGTCCAGGACAATAATCTCAGAGTAGGTGA…
T6-5762	B3	3.28812	0.79209	1.18419	1.18286	0.78045	448	TCTCTCTCTTTCTCTCTCTCTCATAATCATGGATAACATTAACACCTCATCTCTCTCATCAACACCACACAAACCCCATTACATCCCTGAATTTTACCACCACTACTACCCTCATCAACAACAACAGCCCTCTCCCATGTCTTTCAACCTTAACCACGACGAAACCGACAACGACGAACCCGACCACACCGACGTCGAACGACATCATCGAACCCTCAACGACGACAACGACGACGACAACAAGGAGCCGATGTTCGAGAAGCCGCTGACTCCCAGCGACGTCGGCAAGCTGAACCGCCTCGTTATTCCCAAGCAGCACGCCGAGAAGTACTTCCCAATCGGCGGAGGAGGCGGCAGCGGAGGAAGCGGAAGCGGCGGAGACTCGGGCCTGCTGCTGAG…
T7-10888	B3	0	0.394281	1.57189	0	1.55395	450	AGCTTCATCATTTTCTGACTCATGAGTTCTAATTATGTATACCTTAAATTCTGTTGGCCCAACCAAATGGAAAACCAAAGCATCCCCATCAACTAGTCGATGATCAATGGCAAAACCTCTCCAACCTCCACTTAGACCATTTTTGTCAGCAAGGTATTTTGTTGGGAATTCAACTTCATCCTCATCCACCAACGTAATTGTCTCGTCCTCGTGTGGGAGGTGTCTCTTGCAAAACTCGGAAGGCAAACCCAGCCAAAATCCACCAGTAACATGTGACTGAAGCATGGGCTTGATGAAGCTTGGACCATCAGAATCCAATTCTGATTGAACCTTTTCTGCCCTGTTAATCGCATATTGCCTTGATTTATCAGAAGCATACACCCGGTTCAGCAAACCTCT…
T7-14875	B3	1.83647	2.32258	0.771623	0.513837	2.54272	687	GTTGAAGCCTCATCAGCTTGAGAATGTCGACGATTTCTTGCATAATCGGCCGCACGGAAAATGGAAACTTGGAATGTGATTTCAGTCCCATTTACGAGCTCAAAAATGCAGACATCGCCCACTTGCAAATTATTGTCTGCTGCAAATGCTTTCCAACCAGTAGAGATTCTAGGTGTAAATTCCCCAGTTTTTTGGGATATCACGCGTAATTGAGCAGACCAAAATCTAGCTTTTGGACCCAAAAGATGGACATCACCTTCATCATTCTTAATGTATGTCCTAGCAAAGTCGTGTGGTACGGGCATAAAACAGGATGGACCACCAATATAGGATGGTTGCATCACTATGTTGAAGAAAGGGTATTGAGATTCAAAGGAAATTCTTTCAAGAAATCCAGCT…
T7-16774	B3	0	0	0	0	0.553748	316	GGGGTTGTTTGTCAATGCCATGTTCCTCGCTGCGATTCGGTTTAGAGTGATAATCTATCTCCGCAGTGCTTTTGTCGAATATGAGAACATGGAAATGAGAATTCCCTTCATATCTAAATACTAACAAGTCTCCATAGCCTAGGGAGTAGTACTTAAAAAAATCTGTCCAACCCTTTTCTATCCACACCTTGCCATCACATTTTGTCAATCCTAAATCCCATCTTAAACCACATGGAAGCTTAAGAACTACTGTACTTGATAGAGTAGCTCCATATATCCTCACAAATTTATTAGGAATTTTCAGGTTGTTGTTCC
T7-20632	B3	4.80114	1.6192	0	3.08968	5.5839	1313	ATAATAATAATAATAATAATAATCCGACTTCGACTAAGTGAAGGATTAATTATGAGGTCGAGATGCACCAGGTTTCTTACTTGGAATTAGGTCTATATAATGTAAATCACCCCTACCTACCTAAATATCTCATATACATTATCTCTCGTTCTTTCTTCCCAAGTTATTTTAAAAAAAAAAAAATCCTATTCTAAAAATCATGGATAATCACTTTTTAAACATGGCACATCTGTGCTTGAAGGTTGCTGAATCAAGGGCAAAAGAGCGCTCTTTCAGAAACTCTGGAGAGGGAAAGATGCGAACCAAGAATCGATGGATATCTGATGAAACTGGGACGGAGATCTCCAGAGCAATAAAGGAGCCAAAGAAGACCGTATTCGTGGCGGGACCGAGCTCACC…
T7-23435	B3	9.87512	8.0138	0	7.771	5.53748	1702	GGAATGTCCATAATACTTGGTACAGTGTTTCTGGTTCTATAAAAACCTTGATAACAAACTCAAAACCACAAACATGTCTTCTCCAGTGTCCAAGAGTACTAGAATCATCTCTTCTTATGAGGTGAACAAAGCAAAAATCCCAGCCGTCGGACCTCCAACCGATTTGAGCCAATGGAAGATAAGAAAGGTCCTTGCGGAGCCAGACGTCGCACTGAACAGAATGTTCAAGTTCACAAGAGCAGAGGCAGAACATGTGCTGTGCAGCATTGGAAGTGACAAGGTGGAGAAGTCAAAGGAAGGAGAAGACGTGAGGGTCAAGATGGTTGACTTGGACACCGGGACTCAGCACGAGCTTTCCTTTAGGAAGGTCAGGTGTGGGAGTGTCTTCGGGTTTAAGCT…
T7-23739	B3	6.96441	3.2483	6.35051	2.36322	8.49379	1418	AACAACTTTTTCTCACTTTGTGTTTTTTTTCCCCCTACTGTTCATTTCTGGCTGAAGGATTTGGGAATTACAAATATTTCAAAAGGACTGACTGACCTCATAAATTCTGAGAAGAAATCTCAGCAAGGACATCTTCCAAAACCCAGATCAAAGACTACTTTAGCACTCCCAGTCGAACCGAGACGGTCTAGTCGCGTGCGCAACCCCATTCAGACATATCGCGATGATGTTGATATAGAACTTCCAATTTCACGGAAGAGGTCAAGATCAACACCATCAACTTGGGCAAGGTGGGGTTGGATTCAATTCCGTAATTGCAATATTTTACTGTCTACCATAGTGGATGTTAGCACTAAAGGTGTGGTAATTTCTTAGCTACCTTGCAAGGCCAATTGAAGA…
T7-31605	B3	19.8161	19.2252	10.0369	14.127	21.4233	1548	TTTTACCTTCTCTCACTAGAGTCCCATACTATGCTCTCTGTTTCTCTCTCTAGAACCCTCTCCTCTCTCTCTAGTCGCACCCATAGATCAGGACGCGACGACTAGGGGCTCGGTTTGTTTCTCCGCTCTCTCTCTCTAGCTTCTCTCTGCTCGGAGCTGGATTTTTCTAGGGTTTCATGCGGAGGTTTTTCGGTTCGTTTTCGAGTCCGTGAGTGAGTTGTGTCTGAGCTTCGATGGCGACTAGTTCCTCGTCGTCGTCGCCGGCGGTTTCGAAGGTCTGCTACAATCCAGAGTGTAAGGAATTGAAGCCAGAGCGGCCGAGGAAGGGGTGGCGCCTCCGCACCGGCGAGTTTGCCGAGCTCTGTGATCGATGCGCCTCCACTTTTGAGGAGGGAAGGT…
T7-34499	B3	0	1.8635	0.557193	0	2.01972	951	CGAACTTTAGGTCTTGTCACAAAATTCCCTGCAAATTATAATTCGTAGCATCTGTTCCCCCTTAACTTTTGCATTAGTTTTGTAACAGAATATGCCAACATCTAAACTAATCTCCATAACCATACATCTAAGATAAACTACATAAAGTTATTCACCAAAACACAAAACAAAAAAAGATAAACTACATAAAGTTATGCATCCAAGCTCCATAACCATACATCTAAGCTATGATGAGTCGATCGCAGTGTCATTCGGTGAAAGGAGAAGTACACATGCTACTCGATAACGATGGGAGCATCCTCACACTCTCCAATAATCTTTGCAAGCAATTCAGGCGGGATGTCGCCTCTGAGTATTTGGACTCGAAAAACAAGTTTTTTGGAGCCGCATTCGTCGAGT…
T7-3475	B3	0	0	0	0	1.21132	289	CTATGTTGCAGCCAGAAAGCTTTCCTTCACGAGCATCTCATCGACGGCCTTAACTATAAACTGGTGGCTGGAATCATTTCAGAGACTATCAACATTGCCGACGCCATAAGAGCCAGCAAGATTACCACCTCGGCTGATGATTTCGCCACTTGGGATAAGACTCTGAAAGCCTTTGAAGGGTTGGGGATGAAAGTTGGGTTCTTGCGTGCCCGGATTGACGGGCTGATAAGTCTGGCTTCGGAATCAAAGAGGTATGAAAATGTCAAAGTTGAAAGGGACAATGCAAAG
T7-4457	B3	0	0	0	0	1.2504	280	GCAATCCTAAAGCCAGTTAATGTCATACAAAAGTTTGTGACTGTGCCTGTGGACTTTGTGAAGAGGCATTTAGGTAGCCCTTTGGAAGAGTACATCCAACTTGAGGTTGCAAATGGGAAGCAGAAGTGGTCAGTTCGGTACTACTCCGATCGCAAAGGCCTTTCAAGCTCGTTCAAGAGAATAGGCAAAGGCTGGGATCTGTTTTCATCCGATAATAATCTGAAGGAAGGAGATGTATGTGTTTTCGAGCTGATCAACAAGGAAGAAAACAATGTTCTG
T7-582	B3	0	0	0	0	2.6349	331	GTTAAGGTCAAATTCAGTATTTTGAATTTTGTCCCATTTTTGCAGCGGATTCCCTATAAGTTTTTGAGGAATTATGGTGAAACTTTGTCAAACACAGTGTCTGTGATGCTTCCATGTGGTACAGAATGGAAAATGAGGTTATTAAAACAAGACAATGGAAAAGTTTGGTTAAAGATGGGCTGGCCGGAGTTTGTAAAGCATTATTCCCTACGAAAAGGCGACTTTCTAATTTTTCGGTACATGGGGAATTCAAAATTCCATGCTGTGATTTGTGACACAACTACGGTAGAGATAGATTATCCCCATGTTCCAGCCCATGTTAACAAGTCCG
T7-28592	B3	4.99432	4.73723	6.47022	9.69442	16.6824	2019	TTTTTTTGTTTTTTTGTTTTTTGTTTTAAGTCGTTTTTCCAACGTTACTCCGATCTTTTGTCATTCTTGTCGTTTTTGTGCTCATATGGTTCCACAATCTACAACGAAATGAGGCAATGAAAAGTTTCATCTGTTATAGAGGATTTGCATATGCCAATCATCTTATATTAGTTCCAAACTACATAGATAATGTAGAACATCTAACAAATAAAACCCAAAAACGTGCTTTCTTTACATTCTTAAACATATAGATCGTGGAAATCCAAACAAGAACGGTCAAAATTATCCATATGCCTTCCAAAATACGCATATTGGTGTTGCTCGTTGTCTGTATGCAATAACAGTAGGCGGTATAGACTAACCAATCACTTCTTAAAGATGGTAACTTTCAGCAAAATG…
T1-20985	BBR-BPC	52.4457	48.0809	52.0849	56.1854	56.1502	2247	TTTTTTTACAAGACAACAATGAGGCATTTAACTGCAAATTTTTAACATCTCTAAATTAAACGGTGAATAAAATTTATCCCAAAACGATACAATAAATGACAACTCATCCACTGACAAGTCTTAGTGGCTAGCAAAGTTAAATCCCTTGTCATAAGCCGAAAGAAATTTCAAATAAAACAGAACAAATTCCAAATTTCAAGAACAAGTATCATCAGTCAACATTGAAAATTCAAGAACTACAAAGTATCTTAAAGATCTCTGCAAGAGGCCATAAAGATATATACAGGTGAAACAGACCAGATGCAATCGAAGTCCCCTAATGGTACCAACAAAGTAAATCTACCTGATTGTAACAAACTTGTTGGTACCATGTCTTGCCCAATGAGTCCTCAGATCAAT…
T2-22335	BBR-BPC	44.5423	52.9923	43.8187	35.1414	49.7229	1962	GTGAATAAAATTTATCCCAAAACGATACAATAAATGACAACTCATCCACTGACAAGTCTTAGTGGCTAGCAAAGTTAAATCCCTTGTCATAAGCCGAAAGAAATTTCAAATAAAACAGAACAAATTCCAAATTTCAAGAACAAGTATCATCAGTCAACATTGAAAATTCAAGAACTACAAAGTATCTTAAAGATCTCTGCAAGCGGCCATAAAGATATATACAGGTGAAACAGACCAGATGCAATCGAAGTCCCCTAATGGTACCAACAAAGTAAATCTACCTGATTGTAACAAACTTGTTGGTACCATGTCTTGCCCAATGAGTCCTCAGATCAATTGGGTTAGCAAAATTGTAGCCTTCAGCTGCAAGTTTCTCCAATACCTTCTTAAAAGCACCTT…
T4-12476	BBR-BPC	3.28934	7.16449	2.99449	5.63712	4.55432	1533	TCAGAGTGTAAAACTACAAACTGCCACCATCATGAAGCTTCATTAATCAAATGGTTATGCAAGAAATAAAAGATCTTAAACAAGTCACAATCGACACCTCCCACGCCCACCACCACTCTCAAACCACTGGCTATGAAGACCCAACTCTTACTCTGTGAAATGAAAATGGTTGTAAGAAAAATCCGACAATTCTTACCGAAGCACCATTTGTGACTCGAACTTGCAATGCGGATAAAAAGACTCAACTAGACTACCATGCCTACAACTGTTATACTTTACACTAGTCACTCTCAATGGCATAGAAAACCCGGGTTTAATCACAAAACAGTCTATGCCGACCAGAGGTGCACACTGGTACACCCCATTGTCAAGAAGCTCGCCAATCGAAGAAATTAGTTG…
T6-21779	BBR-BPC	88.8968	81.2991	116.907	88.2097	90.2995	2037	GTTCAATCACCTTGAATTAATAACAAGAATAATAAGCATTGATAAACAACACCATTTACCACATTAACATAAGTAATGAGATCCATATAACAGCATAAGTTTCTAAACTAGAGAAGACAGGAGGAAGAGGAAGATTTATAGTAACTTAAATTCTCAGAGAAGAACAAAGTTCTTCACTGACAAAAGAGGCTTCCCATACTGGAATACAAGCATCATTGAGTGCCCTCAAACATAAAAGAGAAAAGCATAAAACAAAGTAAATGAAGCACAAAAACAGAAGTTTGTCTATGTTGGAGAGATGAGATATTTTCACTCAAAGGCCCATTGGTTTTCCCTGCGAACCTCCTCCTCTTCCTCTGGTGTGAAGTCATTCTTGATGTTGAATGTCTTGCGGATCTC…
T7-26699	BBR-BPC	15.9605	12.3604	14.7037	18.2597	13.9466	1777	GCATCTATCTGAAGAATCTCAGGATGTCGAGGAAAGATACGACATATAATTTGTTGTGAAGTTTAGGCATTGGAGATGATTCAATTTATCTTTAAGTTTTATCCTAGTGTAGCTTCTTTAGTTTCCTGGTTGAATTAGGATTCCATATCTTTAGCGTTTTTTACTTTAAATTGAATGACTTACCGACTATTGAAATTACCCCTCTTGATTAAATCTCTCTCTGCCCAGTTCTTTGATTCTTTTTCTTCTCCTTCTCTTCTTTGTTTCTATTGGTCCTGCATTGGTCAGAAAATATTCTCATTCGAGACAATTCTCGCTGATTTAATTGCAAGTAATTATGTTAGATATGGATGTTTCTGGTTAATGTAGTCCATTATTTTCATCAAAGGGAGGTATTTA…
T2-25947	BES1	6.29459	6.82351	3.40043	13.5864	5.22918	468	CGAGTATGAAAAGTAGAAAAAAAGAGAATAAAAAAAAAAAAAGAAAAAAGGAATGCATTTGCATTTGATTGCTTCTCATACAAATCTTGAATAAAGAAAGGGTTGTCCTCGTGGGAGAGGGATAGAGACAGAGAGAGGAAGAGAAGAATAGTCCTCTCCTCCCCTCTCCACAGTCCAAACACACACACATACTTAGAGAGATAAAGAGAGAATCTAGAGAGAGAAACTGACACAGCAGTCGAGAAAGAAGCCGGGTTTTTTTTTCTTTTGCCGGGAAATGACGGGCGGTGGTGCGTCATCGGGAAGGCTGCCGACATGGAAGGAGAGAGAGAACAACAAGAGGAGAGAGAGAAGGAGAAGAGCCATTGCCGCCAAGATTTACACCGGTCTCAGAGCTCA…
T6-17319	BES1	15.8746	9.24486	27.78	14.4239	16.8584	1284	CAGTATGTTTATGCATTACACCGATGGTACTGCAGTGGAAGAAATTAGGCTAAAACAAACATGTCCAATACCAACAACCAGACCACTATGTCAAGACAGCCAAAATCCTTTTCAATCACAAACCCAACACCAAAATAACAATCAGGCCAGTGTATCAATCCTTTTTAATTACTTTAACTTTGGAAATAAACTAAAGAAGGGGAAACAGAGTAGAACAATTAATAATTGAATTAAAGGGGCAAAGCACCATGAAACTATTTATAATTTAATTTAGTTCACTATTCTTTCCCTGAAAAAAAAAAGTAAGAAAAAATGTGGGAAAAAAAAAAAAACAGCTGCTCCTACTCACTGTACTCCTGACATGCCTTGCCCGCAGAAATATTCAAGGACATGGAGTTG…
T6-17527	BES1	10.9508	5.75388	16.8042	11.8563	11.075	1324	ATTTCAGTCAAGTTCATTACAATTGAAGCCCCAAAAAAAAAAAATTTCAAATACTGTACGTATTCTGGAAGAAATAACTATAATTGCTGTTGAGAGTTCTCTAAAGCATCTTTTAACATTGTTGGACATGAAATTTTGGAATTTGGGACTCTAAGCCATACTTGTCACCATTTAAGCGTTTATCACCTGTGTTGCATCTTGACATGCTGCAAGAACTGAGCAGAGTTTTTGGACTAGTCATTTTCATCGATACATGGGAGGGGTATCATGGTTCCGAGATTCTCCTATCTGTGTGTAATTATTAGTAAATTGCTTTTAACAAGCCTCCTGCCTTGGTTTTTGGTTGAAAAGTCATAAGGGTTGTTGGGTTATCCTTAAAATAACTGTAGTCTTTATTTG…
T6-21620	BES1	38.7245	33.5536	30.5147	54.2123	34.3963	1568	GCCCTCTGCACCGAAGCCGGTTGGGTCGTCGAAGAGGACGGAACCACCTACCGCAAGGGATGCAAGCCACCACAAGGCGAAATTGGGGTTGCTTCAACAAACATCAGCGCGTGTTCCTCCGTTCAACCAAGCCCACAATCCTCTTCCTTTCCTAGTCCTGTACCATCTTACCATGCCAGCCCATCATCTTCCTCTTTCCCAAGCCCGACTCGCTTCGATGGAAACCCCTCCTCTTACCTTCTCCCATTCCTCCGTAACATAGCTTCCATCCCCACAAATCTCCCTCCTCTTAGAATCTCAAATAGTGCTCCTGTTACTCCACCTCTTTCTTCTCCAACTTCCAGAGGTTCAAAGCGAAAACCCGACTGGGAGTCACTTACTAATGTCTCCTTAAACGCA…
T7-23700	BES1	0.451548	3.80714	7.96846	9.85463	14.2545	466	AAAAGGAAAAAGAAAAAGAAAAAGTGGCTCTGTTAGTAATTTCCCATAAATAATATGGGCAAAAGTAACACCAAACGAGTATTTAGCCCACCCAACTATCCCCAAAAACCCTTTCTTTGATTAGCCATTTTCTTCTTCTCTGACTAAACTCATTCTATAACCCAAAAAAAGACCAGACAAATATCCGATCGATTTTCCGTCCCGTTCTCAGATCGAGCTGAGCTGAGTTGAGGTGTTTGGCTGCCGAGAAAATTCGAGGTGAGAAGCGGCGATGACCTCCGGCTCGAGAATGCCGACGTGGAAGGAGAGAGAGAACAACAAGAGGAGAGAGAGGCGGCGGAGAGCCATCGCGGCGAAGATCTACGCTGGCCTGAGGACGTACGGGAACTACAAGCTCCC…
T1-16102	bHLH	3.89554	1.97067	7.85653	4.90481	5.1779	540	GCACTTTAAGCCAGCCAATTTAAACCAAAGAAAGGAAAACCGGAACCACTCTAGCCTTACATTTTTCACAGTGGAAGCTCTACCGTCAAGGACGTCGTCTCGAAACCGCTTCCCGCTTCCGGACGCCTCCTCGGGCTTCAGAAACCCTGCTTTCCCCTGCTCCAAGCTCAACCCTAGCGGAAACACCGATCCGGGAAACCCAGCGCCGGCGCCGCCCACGGAGGGGATGTGGCCGGAGCCGTCGCCGGAGCTGAGCTGCAGCATCATCGCACCCGGCGGCGCTCCGGCCAAGCCGCCGTCGCCTCCCGATAGGTTGTTATCGGCGGAGGCGAAAGAGGGGTAGCCGAGAATTTGCTCGAGGAAATCGTCGGCCGGAGTTTCGGAGGGGTTGTTCGCCAT…
T1-18199	bHLH	17.2916	7.9838	6.91939	8.63952	7.86648	510	ATTTTTATTTTTGTTTTTTGTTTTGTTTTTTCGAGTTCTTGGTAACTTTGGACTGAGCTGGAATATAAAGCACTCCGAATTGAGGAGTGATCTTCTATTACCTCATATTTCTTGATGTTGATTTCCACAGGATAAAAGGCAGTTGAAACGGGAGAGGAGGAAACAGGCAAACAGAGAATCTGCAAGGAAGTCTAGGTTGAGAAAGCAGGCCGAATATGAGGAGTTGGTGAGAAGTTGGGAATCCTTGAATGCGGAAAATGTGGCCCTTAGGTCTGAACTGGAACAACTGAAAGGAGATTCAGAAAAACTAAGGCTTGAAAATACCGCATTGATGGAGAAGCTGGAAGTTAGAGGGGTAGTGCAGAAAGGAGAGACAGCCTCAAGTAATGTTGAAGCTGA…
T1-24208	bHLH	35.7792	37.2807	5.2497	25.4699	18.3327	2589	GGGGGACTTATCTGATGCAAGATGCATTAGGTCAGGAGTATGTATCTGTGTTTAAGCCTATTGATGAGGAGCCCATGGCTACGAACAATCCCCATGGCTTACCCGTCTCATCTAATGGAGAAGGTCTGAAAAGGGGAACAAGGGTAGGAGAAGGAGCATTGAGGGAAGTTGCTGCATACTTATTGGATCATCCAAGAAGCGGACCTCGCATGTTATCGGGTGAGGTGATGGGCTTTGCTGGTGTGCCTCCAACTATTATGGTCCAATGCTTGCACAAGGGATTCAACCATCCTGAAGGCTATGAGTGTGCACCGAAGAATGTTAAGATTGGTTCGTTGCAGATGTTCATGAGGAATGAAGGAAGTTGTGAGGACATTGGTCCTGGAGCTTTCCCCGTTG…
T1-25373	bHLH	43.6442	41.6187	1.88548	26.3063	22.2473	2902	TATTGCTGGAGGCTTGTGATAATTACATGTTAGCTGTGTTATATGGTATTAGCCACCCAAGGAAGCTACTCCTGGAGAAGTTTTCTTCTCTTAACACTACAAAACTTAGCAGGCAAGAGCCTTTCGTCAAATTAGTCCACCCAAACTCTCAACCTGATTGATGATTTTCAGGATTCTCAGGTCCCCTACTTGTACTCGGTTTGCTGGTACTCGGCTGGACCATTGCTTGGTTCTGCTGTAGTACGGGCAACTGCATCTGGTGGGCACCAAGATACTGCTGATACGGATCGGAAAAATTGGGGATCCGTGACTGGCTAGGGTTTTGAAGCGCGAATGACTGAAACATATGATCTGACTGGCCGGTTGCTTGAGCTCTAGGTTGCTCGGTTGTGGGAACAG…
T1-27033	bHLH	2.7537	0.580433	0	0	0	306	TTTTTAAATAAAGGTGAAAATATAATTTCTGTTGGTATAGCTAAGGTTGGAAAACTCCAGAGAAATATGGATCAGCTCAACCCTAGCTCATCATCGTCAAGAACTGACAGGAAAACCATAGAGAGAAACCGGAGAAATCAAATGAAGGTCCTTTACTCCAAGCTCAATTCTCTCGTACCCAATCAAACCTCAAAGGAAGTAACATCACTGCCGGATCAGCTGGATGAGGCAGCAACATACATAAAGAAGCTACAAGTGAGCTTGGAGAAGATGAAGGAGAAGAAGAACAGCCTAATGGGAATCGA
T1-6463	bHLH	6.86175	0	0	0	0	307	TTTTCCCAATTTGCTTCACCTCTACTTGCATCTCTGTCTTCATAGCAAAGGTAGTGAGATGCTGAATATTCTCGGCAGGAGGCAAGCAACTGGCGTCACATTTTCCCTTGTCTGACTCTGGAATTGCAAATCCATCTTTGATCTTTTGGCACTCCTCTTCTTCTTTTTCCATTTTCTTGAGCTCTTCATGTAGTTCCTTTTCTTCATTCTGCAGCTCCCTTATATAGGTAACAGCATCTCCCACAATTGAAGCTGTATCCATCTTGGTTATGTTTGGTACTAAAGAACGCAGTGTGAAAAGCGCGG
T2-14270	bHLH	1.35464	0.228429	0.683011	0.227414	0.900287	776	CTTTCGCCAAGTGGACATCCCGCTCCGACCACCACCACCACCTCCACGTGTCGTCCGCGGAGGCCACGTCCCAGTGGCTCCTAAAATACATCCTCTTCAGCGTACCATTCCTCCACACCAAGGACCGCGACGAGAACTCTCCCAAGTCCCGCGACGACGGCTGCAGCGGCGGCGGAGGCGACGCGGCGTCTCGGCTCCGCAAGGGCGGCGGAGGCACTCCGCAAGACGAGCTGAGCGCCAACCACGTGCTGGCGGAGCGCCGCCGCCGGGAGAAGCTGAACGAGCGGTTTATCATACTGAGGTCGCTCGTGCCTTTCGTCACGAAGATGGACAAGGCCTCCATACTGGGAGACGCCATCGAGTACGTGAAGCAGCTGAGGAAGAGGATTCAGGATCTCG…
T2-14792	bHLH	5.0756	1.35139	4.71417	1.34539	2.66306	787	GAAAAACATTGGAAATGCTAGGCTTGTCTTGGTAGATCTGACTCATGGATCAAAGATTTTGTCTTTGGTTAGGGCAAAAGCTTCAAAGAGAAACATCGACTCCAAAAGGTTCTTTACATTTGTGGGAGATATTACTCGACTCCACTCAGAAGGAGGCTTGCGCTGCAACGTAATAGCTAATGCTGCCAATTGGCGACTAAAACCTGGAGGTGGAGGTGTAAATGCTGCAATCTTCAGTGCTGCAGGGCCAGCCCTAGAGACTGCAACCAAAGAAAAAGTTAGATCTCTTCTTCCTGGGAGTTCTGTAGTCGTTCCTCTCCCTTCAACTTCTCCGTTGTTTTCCCAGGAAGGGGTAACCCACGTCATACATGTTCTTGGACCAAATATGAATCCGCAGAG…
T2-15960	bHLH	0	1.7413	2.31403	0	0	306	TTGTTGTTGTTGTTGTTGTTGGAGGCCAAAATCGTAGCCCCAATTGGCTCCTCCTGGGGCTCCTAACAAGGAGTAGAAGTCCTTGCAGCCATAGCCAAATGGGTCTTGTGAGTAGACCACAGTTTCTAAAGCCATCCTTCTTTCTTTCTGAGGAAGTAGAACTCTGTCGTTTTCTTGGTGGGGGTCTCTTTGGAACTGAAAAAGGACTTCGGATGAGAAGAGAGAGAGCTGAATTAGAAGCAACTAATCAGAAGAAGAGAAAGTGGAACCCCGATGAATGAAATGATGAAAAGGGGAAAAAGAAG
T2-1672	bHLH	0	0	1.09934	0	1.08679	322	TACCTCTCCTCCCAAGCAGCCGCCGCCGCCGCTGCCGCCTTCTTATGGCAACAGCCATTTGCACTTCTCGAACAACGCCCCGTTCTGGAACGCGCCGGAGGCCGCCATGAAGGACGTTAGGGCGACGTTTTTCCCGGCATTGCAGCCGCAGTTCCAGACCGCGACCTTCGACGAAAAACCGAAGAATATATCCGAAGCAAGGGATTCGGTTGCAGTAGTGGGGAAGAAAAGTGGAAGTGAAGCTGCATCCAATAAAAGGCCAAGAAATGATCAAACACCATCACCTTTGCCAGCTTTTAAGGTGCGGAAAGAGAAGATGGG
T2-18058	bHLH	5.20452	3.29107	60.2727	5.46077	4.59383	1292	GCAATTAATCACTTATTTAGTAAAGAAAGATGAGACTACAACTTTGCAAAAAGGAAAAGAACCATCTCTCAAAACCTTTGAACTACCACAAGTTCATATTTTATTTTCATAACTTCTAGGCTCACAAACATCTCCCTCCATACCCTGCATTTCTGAACAATGCTTGCTTTACATCCTCAGAATTGATCAAAGTTCTCTTTTCCAAATCCTCTGAGCAAGAAGCTTGCATTGCAAAGTCATTGAAACAGCTAATAACACATTGTTCAATCTCAAGTCCCAATGCTTCTAAAGTTGTCACTGTTGAGCACAAAAGCCCTGGTTTCCCACCACAACAAATCTCAATCCTTGTGTCTCTATCCCTTCTTTCCACATCAAACTTTGGTGAGTTTCTGACTAAGA…
T2-19685	bHLH	7.27091	6.5789	32.3382	1.93514	9.42868	1185	AAACAGTACTACTAGCCAAAGCGTATTGGTGAGGGATAAAAAGCAGGTAGTGAGATTTTAAGATGACTTTCGATTCATTCTCTCTTTGGCCATGGAAAATCTCTACCACCACCATTCCTCTCCTCATCAGCAGCCCCAAGGACCAAGCTTTCCCGATCAGTCTTCATTGCTAGTTCCATGGCACCTCCCTAATTCTCATGTCTCATCAACCTCCGCAGCTTTTGAATTCTGTGGATTCCCTTCGCTTTCTATACCCGTTGATCCGGCTTATGTGGAGGATAAAGCTTTGGCTGCTTCCAAGAGCCACAGCCAAGCGGAGAAGCGACGTAGGGACAGAATTAATGCACAGCTTGCAACTCTCAGGAAACTAATCCCCAAGTCCGATAAGATGGACAAGGC…
T2-20835	bHLH	0.499135	1.54307	1.11851	2.65347	2.07326	1263	AAGATGATGCACTTATATAGCTTTAAAAGGATAATTATAATCATCATGGAGTCTGCAAATCTCCATCTCCCAGCAGACCAGTTTGTTGGGTCTCCTCCAAATTTGGCTGCCCCATCTTGCTTTGGATATGGAAGCAACCTTGCTGCTACTTGGTCCTCCTCATCAACTCCCACCACTACTTTAAGTACTAATATTGTTACTAGTGACGGAATCATCTCAAACTCATCAACAAGAAGGAAAAGTACAGATCATCATCAAAATCATGATCATCACAATAATATTCTAGTCTCTGAAATTCAACATAATCCTCTCAACAGTACCAGTACTACTAGTTGTAATCTGGTCCAGGACCTGGGCTTTCTCTCTCATCATCAGTCTGCTTATAGCAATGAGCAGCTT…
T2-20961	bHLH	8.6112	5.8083	2.77391	4.45736	4.88835	1464	AGACATTTTAAATAAAAATTGAAAAAAAAGGGAAATACCACAAGAACATGATGATGATAATAACTTGAGAAAAAAAAAAAGACCTGATCATTATCACCATGTGTACTTGTTAATTAATAATTTTACGTAAATTTTTCAAGGATATATATTGATGTTATTAACGGTCCTTTGCCTCTTAACACTCCCATTAGAAGAGTCCTGGTGATCACCACCCTTCTTCTCTATCACCGCCTTGAGGGCTTCTTGTATCGAGCTTATACAATACTGCGCCTGTTGGTTGTGGTGATCTTCTTCATGGCCGCCGACGCCTTGTTGGTCCTCTCCGCTGCTGCTCGAGTCGTCGTCGCCGGTGATGAAGAGCACGTTCTTTACACGCCCGCCGAGGGTCGTGATCTCCGC…
T2-25497	bHLH	18.7135	12.303	20.8738	27.4888	39.8831	1886	AAAAAAAAAAAAATCAGCTGCTGAAAAAGGAAACCCAGAAAGCAAGAAGAAAAAAAAGCACTTCTCACTTCCCTCAAAACCCCAACAAGCACAAAGTTAAAAACTCCCACTTCAAAACTTCAATCTCTCTCTCTCTCTTGCCCATACTCGGATACTCTCTGGGAATCCCCACTTCCATTTTCGGGTCATCGGGCTCCGGATCTGCCACCCATTTCCCCAACACCTTTCTCTCCTCGAACTCCGAGAAAAAAAAAAAGAACCATAAAAACAAACAAACCTCCACTTCTCAAATTCTCTCGCGGATTAAAATATCAACAACCTTTTACTTGTGCTCAACTCCGACACCAGTGAATCATCTGCTCGAGAAACACATGGCGGGCAATCCGCCGGAGAGTCTGG…
T2-26240	bHLH	22.2596	15.0362	21.1121	17.4826	19.8978	1614	TCTCTCTCTCTCTCTCTCTCATCATCTCCGATTCGTCATCTTCGGAGGCCATAGATGTACCCTCCAACCTCATCGTCACCATCTCAGAAGCCCACCGGTCCGCCGCCGCCTCAGCCGCCGGGTCTGACTCGCTACGGCTCGGCTCCCAGCTCGCTCCTCGCCACGGCCGTCGACTCCGTCATCGGAGCCGAGCACGAGTTCGGTGCGCTCCTCAGATCGCAGTCTCCGCTCGCCGGCGGCCATGGCCATAGCCACGGCCACTACTTCTCCGGCGACTCGTCCTCGATTACTTCCGAGTCAACCTGCAAGGTCAACTCCTCCTCCTCCGAGCACCACCGGCCCTTGCTCAGATCGCACGGCCTCAACGAGATTGCTGCGAGGATCGGATCTTCTCCTTCG…
T2-26454	bHLH	20.24	35.6562	48.1212	25.4148	8.61217	1277	GGAAATTGGGATTTCACAATTTAGTTATTATACAAACTCAGATTTCCAAAGTCGATTCCTTTTGATGATATCTCTCAAGTAAGTGTGGGACAGAATTACTTGAGAAATTAAAATTAAAATTGAAATTGAAATTTAAAAAACAAAATAAAAACTAGAGGAGAAACTTGTATTTGACAGAGAAAGGAGAGAGAATATAAGAGGGAAAAAAAGATAATTAAAAAAAAAAGACACCTGAGATGTGGGGATTTGTGTCAAGTATTCAAGTTGGCGGCGAGGCTCCGGCTCCGGCACCGGAGCTTGAGCCGGCACCTGAGAGAAGCTGGAAGAGAGCCGACATGGCTCGGATTTGCATCTCCAGAGCCGGGATGTAATCCGTGGCTTCTTCTAGAATAACCGGAA…
T2-28609	bHLH	17.2327	10.3045	14.6866	14.0546	8.22402	1719	TCTCTCAAAAAAAAAAAAAAAATAGTACCCTAGCTTAGCTTTCTTTTCCCCTTATTCTTACTACTTAATCCAGTGTGTGAGGACCTCTCAAAGTTTCTACAAAGAGTTGTTTTGTTAGCAACTGCAACAAAGCCAAAAGAAAAGAGGAGAAAAAAGGGGGAAGTGGAATTAAGAGAAGAGAAGAGAAAAGTAAAGAAATTCCTTTGTATCATAATTCATAATTCATAATTCTCAGCTGTTGTAGTAGTTGTAGAAGATTCAGAGAGAAAAAAAAAAAAAAAGGCATGAATAGAGGAGTGTTGCAGAGCTCGCCGGTGCAACAAATGATGGCGGCCGGAAACCCTAACTGGTGGAACATCAACACCATAAGACCTCCTACATCTCATCATCAACCCCCTT…
T2-29621	bHLH	76.2521	55.6899	29.2884	67.3589	47.1033	2471	TCTGAGAATCAACAAAGAAAAGAAGAAAAATGATGCTCTGAACTCTGCATAAAGTCCCTTTCCTCTGTAACACCCACTGTAACTGCAACTTCTCTCTCCCCCCTTTCTCTCTCTTGTTTCATAATGCTACCGAGGTCGAACGGCGCCGTTTGGATGGACGCCGACGAACAGGAGGCGTCGTCGTCGTGGACCAAGGCCGCCACCAACAACAACAACGAGGTCGCAACCAACAAGCCCGACGACGAAGAAGACATGGCCGCCGCCATGGGAGGTGTTGTCTCCTCCTACTCTTCCTTCAAATCCATGCTCGAAGGGGACTGGTATTTGGCCAATCCTCTCAACAACATCCACGGCGGTGGCCTCCACGGCTTCTCCGGCGATCACAGCAACCTCCTCCTT…
T2-29943	bHLH	13.3928	10.9155	14.7558	14.3645	9.88975	2823	GTTTTTTTTTTTTTTCTGAGCCAAAAAACAGGAACTGGGTTTGAAGTTGAACACATACACTTCCAAAATTCAATTTTTTTTTTGCTCTGAGTGAGAAAAGCTTGAATGGAGAGCAGAGTACCAAAAGTAGCACAGAATCTGAAATGGGGAGCAACCGAGGGTGGTCAATGTTGGAGGCTTTTATTGGATTTTGTGTAGATAGCGGGCTGGTTGATCAAGATCACTTGTGAAAGAAGGAACTATAAGTTTGGCTGTGTTTGGTATTCTTGTTGAGAAGAAATGGATAATTTGGGAGACAAAGATAAATTTGAGTTAGATAATAAAAATGAAGATCCTATGAGTTACTCACCTGGTATGTCCTCAGACTGGCGATTTGATGGCTCCTCAAGCCTTACAAAT…
T2-32482	bHLH	1.78951	1.00586	0	0	0	352	TCCCGGTTCATTTGCTTGAACTGATCGCCGGATGAATCTCCGGAAAATAACTTCTCCCTCCATTGAATTTGCCCGGTTTCTTGTTGGAAGTTCGCGTTCGAGTTCATGTTCTCCTGTAGTATCGACCGGAAACTACCCTCCGCCGCCTTTTCTCCGCGGAACAAGGCTTGGTTCCAATCCATGGCTTGGGAATTGGAGAGGCCTAAGCCCATCATGTGCAAGTTGGGATCGGCGGCGGCGGAGTCCGAGGCTTGGAGCTTCTGGCTGTCGTGGAAAGCGGCCATCGAAGAGCTACCGGAGACCGACACGGAATCCATGGAAGACCTAGCCTTGATGTCCACCATATTTTCTG
T2-5550	bHLH	0	0.237946	1.89725	0	0	745	AAAAAAAAAAAAAAAAAAGACACAGGAAGCGCAATATCTTCCTCACCAGAACCAGAGATCATCTCAATCAAACATGGCCGAAGAATGTGCAGAGAGCTCGGTCGCAACGTCTACTTCATCGGCAGTCGTGCCACAAAACAACTGGTGGGATCTTCATGGAGCTGGAACAGCTCTCTCTTCATGGTGTAATAATAGTAATACTCCTTGTAATACTAATCTTAATCCATGGCTTCACCAAGCTGCTCCACCAAACCCTAGTTCCAACTCCGACGAGGATGTTTCGATCACGACGTCCTTCACCAACGCCTCTAACCACTCTGGCCTCACCGTCGAATCATCTCGCCGGCCGGTCGAACCAGCAGGCTCTTCCAGCGACGACTTGATTGCACCGGAGCAGCA…
T2-6285	bHLH	0	0	0	0.66258	0	267	AATAATTGATGCTTGATCTCCTCTTTTGACATAAAAGCAAGGCATAAGAGAGCGCAAAACCGAAAGATGCTCATTCATTTGCTTTCTCCGATTTCTCTCCACCGCGATGTGAGTCATTCTCTGGCTTTCAACTTCTTCAGTGGTCTTGATAGTCCTTGGCCTTTTTCTCTTGTTCTTATTTGGTTCAGATGTCGTAGGGTTCTTCTGAAAATCTTCGCCAAGAAACTGTAACTGCACCGAGTCATGATCTTGATCTTCGCTCGACA
T3-12263	bHLH	0.206867	1.74416	1.21686	1.21549	1.37482	1016	TGAAAAGCTCATACAAGAAACTGAAAATGGCGGAGACCCTAGGCATGCACTAAGACGACAGTTTTGACTGGAAAAACCAGCTTCCCTTGAAACTTGAAAGCAGGCAAGAAAATGGCGGACATTATCGATGAAGGTTCTAGACCAAAAGGCAAAGAAGAACAGAAGAGGAAGCCTCTTATGGTGGTTTTGGTTGGCGCGCCCGGTAGCGGCAAATCCACTTTCTGCGAGGAAGTCATCCGCCTCTCTACCCGATCATGGGTTCGCATTTGCCAGGACAACATTGCAAATGGAAAAGCCGGAACGAAAGCTCAATGTCTAAAGAGTGCAACCATTGCACTGAATGAGGGAAAAAATGTGTTCATTGACAGATGCAACCTAGACAGGGAACAGCGTGTGGAT…
T3-16626	bHLH	29.9479	24.5447	47.8017	27.8062	11.2581	1256	GTAGTTTTCTATATTAAAAATATGATACATTAATTAACTTATAAAAAAAATATTAAATATCACAAAGTAGTGATGGTTGGCACAGGTATATTAACCAATCAGAAACTCTCATATATATATATTGCGCGAGTTCCAACACTGATAGGACTAAACCCTCATGGAGAAAATGGTGATTTAAACTCAAATCCTTCGTTAAGAAGAGCTCCAACTAGCCAAAGCTTCATTTCTGGCAAGCTGATCTCCCTCACAGTATCCTTCACCCGCAAAGTTACAGTGAGTTCAAGTCGGTCGGTAGCAGAAGACACATTAGAGCTCTGAACATTGAAGCTTGTAAGCGACTCAAGAACCTTGTAAAGTGATGCAGCAACTCCACCTCCCTTGCTGCACACTAATCTCATG…
T3-25603	bHLH	38.6909	41.0547	53.2331	31.6306	38.3258	2709	GTCCAATACAAATTAGTTCAAATTTTTCATCCGTGTTATTTGTGCACAACTGTCGCAAAACACTCTCTCAAAAACTTTTCTAGCGTTGATGAGTACAAGTCTGGGAAAGTCCTGTAGTGGTCCACATGGGGAGATGAACCAAAGTTGAAGGAGTTTACTTTCTTTCCCAACCTCCTTTGCTCTTCAATGAACAACTCAATCGACTTGTACGGAACCACTTTATCAGCTGTACTATAGAGGTAAAGCTGAGGACATGAAGGCTGGTTTCTTGAGAGGATGGAGACTACTTTTGTCAACCTCTGCTCCACATCCGGCAACTTTAACAGCACCGAGAAGAACTTCTCCAGTAGTGATAAAAGCACAGTTTCGACCATTGGGGCTTCCTTTTTTTGTGTGTTT…
T3-27617	bHLH	32.4768	29.8478	59.3857	32.4302	23.9985	4740	AGAGAGAAAGTAGTGAGAGAGAGATCCGAGGAGAGAGAGATAGGTGGAGAGCTTTCCGCCATTGATTTTGGATTTAAAAAGCTTCAATTTTGAGCTCGTCATCCCGATGAATGGCAATGAAGTGAAAATGGAAGAATGTAAGGAAACTATAGTATATATGTGGGGTTATCTTCCCGGAGCCTCGCCGGAGAAATCTCCGATACTGTTTCCGACGCAAGTCCGGTTGTCTGATCGAATCAGCGGCGGAGATTCGTGGAAAGACGTTTGCGGTGGCGGTTGTGGATTCGCCATGGCCATCTCTGGATCTGGGAAGCTCATAACATGGGGTTCAGTGGAGGACGAAGGCCAAAGCTACCTGACTTCAGGGAAGCATGGGACTCCAGAGCCTTTTCCTCTGCC…
T3-28932	bHLH	2.45292	0	0.824507	0.823581	0.407548	429	GTCAAAACCTGGTGGGGAACCACAGAGGACGAGCAGCAGTGGCCCTCCAAAAGAAGGGCGGAACGGGTTGACCATGGTTGACCGGACCCGGGTCTGCCTGGTCGGGTCGGACAAGAGGAAGTTGAGGATCGTGGAGGGGAGTTGCGGCGGGGCTAAGCCGAAGACGGTGGAGTCTCCGTCGCCACCGCCACCGCAGCCTTCGCCGATGTCGGTGGAGACGTCGGTGCAGGTGTCGATTATAGAGAGTGACGGGTTGTTGGAGCTCCAGTGCCCGCATAGAGAAGGGTTATTACTTGAGGTCATGGAAATGCTCCGGGAGCTAGGAATTGAAATCACAACAGTACAATCTTCTTTGAGAAATGGCTTCTTTGTGGCTGAACTTAGGGCCAAGGTGAAGGA…
T3-697	bHLH	0	0	0.505572	0	0	350	GGGTTCTCTTTTTTTTCATTATTTATAATTCGCCCTTTTTCGTGATCTCTTTCATCTACCTGAAAGTTCCACCGAATGTAGGCGTCCAAAAATCGACGGTGGTCTCATGAGTTACCGGAAAAGTGCTTGAAACCGGCACCAAACACAATCCCCGGCTTCTCAAGTCTTGTTTGGGGTCTTCAGGATCCTTAGATTTTTCAGAATTCTGCTGATGCTGTATGGGAGCTCCACTTTTCATGTATGGGGTGCTTAAAACAGTGACTTGTTCATGGAGAAACTTGATGTATTCAATGGCTTCAGAAAGCACTGAAGCAGTATCAGTCTTTCCAAAAGGTGAAACCAATTGTTG
T4-11498	bHLH	3.88034	7.45207	7.42734	3.79997	3.04448	975	AAAAGATATAAGCTTTGATCTGAGCAGCAAAAAAGAAGAAAAGGAAAGACGAAGAACAAAGAAGAAGAAAAGGCTCTCTTTTTACAATGTGGTTTTTCTCTTGGAAGTTGGGAAAAAAATGTAAAATACGGTCCAAAGTTGATCAGTGAATAAATTAAGGAGTATAAATTTAGTATTTATTACCTTCCCAAAAGGGGAAACTAGCTGGTGGAGAGCCGTTATTCTATCACCTAGCTTCTCCTTTCTCACCTTAAGAGGTGGTTGGCTTGAGGAGGACTGAACCCTAGCCTTCTTAGACACTGCTCCTCCTGTGGCTGTGCTATTACACTCCGAGCTGGCTGCGGACTGATCTGTAGTTTGGTTCCTTGCAATATTATTATCTGCCTTGTTGTTATAAGA…
T4-11582	bHLH	1.16219	5.8793	0	0.325178	0.321828	543	GTGTGTGTATATATATATATATAAAGGGACGTCTATTGGGAGACTAAGCTCCTAATAATTGCGGCCTCGGCGCTATCCGCGTCAATGGTAGCCAACAGCTGGGACAGACGCTCACTTAGGTCGTCCACTTCTCTGTGCAAGTTCCTGATGTAATTGCAGGTCTCTTGTAGGACCTTGGATGCTGATACCTTGCCGGATGGCCTATCGCGAATCTCTGGAACAAGTCGGCGTAACTTAGTAACAAGTTCAAGTATTTGATCATCAGAGATCCTCGAAGACCCCGAATTCCTTGACCTTCGGCTAGACATGATATTTCTACAAGCTGGGGAAGTACCACTCTCGCTAATAACTAGCTGAATTTGGTTAACTGAAATATGAAAAAGAAGGGTATATATAAAG…
T4-13129	bHLH	0.950089	2.00263	3.59276	8.77244	1.57856	443	AATTTCTTCTTCTTCTTCTTCTTGTATAGGTGAAATCAGAAAAAGCAGCCAGAGAATAAAGCTGGCGGCCTACTCTTCCATGGCGCATGTAGTTGGGCCGAGGAAGGCATGGACGAGAGCTCTTCTGTTGAAGCTCCATAACCGAGCAAAACGCCGTCGTTTCATGAAGAAGACAAGCTTATTAGGGGTGAAGAAGAAAAGGGTAAATAAGGCGAATCGCACAAATCGGTGTAGGCCATGTGAAAGAGAGATTGTTGTTGACAAAACTGAGAAGCTTCGAGAGATTGTCCCTGGAGGGAAAGCCATGGATATCTGCAGCTTGTTGGAGGAAACTGCTCATTTTATCAAGTGCCTTGCTATGCAGGTTCAGGTTATGCAGGAGATTACCGATCAGTTATC…
T4-13294	bHLH	0	4.87244	4.45158	1.2127	1.40025	873	TATATATATGTGTGTATAAACACAAACTTAGATCATATAAGACGTGAACCTAACCAAAGGAGAAAAATATAGGGATTGGAATAAGAACAAAAAACAGCCATATGGCGGAGGAGTTTCAGGGCGGAATTTGCGGAGGAAACTGGTGGAGCTCATCGAGAGGCGTGCTCATGGCGGCGTCACCGTGCTCGGTGGGCCTAAACCACGACGTGGCGGGCTTCGGTTGGCCGGGCCACGACATGATGGTTGACATCAAGGCTAGGTCTTCCTCAGGAGACACTAACTCGGTTTGTGAGACTACTACTTGCGGTTTTCAAGAGGTACACCAAAAGCCTCCCCACCCCCAAAGTGATAGCAATTTTAACTCGGTCAGTGGTAGCAGCGGTACTCCTTTGATTGACT…
T4-14909	bHLH	14.065	18.4232	3.79904	10.1194	8.34596	837	GAGTCACCTATTTTGACCCATTCATCAACGTAAACATAAAAGAAAAAAAAAAAAAAAAACGAAACTGGTAATAAACCAGAGATATATAACAGTAGTCTTTGATCCATCATGAGGGACTAATTAATCATGTTCGGCGGTTTCATTCCAGCTCTTAATTGACATAACAACCGCTTCTTTCACAGCTTGAGCATCAATATTCTCACCTTCTTCTTCATTATCTCCTCCAATTGCTTGTAATTGGAAACTGTCTGAACAGGAAACCCTAGCTTCTAATACGTTAAGACCCAACTCTTCAAAAGCTTCCAATACAGAGGCAAGCAATCCCGGGCAACTCTTTTCTGAATAAACATTTATCTGAAACCCTTTATCTAGGGTTTCTACCCTAACCGCAGGCAATTC…
T4-16670	bHLH	5.72286	12.4788	17.4123	14.2455	10.0002	1065	GGCGAACAACCCCTCCGAAACTCCGGCCGACGATTTCCTCGAGCAAATTCTCGGCTACCCCTCTTTCGCCTCCGCCGATAACAACCTATCGGGAGGCGACGGCGGCTTGGCCGGAGCGCCGCCGGGTGCGATGATGCTGCAGCTCAGCTCCGGCGACGGCTCCGGCCACATCCCCTCCGTGGGCGGCGCCGGCGCTGGGTTTCCCGGATCGGTGTTTCCGCTAGGGTTGAGCTTGGAGCAGGGGAAAGCAGGGTTTCTGAAGCCCGAGGAGGCGTCCGGAAGCGGGAAGCGGTTTCGAGACGACGTCCTTGACGGTAGAGCTTCCACTGTGAAAAATGTGTTCCATGGCCAACCAATTCCTGCTACTGTTGCTCCACATCCCCCTGCAATGCGACCTAG…
T4-1707	bHLH	0	0	3.01615	0	0	235	AATCAGAGAAGAGATTAGAGTGGACAATATTAGAATGAGCTGATTGTTGATTGGTTCGCTTGTGGGCCTCCAAGGATTGGAGAAGTTGCTCAAGCTCCTTCACAAAATTAATGGCTCCTCCAATGATTGATGCTTGGTCTCCTCTTTGGACGTAAGAAGAAGGCATCATGGATCGGAGGACGGCGAGATAATCGTTCATCTGCTTCCGGCGGTTGCGTTCGACGGCGATGTGTG
T4-17118	bHLH	6.32108	6.71981	6.00466	9.91962	8.67586	765	GGAGGAGGAGGAGGAGGATGAGGACGTTAAGAATTTGTCATTCCCGCTGACCGGGCGACTGAGTGGCGGGCTCTTCACCTTTGATCCGATCCCTCCGCCGAGCCCTCTTCAGGTGCTGGACAAGGTGGAGGGATCGATTGTGGGGTTTGGGAGTGGGGTTGAGGTGATCGGAGGAGGAGGGAGGGGGAAGAGGGGCCGCAGCAGCGTTTTGGAGCCTCTGGATAAGGCGGCGCAGCAGAGGCAGAGGCGGATGATCAAGAACCGGGAGTCTGCTGCCCGGTCCAGGGAAAGGAAACAGGCATACCAAGTTGAGTTGGAATCACTGGCGGTGAGACTTGAGGAGGAGCACGAGCGACTGCTGAAAGAGAAGGCTGAGAGAACTAAGGAAAGGTTTAAGCA…
T4-17768	bHLH	3.06879	10.7581	8.00787	5.82968	1.74431	1301	TCTTTACAGAATTTTGTCGAATTACTTGATCTGATAATTCAATTCCTCTCTTGGTCGGAAAAAATTTGCTGGGCATTTTTTATCTTGAGGAATTTGTGACTGGTTTTGGAATTCATTTCTAAGAACATGGGTTCAGAAGATGCCGTTCCTTTGGTGGATAAAGTCAATGTGGCACTTGAGTCCTCTGTAGACCCGAATTCTCGTGGAAAAAAGAACCAGAAGAAAGTTCCTAGAAGAATCAACAAAGCTGAGAGGGAGAAACAGAAGCGCGAGCACTTAAACGAATTGTTCTTCGAGCTGTCTAATGCTCTTGATCTGAAACAGCTGAACAATGGCAAGGCTTCTGTATTGTGTGAAGCTACGCGACTGTTGAAGGACTTGCTTGCTCAGATTGAGTGC…
T4-18787	bHLH	0.56851	18.5341	3.34417	6.36268	0	1109	CTTTTAATGTTTGTATATATACACATCATGAACATCTGACTTTCTTAGCAAACCAAGCATCAGACGCAAAGCCGAAACTAGCCCCACAAAAATGCTAGCGTTATCTCCTCCTTTATTTTCAACCAATATTGCATATTGGCCCTTAGAGGATCCCATAGACATCCAAAATTATTTCTACAAAGACATAGAGCCCGCTAACTCGGACAAGTCAGTATTTGTTAACTTCCCAACTCCGCCGCCATCCGATCAGCGGTCGAGGGCTGAGCTTGATTGTTCGGCTACACCATCGACCACAACGACTACTAGTGGTGGTATCAGCATGGCTGTCAAGAAGCTTAACCACAATGCCAGCGAGCGCGATCGCCGCAAGAAGATTAACCACTTGTACTCCTCTCTTCG…
T4-20918	bHLH	31.0078	38.0906	0.386601	28.5763	17.81	2283	ATCCAAATATCTAAAATTGAATTACATGGTACATTCCAAAAAAATGGGATGCACGGTAGCGTCTTCCATATGTTTTTTAGGTTTTATGCCACCTTATATGGATAATGCTATCATCTTTTAACCTTGGAACAATATTGTTGGAGTACAATGCAAAGAATGGAAAGGGTGTATGTGGTTAATCATTAATGGGTATTGATTATTTTATTCATATACTATGCCGCAAGTATACATACAAATATTTATATGTTATGTACTTAGAATGAAAAATAATCTGGATTAAAGGCATTTGGAGTGAACTCATTCTAAGAAATCGTGTACTCATATCTGATTCACATCTCCATCTTTAGATTGCAAGCTTCAATAGAACCTGTAAATGGCTGGGATGAAAAGGGTACTGAT…
T4-21597	bHLH	95.908	94.2327	21.2285	99.3221	57.9618	1921	TTTTTTTAGAAAACGAAACAAACAAATAAAATTGCTCCACTTAAAAGTTACATAATCTGCAAAAGAAATGGTGAACAAAAATATAAGTTGGATAATTACTTCTAACCAATCCCTCCAAATGTTTCTATATCAGTTCTCAGCAACATTTGTTACACAATTATGAAAATTGGTAAACCAAATTTACCAAAATTGTTATACAAGTTACCCCAGCTACCAATAAAAGTATCCAATTCCCTTATCACAAACCTTCAGAGAGAGAGACACCACCAGTCTCCCTGAGAATACGCACTTATAATAAGAAAGACAAATGACTCCCTACTCCACAAGTGCAGACCTAAAAACAAAGCCTGCCAAGTGCCAAGTTATGCAACCGGAGGGCGAAGAACATGGTCTTGTGAG…
T4-21765	bHLH	28.209	28.5876	0.35032	6.53196	4.96394	1512	GAGAGAGAGAGAGAGAGAGAGTCCTAGTTGTTGTTGTTTTCTTTCTTGTTAACCCAAGAGGATCATGATTGTTTGAGTGTATTCAAGTAGCAGGATGAAGAAGAGTTGGTTGAATATGGAATCCTCCAACATGAATGCGGATGGGTTAAGGGAGGTGGTATGGCCCGTATGGGAGAAGGATGAGATTGTCATGCGACGTCCGTCTTCCGCTTCTACAGCCGCAACCAAAAACAACAAGAGATCCAAGTTATCAGCTGCTACAGCCACGACTAGTTGTAGTCTTCATCACAATAACGAATTATTCCCGGAGCTGTGTCATCATCATCATCATCAGTACGTGATTTCAGGCAGGTCTGAAAAAAGTGGTAAAGAGATGAGAAGGCCACTTGCCGCGGATTC…
T4-22254	bHLH	31.2132	31.0763	1.02314	24.7135	13.4248	1898	AAAAAACAAAAAAAAAAAAAACAATAGCAAGGGGGAAAAAATCATTGTGTAGGTATATTTTCACAGCAAAAAAATAAAAAATAAAAAGAGTACCAACTCGATTGTCATAGAAGAGTACAAGCTTAAAATTGTACAGGAATGCATCATTATATATATTAGTTTCCTTGACACCCCAAGAAGAGGCATATAGTTGACCATAACCAAAAAACTACACATAAATTGTTCCCACTAATAGCAACTCATAATCCTAATGATCATCTTCTTGCCTCCCAAAAGGCATTCGTCTGTGGCCTTTGGCCCTTTTTTTTTTCTTTTTTGTGTAGAAATAATGGAGCACGTACGCTTATTTCATGAATGAATGAATTAAGATGATAATTAATTAGCTCTTAGAACTTGAAG…
T4-22383	bHLH	6.57388	11.0853	2.76212	3.86263	5.78887	1598	TACTTCTTCTTCTTCTTCTTCGTCAGTTTCAGCTCCGGTGGCTTGTTCTGCTTCGGCGACGGATGAAATCTCGCTGTTTCTGCAGCAGATTCTGGTGCGTTCGTCGTCTTCGCCGTCGTCGGCGTCGGAGAATCTGAGCCGTCTCTGCCGGTCGCAGCTAGTCGGGGAAAGGATCTCGGCCGTTGATTCCTCCGGCGGGTATTTGGCGGCGAATACGGCCGCGGCTAACTTGTCGTCGTCTTCGGTCGGCGCGAGTGAGAATGAGAACGACGAGTACGATTGCGACAGCGAGGAGGGTCAAGAACTTGAAGCATTGGTAGAAGAGGTTCCGGCAAAGACTCTGAATGCTCGAACATCGTCAAAGAGAAGCCGAGCAGCAGAAGTTCATAACTTGTCTGA…
T4-22659	bHLH	61.7096	62.8321	75.7342	69.3572	49.7442	2410	CTCTCTCTCTCTCTCTCTCTCTGCTCTTTTATCTTCTCTCACTTCGCTCTTCATTTCCACTCCTCCTTTCTTAAAACCCCATTTTGAGTGAATCCCAAGCAGCATTTTCACTCCAAACAAAAACCCCATCATTTCCTTTCCATTTTACTTTCCTTGATTCTCACTGAACCAAGCACAAAAAGAGAAAGAAAATCATCTTCTTCTTCTTCTTCTCTAAATTCAAGTCTCAAACTGGAGAAGAACAACTGGAAAGTTTCAATATAACAGAACAAAAATGGAAGATTTCAAATACTGCATGGAAATCGAGTCAAACGAGCTGAACAACCTGAACCCAACTCCTTCTTCTTCAGACCCAATTCAAGACTGCTTCTTCAGACCCCAAAACTGGAGCAATTCCTC…
T4-23112	bHLH	23.8549	14.5745	14.4293	24.0863	20.296	1823	CTCTCTCTCTCTCTCTCTCTGTTTTTTTTTCCCCTCTCTCTCAGTAAGCTCGTCAAGCTTCCATTTTCGGTTGCTTCTTCCACAAGATCTTATCCTACTCTGCTTACAAATCAAGCAGTGAAGAAACAAATAAACATAAAAATTAAAAAAGAAAAAAATTCCTCTCGAAAGTGAAAGAAAGAAAGAAAAATTCCCAGAATTTTATGGCCGAAAAAAGCTTCGGTAACGACTTCTTTCTCTTCAAATACCATCACGAGCCTCTGTAGATTTCAGCTCAATCAAAGAAGAAAAAAAAAACCAGAGAAAAACAGAAACAATAACAGAGCAGGAAAAAAAGGAAGACTTTTCGTTAATGGATTCAAATAGCAATCAGAATCAGAGCTTTACTCAGCAACCCAG…
T4-25977	bHLH	44.1341	40.5325	47.7349	54.8759	43.9614	3945	TTATAAACAGCAATAACAACAACCAGGCATGTAGTTGAGCAGTTGAGCTAGAACCATTAAACAAAATTATACAACAAAGATTTGCTAACATGTGCTGATACAATAATTATAATATTTTTGAGAAGCGACAAGTGCTAGCGATTGTCGCGACTGCGGTTTCTTCAACTGTTCATCAGGCCTCACTCACCGACGGTCAGAATTGCACAGTCGCCACAGTAGCTAGATTTTACAATACACCTCATGTCTCAAATATAAAACCAGTTTTATTTACACAAAAAAGAAAAATAATAATAATAATAAAAGGTCAGCGAGTTTTAGCAAACCAAATGGATGGAAAAAAAAAAAGGTCGTGGATTCAAAACGACGGCGTTTATTGGGACTCGAGAGCTTTGTAGATGA…
T4-2739	bHLH	0	3.93405	0	0.356053	2.11431	496	CAAAACTACACAAAATTAATTAACCAAAACCCTCTCATCAAAAACCTTCAATTCAATTATCATCAATATCATCTAAGCATTGGAGCCGAGTTAGGCTGGTAGGCCTTAAAGAAAGCAGAGTAATTCACGTTCCCCGAGGCCAAATGCACGGGCCCCGCCGGAAACCCAGCCGCAGCAGCGGCGGAGGGCCTACCAGCACCGGCCTGCTCCAACGTCTGCACCTGCTTCTTCAAGAACTTGACGTAATGAATGGCCTCGTCCAGCATCGACGCCGTGTCCATCTTCGTCCCCCCGGGGACCAGTCTCTGCAGAATCCTGATCCTCTCGCTTATCCGCTCCCTCCGGTGCCTCGCCGCCACGCTCTGCGGGTCCTTCGATATCTTCACGTTGCGCCTCTTC…
T4-27902	bHLH	0	3.53056	2.01076	2.0085	1.49086	352	GCAATCAGTCTTTATAAAGATTTAATATAGCAGAGTGAGTGCTCATGATGTTATATCACTTTTACAAAAGCTCCAATATCCATAAAATTATAATGATAATATAATATTTGCTTGCTTTTTAGCGATGGATCAAGTCAGAAGCCACTGCCGTAATTAGCCGGAGCCCAATAATCAGCTCCATTATCACTTCCAACGTGCTGAGTGCAAGATACAGGAACCACGCACAGTCCTCTACTTCTCAGGTCTTTTATCTTTCCTTGCCCCTCCATTTCATATGGTGGTTGATTCCTCATGTTTTTGGATGCATGGCCCAAGTAAGGGGAGCTCAGAGCCTCAATTTGACTCTGAAGG
T4-28712	bHLH	4.5563	3.52143	3.82881	0	1.2617	554	GCGCACTCCAGTTCATAATTGCTTGCAAGACCGCTTGTTTCACCACTTGTGCATCAATGCTATTGTCACTTTCTTCTCCAACTGCTTCTAGCTGAAAATTGTCTGTACAAGAAACCCTAGCATCAAGCACATCGAGGCCTAGGTTCTCGAAGGCTTCAAGAATTGAGACGAGCAAACCGGGGCAATTCTTATCCGAGAACACATTAATAAGGAAACCCTTTTGTAGGGTTTCAACTGTAACCTGCGCGGGTAGTCGATTTTCATTGATCGACATTCGAGAAGTTCCAATCTCTTGGTTCAGCGTGGCCACCTTTTGCTTCAGCTCATTGATATATTTCGAGGCATCAACTATAATCGAGGCTTTATTCATAGCAGTGGAGTTGGTGATGGCTCGAAGCC…
T4-3741	bHLH	0	1.52614	0	0	0	349	GCAGTTCCAGACCGCGACCTTCGACGAAAAACCGAAGAATATATCCGAAGCAAGGGATTCGGTTGCAGTAGTGGGGAAGAAAAGTGGAAGTGAAGCTGCATCCAATAAAAGGCCAAGAAATGATCAAACACCATCACCTTTGCCAGCTTTTAAGGTGCGGAAAGAGAAGATGGGGGACAGAATCACTGCACTCCAACAATTGGTTTCACCTTTTGGAAAGACTGATACTGCTTCAGTGCTTTCTGAAGCCATTGAATACATCAAGTTTCTCCATGAACAAGTCACTGTTTTAAGCACCCCATACATGAAAAGTGGAGCTCCCATACAGCATCAGCAGAATTCTGAAAA
T4-5319	bHLH	3.24695	1.82507	0	0.605657	1.49854	583	GGATCATAGTCATAAATGGATATACAAGGAACCTAATGATCAAGAGATCAACTTCTTGTCGGCATGGCACAACTCGGCGGACTCGCATCCTAGGACATGGGAAGCCCAGTTTCAGTCTGGAATAAAGACCATAGCCCTGATAGCAGTGAGAGAAGGAGTTGTTCAGTTAGGAGCCATCCACAAGGTGATTGAAGACTTGAGCTATGTGGTTCTCCTCCGGAAGAAGTTCAGCTACATCGAAAGCATCCCGGGGGTGCTTCTCCCCCACCCATCGTCCTCACCATTCCCTTTCAAGGTCGATGGCAACTACAACCTCACCCCAGATGCATGGCATTTCCAAGGATCTCTAGTTGCACCACCCCAACTACCTCACGAATTCTATCACCCTCATCATGATCA…
T4-8708	bHLH	0	1.84408	0	1.37692	0.454246	385	ATATAAACCCCTCAAAGTTCTCCTAGCCTAGCTCATTATAAGTCATTTACTTCTCTCTGACATAAACCCCCCACACTACTCTCTCAGTTTGGTTTTGTTTTTCTTTTTTCCTCGTTTGCTATAACTGCATATCTAGCTAGTTATATAAGCAACCATATATATACATATATATATATATCCATACAGTTATATATACTAGGAAGCAGCTAGTAATAATATTATTCCTGTACAAGCGGCTGACACCAAATATGTCGAACAGAAGATCATCTCGTTCGAGGCAGTCTGGTGTTTCCATGAACATCACTGATGACCAAATCACCGATCTTGTTTCCAAGCTACAACGACTTATTCCTGAGATTCGCAACAGACGCTCCGACAAGGTGT
T4-9395	bHLH	0	1.6576	0	0	0	535	AAGGCCCTCATGTTGGATGAGATTATCAATTATGTTCAGTCCCTACAGAATCAAGTAGAGTTCCTTTCAATGAAGCTTGCTTCTTTGAATCCCATGTTCTATGACTTTGGAATGGACCTTGATGCATTTCTGGTCAGACCAGAGGGTTTGAACACCTTGGCTTCACAAATTCCATCTGTGCCACAATGTAGCCAATCCCAGCCCACAGCTTCTACTTTGATCACAACTGATAATAACACCACCAACTTCAATATCACAGCCAATACTAATTATCCTCTTTTGGACAACTCAGCTTCTTTTTTGCTACAACAAGGGCACAGGCCAAGTGCTACTTTCTCTAATGAGAATGGGACTCTCTTGTGGGATGTGGAAGATCACAGACAAAGCTTTCTTAATCCA…
T4-9466	bHLH	1.64039	3.45766	0	1.8359	2.04411	769	CTTCATTATTCTTTTACGCTAAAAAGATCATTTTTCCACTTCCTGTTTCTCAACCCTTTATATATAACGAGAGTTAAGGAGCAACCACCGGAATTACCTTTCTGGTACCGCTCTAGCTTCGTTCACGGGGTCAACGCGATGGACGGCGGTGATTCCATCGTGAGTTCGGCGTCGAAGGTTGATTCGGCAAGATCAACGGACGCATGCAAGAGCCACAAGGAGGCCGAGAGGAGACGCAGGCAGCGAATCAACGCCCACCTCTCCACCCTCCGCTCTCTCCTCCCAAACACCACCAAGACGGATAAGGCGTCTTTGCTGGCGGAGGTCGTTCAGCACGTGAAGGAGCTCCGTAAGAAGGCTGCTGACGTGGCGCGTCAGGACGGGGGTCTATGGTGCGAC…
T4-9994	bHLH	0	1.87336	0	0	0	379	GTTTAATTTTATGAAGCGTTAAACAATTTGTGTCTATCTCTTGCAGGCCCTCCTCTTCTTCCATTAGAGGACTTATGCACACAAGAGGACACCCACTACTCCGAAACAGTCACAACCATTCTCCAAAACCAGCCCAGCCTCTGGTCCGAGTCATCCTCCACGGGCCACGTCACCTACTCCGCCCAATCAGCTTTCGCCAAGTGGACATCCCGCTCCGACCACCACCACCACCTCCACGTGTCGTCCGCGGAGGCCACATCCCAGTGGCTCCTAAAATACATCCTCTTCAGCGTACCATTCCTCCACACCAAGGACCGCGACGAGAACTCTCCCAAGTCCCGCGACGACGGCTGCAGCGGCGGCGGAGGCGACGCGGCG
T5-10526	bHLH	0	0	3.29461	0	0	483	AGGGCATCCCATAACCCATAATGTTGTTGGAGCTACCAGAGCTCAAGACAATCTCAACGCCGGCCGGGCAAGCATGGACCGCCACACATGAGCTCGTTGAGACGTCGTCTGAGCTGCTTCCACTTGCCGATGAGCCTACGGCTCTCGAATTGGGATTCTTTAGGTCATCTCTCCGGGCACCCAATTCAGTGATCCTCCTCTGCAAGCGCTTGATGTAATTCACAGCGCAGTTCATGTGATCTGACATTGAACGCTTTCCCTTGATATATTCAAGAGGGATTTGGGATCTGAGCACTGCGTGTAGGGCAGCCATTTCTTTTCTTCTTTGCTTCTCGATTTCTCTGTGAATCATCTTCTTCTTATAATTACCCTCCTTCCCATTATCCAGAGGTGCTGATA…
T5-10796	bHLH	0.569023	1.59921	6.69437	0.159211	0.472711	1108	GAAGAAAGCAGAGAAGACCTAAATTCATCTGTACAAACAGCCTCTATATGTTGGCGTCCAGTAGTCGGATCCTGTGTTCTCACGGTAAACTTGAGGCGTACATGATACCGGAACTAAACAAAGACCTCTACTCCTCAGATCAAGCGTTACATGATCTCCCTTAAGATGGTCCTTTCTATCCAAACTTCCCCATGGATCCTTGTGTGAGTTGGTTTTCATGTACGGATTACTCAACAGCTGCACTTGCTCTTGAAGAAACTTTATGTATTGAATTGCTTCATGTAGGACTGACGCTGTATCAGTCTTTCCGAAAGGGGACACAATTTGCTGAAGGGCGGTGATCCTGTCTCCAAGCTTGACTTTTGGAGCCTGTATCTTTGCTGAAGAAGCTGTAGAACT…
T5-12913	bHLH	2.27874	0.548937	5.19759	0.27325	0.811305	646	CAAACAGATAGTTTTCTTGATTGTTTCACTTCATAATTTCTCATGTTTTCTCTTTGTGAATTATGATGCATGACATAGAAACAATTTCTTTTTCTCTTCACAGGATGAGGTCAGAATCAAGCGGTGCATCTTGCTCGAAAGCATGCCGAGAGAAATTGCGAAGGGATAGACTGAATGAGAGGTTCCTGGAATTGGTTGCTGTGATGGAGCCTGGAAGGCTACCGAAAACAGACAAGGCCGCCATTCTGAGTGATGCTGCCCGGATACTGACCCAGTTAAGATCCGAATCACGCCAGCTGAAAGAAACAATCATCGATCTGCAAGAAAAGATTAAAGAATTGAAGGCGGAGAAGAATGAACTTCGCGACGAGAGGCATAGGCTGCGGGAAGATAAAGAGA…
T5-13350	bHLH	0	0	2.57583	0	0	411	TTCCGTTGTAAGCTAGCGGGGCGTACATCCATAGTTCATCGGAGCTCAAAAGCTTGATTTGAAGTTGCAAGAACTTCACATAATGGACAGCCTCTTCAAGCATTGTGCTTATGTCCACCTTTGTTCCGTTGGGGACAAGATTCTGCAAGATTCTCAACCTCTCATTAATCCTTTCTCTTCTTTTCCTTGCATAGAGGCTTTGTGGATCGGTGGCAGAGCCTCTGCCGGCTCTGGCCTTGCCGGCGGTTAACGACTTGGTGTCGGAAATTGCTCCGCCGTTAGTCTCTTGAGAGGCATTGTCATCCTCCGAGCTGTAACTACTAGTGCTAATGTTCTCTTCCTCTTTGCCATTAGTAGCCATCTTTAGCTGGCTCTTCTTTGATGACTCCACATTTTTCT…
T5-13605	bHLH	0	0	6.95576	0.463196	0	762	AGGACTTCATATAAGGCATGCTTAGAGTCTGGACTTGGTCATGGAGGAACTGGATGTACCCAATGGCTTCTGTAAGTACAGAGGCTGTATCCGTCTTGCCAAAAGGTGCCACCAACCTGTGAAGCGCTGCAATCCTGTCTCCCAGTTTCTCTTTCCTCACCTTGAGTGGTGGGTTTGGGTTTCGTAATGTGGATTTGGACTTCTTATTAGCTTCTGCGTGAGATTCCTTGGGCTCAGAAAAGCTACTTGGTCTTTTCGTTCTTGAAACTTCCTTGTAAAAAGCTGACGTCATATTAGTGTTGTTGGAGGTGTTTGATGGGCTTGATCTTGATTCTTGCATGTCATGATGACCATGTCCCACAGACATGATTGGGTCCCTATATAAGCCGCTAATGTTGC…
T5-13768	bHLH	0	0	2.60243	0	0	340	AAAGAAAGAAAGAAAGAAGAAAAGAATATTATAAGACTGCCTTTACAAAGGAGTTACTTATAGTACAAGTCACTCCTCAGAACCTGATAATACCTTAACCATAATTTGCATGACTCTAACTCTCATTTGCAGAGACAAAATGTAGTCAGCCGTCTCTCTGAAAAGCCCGTCCAACGTCCCGACGGTCTCGCTGTTCGGAATGAGCTTCTTCAGCGTCCTGACCCTTTTCACCACCCCATTCCCCCGCCTTCTAGAAGCTCCAAGACGCCTCCTCTTCATCAAAATCCTCTTAGGCCTCTTGCACCGGATCACATCTCTGCTACTTCTCCTCGAAACGAC
T5-14601	bHLH	0	0	9.57969	0	0	793	GCACACAATCTCTGAAGATCTGGGTCTTTGCCAGGCTTCACTGGAAGACAATAATATTGCTTTCGGCAGTACTGATGATCATAAGGAGGTCAAAAGCCGGCGGCAGAAGTCACTGCCGAATCTCAACAATATTTTTCAGAGTTCTAATGACAACAAGAACAAGAAAAAGATGAAGCACAGGGACATTGAAAGGCTGAGAAGGCAAGAAATGGCTACCCTTCATGCCTCTCTTAGATCCTTACTCCCACTTCAGTTAATCAAGGGAAAGCGTTCTATATCCGACCACATCAACGAGGCCGTGAGGTACATAAAACAGCTCCAGTTGAAGATCAAGGAACTCGGCGCCAAGAGGGACGGGCTACAGGAGTCGTCCAGTTCGAGTAATGCGTCTGCCGACCA…
T5-15164	bHLH	0	0	7.21654	0	0	979	ATCACATTACATTTAAGAAAAGAGGCTCAAGAGAATTTCTCCAGCTCCCCTAAAACATTGGACAAACTGACTGCTGCAACAAAGGCCTAGTTCTCTCTACTCAGCCAAAAAACCATTTTTTTCTCCCTTTCTTACAGTTCAAGTAAGAAAGCGATACACCAAAAGGTTCGGTTGCACTTTACAACATCCCATCAAAAAAGCTCAGAAAAGTTGTGAGGTCATTCCTTTTGAAAAGCACGTATGGGAAAAACATGATCAACAACTTGAACCATGTAAAAAAAAAAATTTAAAATCCCTCCTGCAAAAAATGAACTTCACAGCAAACAAAGCTTGAAGAAAATGGTCTAGAAACTTGGTGGAGCACAAAAGAGGCCTTGAAAACACAGAATTCTGAAACAG…
T5-16512	bHLH	0	0.169571	15.2107	0.506455	0.167079	1045	CAAATTATATATAGTATAACACAAACTTGCTACACTATATAATGTTCATATTACACAGGTTTATTCTATCGGACATAAAGAGTTTGGAATATACATCTGAACAGATATGTACAGAAGAAGAAAACATTCATGAACATAAACTCTCAAGGATTGAACATGGAAACCCGTTGCCTCTTGTTCGAAATCGTAGTTCTTAAGAACTCCTCGGAGGCAGAAAATTTCTCAATGACGGACCTAAGAGCCTGGCACACAGACCTTGCATGGAGATGATGAACTTCAGCATCTGCAGCCTTCCCTTCTTTGCAGGTGGTCATCACAAAAACGTTCTTCATTCGGCATCCCAAGGTCGCAATCTCCGCTCGCATTATGATCAGATGTAGTGCGTCGAGGGCTTGTCGT…
T5-17969	bHLH	0	0	9.09876	0	0	990	TTCTTAGTCAACACGAGCAAGCTAGCTATCTAGGCTTTTAACATAGATTTATCCGAAGCAGTCACGTGATCATAGCTTTTATTGGCAGTCATCATGAGTAGTTCTTGAGCAAAGCCTGTCTTAGATTTCTCACTAGATCCTTCACTTTCATCTTGTACTCAACGTCCATCTGAGCAACAATAGTAATATGGGTGGTGAAACCCCCAAATGGTAAGACACTGCTGTTGACAATTGTGAGGTGAAGCTTCTCTATTTCGCTTAGTATGTTAGCCAAGCATCCTTTTTGCTTCTCACAGTGGATTCTAATTAGAACGTCTTTGTCCGAAACCCTCGCTTCGATTTCGGGAAGCGGTTGGTCGACGGAGCTGCTGTCAAAGTTCTCGTCCGATGAAGAGATCT…
T5-18556	bHLH	12.8113	11.8249	6.57276	7.81053	4.81729	1558	AGAGCTGAAAGTGGAATATACAGATAGGCCAGTAACTTTATCATACAGGCAATTTACAAACATATCCAACCACTGGGTGGTTCATGAGCATATATGTAGGTGACAAGTTAAAGAGCATTCTTTTTTTTTATCACCCCATCCTGGACAAATATCAGATTACTAGAAAAGTCAATTGAATGAGAGAATCCAACCTACCACACAAAAGGGGGCCTAAAAACCATGGAACCTCAAATTTTGTCTGTTGGCAGAAAGGAAACCCCATTTTCTATGCTGGAAATTGGTTAGAATAATTAAGAAAATTTCGAACATAATTGATAGGTGTTGTAGCTCATGCTTTGATACGGTCAGTAGCAAAGGGAATTAGAATATCTTCAGCTGTTAGACTTTGGGATGTCGCCC…
T5-20555	bHLH	3.17414	3.6129	31.8747	2.13147	0.791068	1324	GGGGCATGTCCAAAAACTGCAAATACCAAAACCCCAAACTCAAAATTCTTAATCTAATAACACAAAATAAAAATAAAAATAAAAAAAGGATCTGATAGATGCAACAGCAATTATTAAAGAGAGAAAGTTGTCACAATTTCTGACTAGGAAAGTTTCTTGAAGAGTGTAAAAATATCCATATTATCATTCCCTTTTCATTAATCTTTGCTAAGCAAAACTAACTCCTTTATTTTTCTTCCCATATGATCTCCTTTCTCTTGCTCCTACAAACATCTTCCTCCATACCCTGCATTTCTGAAAATTGCTTGCTTTATATCTTCAGAACTAATCAATGTTCTCTCTTGAGCTCCCTCTGAACATGAAGCTTGCATTGAGAAATCATTAAAGCAGCTTATAACA…
T5-20913	bHLH	3.04504	4.31786	10.468	0.697085	1.60977	1518	TGAGCATCAGAAATCTAGAAACAAGAAACATTCTGTTTTACAAGAACAATAATCCTTCCAGCGTGTTATGATTGGTACTGAAAAGAAGAAGAATATGGAAGGGCCTTCTATGAGAAAACAAGGACTGAAGATTCATTTTTCATCATAACGAACAGGGAAGATATTCAGTTACTAACTTTTGCAGTCTTCAAAGACAACAATCACAACTCCATGACTGAAGTAGAAAATGAGATAAAGGTCTTTTCTTCGGTTTACCGTAATGGGGTTTACTTTGTAGACAGCAACTGAAGTAGTAAGCACCGCCTCTTCATGTTTTTATTACCATTTTGAAGAGGATTTTTCCCTGACTATGTTCTTTCAAATCCGCCACCAACTTGCATATGTAACCACTCTGGCGAT…
T5-21198	bHLH	0.396918	3.17922	13.0082	7.66288	2.80276	1059	CTTTACCTTTCCTCATTCTCTCTTCACATGTTTGGTTCCAACTCAAAATATTTTCCTCTCTCTCCCCTTTCTGGGTTTTCTTTATTTTCGACAATAGTGTCGGAAGTGAAGCAAATCCTGTCTGTTTGTTCTTGTGATCAGCTTTTAAAACCATTGGACCGTCTTGTGTGTCAGAACTAGAAAATCTAAAAGTCTTTACAACGGAATTCGTTTGTCCTTTTGATCCCCAAAACGTCATCATATAGTCACTGGAAATCTCCCAGAAACCCTAATTCTCAGCGTTGCCTCTCTCATGGACCCTCCTATTCCGAGCTCATCTCCGAACCCTAGCTCACTAAAACACAGGTTCGCCAAAGGCTTCCTCAAAGCCCTCACGAGAATACAGAAGCGCGCGGGCCA…
T5-22146	bHLH	8.04084	6.99818	19.944	3.15697	6.57212	1620	CTGAGCTTTGCTTATATAGAATATAGAATATAGTAGATAGAAGATAAAAATGAGAGAGAGAGAATGCCTGAATAAAAGCTAACTTTGGTTTTGCTTAGAAATGATAGTGTTTCAGAGATAAGGAGAGAAGGAAGAAACAAGTTTATAGATAGAAAAAAGGGGGAAAAAAAAGAGGGAAAAAAGGAAGAGAGAGAGAGATGGTGGGCTCAGGAGCATCAGATAGGAGCAAAGAAGCTGTTGGGATGATGGCCCTTCATGAGGCCCTCAGAAGCGTCTGTCTCAACTCAGACTGGACTTACTCTGTCTTCTGGACCATCCGTCCTCGCCCAAGAGTCAGAGGTGGTAATGGCTGCAAGGTTGGAGACGACAACGGCAGCTTGATGTTGATGTGGGAAGATG…
T5-23076	bHLH	7.22744	8.9304	78.8503	17.2585	9.10973	1686	CAGATGTCCAACTTATTACAACGTGATTCAAACATTTATTGGTTTGGCAGGCATAGCAAAATACACTCATGAGAACAACAAAGTTCTTTTCTACCAAAACCGGACACGACATACACAAGCAGCTTGAACTTTGAAGATGTGTCTTTATGATACAAACAACCCATGTATTATTTATGTAGATTTCTGCATACCATAATGTTATTCCTATGTATGTGGAATACAAATACAACCATACACATCGTCACATTGTTACATTGTCACAACCACCGTTACCATTTCACACCAATATCATATTCATGAGGATGAGCTCGAGGAATCAAAGTAAGAGAACCGCTGTCTTTTGCCAGTAAGTGTGGTTCTCGGCGAGTACTCTGCCAACGCAGACGCCTTATCCAGGAC…
T5-23844	bHLH	12.3435	10.2977	25.222	20.3948	12.6289	1617	TTTTGTTAACATAAATTAAATTGGAGAAGAAAGTAATGGGATTACAAATAATTTGACTCTTAACAACGTCGAACATTAGCGGCTAACAGATGCACCAGCATGAAGAACCAACTTATTTACCAGGACATTGGCCACAAAAAGTCTCTTTTTGATACATTCGGACCATTTATCTACTCTACAACCAAAATACCGGGCAAGAGCACCCGCCAAGAGGAGGTTGAAAACACCAGAAAGAAGGCAGAGAAAAAAAATTTGAGTGCAAATGACCAAAGATATGCTAAACTATTTATCACGTCTTGAGCCGCTTTTGAGCTTGATCTGAATCCTCCCGCCCACCTGTCCCTCTATGATGCATCATCGTTTGATTGCTAGAAGGGGGATTTTCATAATCCCCATATT…
T5-23896	bHLH	2.78501	0.419309	17.3853	0.751405	1.81785	2112	CTCTCTCTCTCTCTCTCTCTATTTTCATTTCTTGTTTAGCCTTTTTTGGTTAAAACCAAAAGGAAAAGAAAAAGAAAGAAAAAAAAAACCCACTAATCTTTGAACTTAAAATTTTTAGAAGTGTTTCATATCACATTCATTTCTTAATGGAGAATGAGTTCTTCCTCAACGCTGGAATTGCACCGCTGATTCACATGGAATCTTCGAACCCAATGCGGAGCTGGCAACAAGTTGTAAACCCAATGGAGCTGAATTGCTCCTCCGACAGATCCCCGGACTGCTTCCACAACCCCACCTGGGAAAAGTCAACGGATCAGCAGGGCATGCACTTTGACTCCGCCTTGAGCTCCATGGTCTCCTCTCCCGTCGCCTCCAATTCCAACATCTCGAGCTTCGTCA…
T5-24026	bHLH	0	1.50143	10.7472	0	0.403463	1298	GAGAGAGATAGAGAGAGAGAGAGATAATGGCACTAGAAGCTGTTGTTTTCCCACAAGACCCATTTAGTTATAGTGCTAACAAGCTAGATCTTTACAACATGTTAGGAGCTGGGAATACTTGGAGCTATGATGATTTGATCTGCTTAGAGAAAGACCATGATTCTCAAGAGCAATCAGCAGGTAATTCTTTTGATAATTTTCTCGAGAACCAAACAGAAAGTACCACCACCACCAACACCACCACATGTACTCCTTATGGGGATCATAACTGGAACCCATCACCTTCTTCCATGGTCCCGCATTTCAACGAACTCCACCTCTCCGGTGTTACTTCTCCGGACGGTACGGTTACAGCCAGCGAATTTCAGCCGTTCGACGAGTCGACCGCGATGATCATGC…
T5-27197	bHLH	0	0.161969	32.1248	0.48375	0.159589	1094	TAGGAATGAGACTGAAAATTCAAATTCAATGGAGAATATCATGATCAACGACTTTGAGCTGCATGACTTCACTGCCGACGCAAACTTCGATCAGTTCATCGATCTAATCCGCGGAGAAAACGAAGACCCCCTTGCCAATTTCGGCTGCAATGATTTTATCAACGGCTGTTTCGTCGATAATCAGCAGTTTATAGCTTCAAACCTGGAGGCTAAAAGTAATAATGTCTTTGGCTTCGATCACACAATGGTGTCGTCGGATCCGAATCCTTTGTTTGTTGATACAATGTTACCGGATTTTGATGAAGAAATCATGATGGTTAATGATGAAGAAAATGACGATGAGGATTCCTCCGGCACCACTACCACAACGACGACGACGACGACACCGACTAAGAAGCC…
T5-28463	bHLH	1.16434	2.127	2.60916	4.5609	3.86907	1083	TTAGCTTGATTTAGAAGCCTCTTGACTACTTGGTTTTAGCTTTGTTTTGTATTTGAATTTCTGATTGAGTGTGAAAAGGAGGCGAGAAAGACAAAACAAAAGATTGGTTCAAGCAAAAGCAAAGACATTGTATCTTTAACAGATTCCAAATTGTTAAACTCCAAGTGGGCCCTTAACATAAAGGCACAAGGACCTTAACAGATGGTCCTGAAAAATTTAGGATCATGGAGTTTGAAGTATGAACCGACTTATAGTATGGCAAGTCAATTTTGATCGCACCATGAAACGTAATTTTCATGGACTGGATGATAGTTAAAAAAAAAAAATTTTGGACAATTGAAATTTCCCCATCTTCTACGCTAAAGTATAAATGCAGTTTTTATGGTTTCATGACTAACC…
T5-349	bHLH	0	0	1.80045	0.449608	0	393	AGATAAGCAAGCTGGTGTTGGGTTTAATGGAAGGCTACAGTGACGCTGTGATTCCACCACTTTCACAGTTTCAGCCATGGAGTTCTGCTACCAAAGTTGTTGCTGCTGCTGAGATATTAGAGGACTCCAGCTCCAGAAGAAAGCGCGAGAGGCCAAAGCCGGCCAAGGAAGAGAGAGAAATGGAAGAGTCCGTGGGGAGAGAGAGAGACCGGAGGTTGAAGATGACCGAGAGCTTTGCTCTTCTTGAGTCCATTGTCCCTGGTCTTTTGCCCAAGAGTACCAAGGAGAAGGTTCTTCACACAACAACTGAGTACATCAAATACCTTGAGGAAGCAAAGAAAATGTTGGAGAGGCTCAAGGAGTCCAGAAGGCAAATGGCTGCAACAAGCAGG
T5-3669	bHLH	0	0	4.76877	0	0	556	TGGTAATTAGCTTTCTCCACACAATTGTTTCTAGGATTAAGGTAGCTACTCCCCGTGGACATGGCCACAGGGAAGCCTATCCCCGGCGTCGGCGGCCGGCTCGCCGCGGCCCTCTCGAGCGACTGAACCTGCGTCTTCAAGAACTTGACGTAGTGGATGGCCTCGTCCAGCATCGACGCCGTGTCCATCTTGGTCCCGCCGGGGACGAGTCTCTGGAGAATCCTCATTCTCTCGCTGATCCTCTCCCTCCGGTGCCTCGCCGCCACGCTCTGCGGGTCCTTCGATATCTTCACGTTCCGCCGCTTCGGCGGCTTCACCGCCTCCGGGTCAATGTGGATCGGCTGCATCACCGCTATCCGGAATATCATCTCCCTCATCGCAGCCATCGAGTTCCTCTTC…
T5-4636	bHLH	0	0	1.94966	0	0	363	TTCCAACAACAACAATGCTGAAGCAAATACTAGCGGCGATGAGAGGAAGATCATGCGTCGGGATAATGAACGCCAAAGAAGGCAACAAATTGCTTTTCTTAATTCGTCACTTAGATCCCTTCTTCCTCTTGAGATGATTAAGGGTAAGCGTTCAGTCTCGGATCACATGCACGAGGCTGTAAATTACATAAACTATTTGAAGAACAAGATCGAAGCGCTGACAATCAAGAGAGATGAGCTAAAAAACTTGTTCGATTCGAGTACACAAACTACCCACCCCAGAAGTGGAAGCTATAATTCAGAGAACTGTTCGCCTAACTCCATTATAATCCGACCTTGTTTGAACGGTATAGAGATTGTGA
T5-4639	bHLH	0	0	0.689236	0	0	257	TGGCAAGTCACCGTGCTGTCGCCGGAGCTGTACTGAGGACTAAACTGCGACTGGTCCAGCGAAAAACCCCGGTTCATTTGCTTGAACTGATCGCCGGATGAATCTCCGGAAAATAACTTCTCCCTCCATTGAATTTGCCCGGTTTCTTGTTGGAAGTTCGCGTTCGAGTTCATGTTCTCTTGTAGTATCGACCGGAAACTACCCTCCGCCGCCTTTTCTCCGCGGAACAAGGCTTGGTTCCAATCCATGGCTTGGG
T5-4704	bHLH	0	0.311129	2.79086	0	0	570	ACGCCGACTTGTTTGTCAGCAATGTTGAATGTGATAACCATGATCAATGGGTGCATAGCAACCAAGAGGTGAGCAATGCCTGCAATGGGGAGGAATCTGGTGGAAGCCAGAGCACTGCAACTCATGTGGTTCCGCAGCTCAAATGGGGGGCTGACATGATGATCACGGTACCGGATCATCGATCAAACACGGAATTAGAGGGAAGTCCTTCTGGGAATTCCAAGAAAAGATCAAGGAGTACTACAGCAGATGAATATGATCAAGAAAATCCAAAGAACAAGAGGAATGTAAAGTCAAGGAAGAACAAAAAGATTGCCTTAAGTGACAATGAAGAAGATGGAAGTGCAGGCTCAGGGGAACAATACTCAGATGCTTCTCAAGAAGATGTCGGAGGAATAG…
T5-5778	bHLH	0	0	2.49392	0	0	284	CACGAATCGGCGGCAACCGCGGCGGGCAACTATGGCGGTTCACATTGCTCTTTAGAGCTTTCTAACTCTAGTTTTTGCAGTTTCTCACGAGGGAGTAGTAGTACTAGTGGAGATAATAGTAATGGTTTTCCCACTTCAAGCACCAACAATTGCTCTATGTTGTTTGGTTTTGGTGTGGGGGATTCCAAGGCCACCAATTCCTACCTCGTCGAAGGAGATCACGAGGATCGCGACGAAATTGGCGATGGAATTGAATGCCTTGCACAAGAAAAGAAAGTGTTGG
T5-6491	bHLH	0	0	4.11809	0	0	558	CTTCTACCTCCTCTTTTCCCACACAATTAATCTCGTTCGTGAGCTCGAATGTCTTAGCACCGCATGTTGAGGCTGCTGGACCCGATAGATATCTAATTTTTCATTCTTCTCGCGACGGAACTCAAACTCGTGCACAAAATTCTCAAGACGCGGTGGCGATCGGGACCAGGGTTGGGTCGATCCGTAGGCCTTCTTCGTATTCTCAGGAACATGTTGTAGCTGAAAGAAAGCGCCGAGAGAAGCTCACCCAGCGGTTTATAGCTCTTTCAGCCGTTATACCAGGTCTTAAGAAGCTGGACAAGGCTTCTGTCCTTGGTGGGGCCATCAAGTACGTAAAAGAACTTGAAGAACGTGTGAAGACGCTGGAGGATCAGGCATTAAAGAAAACCATTGAATCGG…
T5-7474	bHLH	0	0	2.36611	0	0	522	GCGAGGGCAAACCTTGGTTTCTATCTCAAGTTCAGCTAAAAACTCCTCGTCGGAGAAAACCGACCGGATATTCGTCGCTTTTAATCCCAACTTTTTCAAGCAATTAAGAACCTCAACCATAGAATCAACCCCAGATGTTGGATTTGCTACTTTCACTTTAATCTTAGTCCCTTTAGTCTTGATCATCTCCTCCTCATTTTGCACCAAAGCCGCTTCGAGCTCCATCTTTCGCCGCCTCAGCCTCTCCGCAAACTGCTGCAGTTGCTGAATCTTAGTCGCCGCAATCTGAACAATCGAGTTCTTGTCATGCTTTGTGCCGATTGGCAACATTGAATGTAGTGCCGAGTAGCTCTGTTTCTGCTTCTCCCGCCGCATTCTCTCGTTTATCATGTGCCGAAA…
T6-10068	bHLH	2.77646	1.46308	3.49973	2.62184	0.288315	606	AATAGTATCCTCCGAGCCGGCCTTTTTTCTTCGGTACTGCCGCAGCAGCTACAGTACACGACACCGGCGATGTTTGAAGAGAAACCCAAGTGTAACAACGTCCTTACCACAAAGCCAATTAATGTTTCCAATGAAGACGTTCAAGATTCAGGATCTGTTGATCAGAAGAGAAGTAGTGCTAATGGAAGTGACAATCATCATCATCATCATCAACCTATGCTCAAAAGAGCTCGAATCGAAACGCCGTCGCCGTTACCGACTTTTAAGGTCCGGAAAGAGAAGCTGGGGGACCGAATAACTGCTCTTCAGCAGCTGGTTTCGCCTTTCGGAAAGACTGATACAGCTTCAGTTCTCCATGAAGCCATCGAATACATCAAATTCCTACACGATCAAGTTTTA…
T6-10687	bHLH	0.883463	4.22096	0.989871	6.67412	1.7125	714	TCTCTCTCTCTCTCTCTCTTCATTGTCATGTTTTCTAAAAGTTCCTGAATAGCAAACAGATATATATACATATATATATATATCCATACAGTTATATATACTAGGAAGCAGCTAGTAATAATATTATTCCTGTACAAGCGGCTGACACCAAATATGTCGAACAGAAGATCATCTCGTTCGAGGCAGTCTGGTGTTTCCATGAACATCACTGATGACCAAATCACCGATCTTGTTTCCAAGCTACAACGACTTATTCCTGAGATTCGCAACAGACGCTCCGACAAGGTGTCTGCTTCCAAGGTTTTGCAGGAGACTTGCAACTACATTAGGAACTTACACAGAGAGGTCGATGACCTAAGCGACCGGTTATCGGAGCTCTTGGCGACGACGGACAACGAC…
T6-13907	bHLH	1.13375	2.48533	0.762179	3.61628	1.50696	927	CTCTCTCTCTCTCTCTCTCTCCGAATTCTGAATCTTCTCTCTCTTCATCGCAAATGAAACCCTAATATCTCCGAAGCTTATCGTCTCCAACAAACAGCCTCTCTTTCTCACTAACAGGATCAAAGTTGAAGAAGTTACTGCATTATTATGGAGGGACAAAGCAGTAGCCACAACAATCCTATGCAATTGGTGCCATTGAATCTTTATGGGATCAACAATAATACTGCCAATGATGTTTTTCATGTGCCTGAGGATGTCCAAAGCCAGCACGTTCTCATGGCATCTGGAAGGGGCTGGAGCCAGTATGATCTTCCTCTGCATATACCTTGGTGGATTAATCAAGCCCAAGAAGCATCTCACAACTATGTCAAGTTTCTAGCAGAAAGCTCTGCATTTCTT…
T6-13938	bHLH	0.858187	1.92951	0	7.20352	2.85173	735	GGGAATTAGTACAACCAAAATTCATTCATATAATAATTTTCCAGTACCCATACAACAAAATATTACTTAGAACTCCAACATCTCAGGATGGATCTCAAAGTCATCCCACCACTGATCTTGTGGTAATTCTACATCACTGGTTGATCCACTGACAAATCTCTTAAGCCTCTCACTTAATTTCGTAGCTCCAAAAATGGAATCCGCAATCTCTGCATGTACAACGTGGAAAATTGAGCCTCCGGAGACAGAAAATTTGGCATCGACAACGTCAGCTCGTTCTTCATGGAGTATGCGAATGAGCTCGTAGAAAATGAACTGATTATCTAGCCCCGTTATAAGAACTACCTCGATAACCGAACCGATCTCGTGAATTTCGATCTGGGGCGATCTTTGGCTCCC…
T6-13940	bHLH	6.61744	17.6429	2.2544	8.70722	0	1175	GCAAAATCAGAACTAGAAAGAAAATGCTAGCATTATCTCCTCCTTCGTTTTCAACGAATATTGCATATTGGCCCTTAGAGGATCCCATAGGCCATGATGACCAACACTATTTCTACAGAGACATAGAGCCTGCTAATTCAGATCAGTCTTTATATCATAATTTCCCCGCTCCACCTGCGTCTGATCAGCAGTCGCGAGCTAAGACCATCTCCAACCGAAAACTCCGTTTTCCACTCCAAAATGCAGTAGTTAGCAGACCCACTACGCCATCAACGACCGCAGATGTTAGCAGTGATCTCAACATGGCTGTCAAGAAGCTTAACCACAATGCTAGCGAGCGCGACCGCCGCAAGAAGATTAACAACTTGTACTCCTCTCTTCGTGCGCTACTTCCAGCTT…
T6-14681	bHLH	3.57903	3.01759	2.80707	4.60644	3.17146	881	GAAGAATTATGCCTTAAAAAGCTTGTTTAAAGCATCCAGATTTGTAGGGTCCATAGTCACTGCCTACCCACAAAAGCGAATAGCAAATCAACGTCACCTTTTAGAAACACAAAAAGCCCACCAAATATCACAACCTCTTAAAACAGAAACTGCACAAAATATTGCTAGAGCGCATTGGGGGCTTTCAAAAAGTTTTTGCTCAGAAGGAAACTTTGCTATATTCCGGTCCTCTATGAATCAACACCAGCATTGCCAGGAGCGCTCACTAGACGACCATTCTCGAGGAGGTTGGCTGGAAATGGAGCTCGACAGTTGGAGATATGTGACTTTAAGCGAGGAATGTTGGGGTGTGCGCTTCTGCATCGGTGGCAACGCAACTCCATTGACAACAGCCTGTCA…
T6-18632	bHLH	6.2396	11.5004	8.53567	9.50049	7.95606	1448	GTTACATAGAAGAAGAATAATAAGAAGAAGAGATAAATGCGAAAAATGACCCATAAATAAATCATTACAAATGTGAGAGTTGCTTCACTGTGTGCATGGGATCATCTATATAAGTTGTAAGTACAAAGTACAAAACAAGGGAATATCTGAAATTTTCTTCCAAGGTTATCCATGCACAAAGGAGCATTAGCATAAGGAGCATACACATGTACAATTGATCTAAAAAAATCGACCCATCTGATCCCCCTCTCACCTCAAGCTGCCGCCCTCAAAATAAACAAAAGAAACAAATTCAAAAAAGGAAAATCGGGCAACCCCAAAAATAAATTACTTCTATTCTATTCTGAGCCTCTTATGAGCTTGTTCAAATTTGTCGTTTGCACTGATTGCGTGAGAATT…
T6-22390	bHLH	14.1646	12.8793	1.75044	5.82825	8.65231	1513	TTTTTGAGTTAACAACATAAAGAGACTTGAATTATGATTGAAAATTATGCAGATAATTAATCATATAATACAGATATTGTCTAAGGTCATATTCTAATAAACTATGCCTGCTTCTACAGAAAGCACTTCTTAATCTTCTTGCACATGGCTTGACCGAGATGGACTGCTTGTTGCTTGTGCGATCTGGTTGATTTGCTGGCTGTATAACGCCGCCATCTTGTTGTAAAGCTCCATATTCATCGATTGTGCTAGAAGAGCGCAGTAAGGATCGGGCAAAGGAACCGAGGCAGCAGCACAGGCGCTAGAGGCGCCTGCAGGGCCGGGCTTGAAATGGGCAGGAGCCACGTGGGGCGCCATGAAAGGCGGGGGAACGAATGTGGGACCCCCATTACCACCAGA…
T6-22552	bHLH	9.05599	7.19909	37.9416	24.4334	12.6819	1624	TTTTAAGAACTAATTCTTTTGTAAATATATAAACATTTGCTGATTAATAGAGTACAAATGAAACATCATGGCAGAAACCAGTCCCACCACCAGTTTAAAACCGAAATGGGGTGGGACTCTGCATGTTCTTAAAGGTTCAAATATATAACTATTTCTGATAATAAGAATACACTGGAATAGCAAATCCTGCTAAAATCATCAAATTATAATTCATGCCTGACAAAACTTTGTTTTGCATTTCACTGAATTTCAGTCACCGCCCTTTTTTTTGTTCTTCTGAGAAATCCATTTGGTTACCACCGCCTGTGCCTCCAATCTAACACCACCAAGTCCCACTTTTTCCTTTTGGTTGGTGTCCAATGATAGGTATATTAATGAAATTGTGAGATAGAAGATTTG…
T6-23066	bHLH	9.43684	8.07351	0	14.9105	6.45612	1514	ATATATATATATCATCATCATCATCACATGTTGGTGTTTGCATGGATAAAGCTGAATATTTGCTGAACCGAGCCCGCTATATCTTCAGCACTGAACCTCGAATCACTTGTCACCTTGACATTGAAGGAATAAAGAACAGTCTGTTCAATGGTGGTAATGTTAGTATGGAGGATGTTAAACTGCAAATCCTCCAAAGCAGCAATGGTCTTGATGAGCTGGCCCGGCCTTCTCCGAGACAAGATCTTAATCATGGCATCAAACCCTAGAAGCTTCACCTCCACATCCGCCAAGCACGACTTGTTCTCGGCGGTCTCTTCCTGGAGCCCGCCGGTTTCGTAGTCCACAAACTTCATCTGATCGTTGGGGAGAGCCAAAGGAGGGAAAAACGGCGGATGAGGC…
T6-24586	bHLH	20.9751	18.4831	7.0994	25.1868	16.2148	2884	AAAATAACATCCCCATTGCAGTAATTAATAATTTCGATTGAGCCTTGTCAGAATCAAACCTCCCAAATTTCTCTTTGGTTACTTAATTTTGATGCATGACACACTTTCCAGCCCACTCATACTTCCCATCCATAGGAATGACAACCCAAATAACAATAATAATAACAACAATGATGATGACGATAACATAAATAACAATCAAATACGAGAAAGGGAGAGTTATTGCAAAAGGAGCGACTGAATTATGATGGACAACTTCCTTAAAGCACGGTATGAGACAAAATTTTGTCAAGTGCAAAATCATGATGTAAATACATGAGTTACGAAAGTTGATAGTTTAAACTTTCTTAGTGGGTCATGCGTATACACAAGTGGTTGTACCTAATGACTAGGTCCAGG…
T6-26139	bHLH	48.2281	50.1443	163.633	94.2683	72.1673	2783	CACATTTAGAAACAAAGTAAGGCCCAAAGGAAACACCTGAAGCCATGACAATTATTCTCATTTCATGTGTTGTCCCAATTGGCCTCTGCAAAAGCAACTTCTTCAAAGCAAAATTGGGGAACCAAAAATCTAGTTGAACAACATATTCAACTTCTTTATACTGGAATTCTAAACATTGAAAAGATCAAGTACAAGAGTTCCCATAAGATATACATGTATATATAGATTGGAGACATACATGCACAAGAATGCCCAGAGATTCTCATCAGTTTCAAATTTATGACATAATATATACAAGAAACACCCACCGCCAAAGATTATACTAAAAAGAATTAGAGAAAAAAGAGCTACTATTTTTCTTTTCCACCTGATGATAGAAGCTGATGAAGAAAATCTCAA…
T6-26981	bHLH	36.1208	25.5145	27.1097	19.3258	17.9241	3047	GAAAGCCAAAGCTAAGAAGAAACTGTGTAAAAAAGATTATATATATTCAACTGAAGAGCTCACGCACAGAGAGAAGAAACAGAAAGAGAGAGAAAGTGAAGAGAGGAGAGGAGAGAGAAAGGCCCACTGTCGCCGCACTGTTCGTTTCCTGAGAAAAAGAATATAGAAAGTGCGAGAAAATAGATGAGAGTGGAAAAAAGAGGGAGTTTATTGTGTAGGGTGATATTTATGGTTCGAATTTGGATGAGATTCTTCTGACCAATTTCGAGCATTTCTCCAAATAGCTGCCGGCTTTGAAGAAAAACACTTTCCACTGCGGAATTCAAGTTCGGTTTGGCTCGGAAAAATTAAGCAGTTCATAGCTCGAGTAATTGAATCTCTGTTCTTCATTTCACAAGT…
T6-27040	bHLH	37.0141	24.9474	35.2795	55.6246	35.7117	3762	TCGAACTCGAAATGATATAGTACAAAAAAAGAAAAAGTAAAAATAATGTGAGTCACACAGTTCTCCATAGGCTTCAGTTTACGGCTTACCACGTATCAAAAAAGCCTTGAAAAACAAAAATCAAAACAAAACAAAATATGGTACTGAATGTGGGGGCAAAAATGAATTTTTACAGCGTAGTGGAAAGTAGTAGTAAATTACAAAAAAAAAAAAAAGACTTGGCTCACAATGAAAACCAAAAGAAGAGGGAAAAAAGAAAAACTAGAATAATACATCTATAAGATTTATCTAGACCTTGAGGTCAAAAGAATTGATCTTACAGTCAAAGCAAAAATACATGTTAAGGATGATCTTCCACTTCCTCGGAGGCAGTTTCCAACTCTTTTTATTCCCTTCATG…
T6-27642	bHLH	15.5041	12.1009	9.00835	20.4505	16.8543	2371	CTGCTGTACTAGGCCCAGCATCATTTCCGTTTGCGGAGGCTGAAGCTTTGTGGCCATTTGCATCAGATGGTTTTACATTATTTTGCACCAAAGCAGACTGCTCAAATCCCTCATTCATTGCTTGGCACTGGCTAGAAGACTGATTCATAGAGCTACTGGCACCAGCGTTTTGCACCACTTGAGAGCCCATATTCTGCACTGGATCTTTTGAGGTATATGGCTGAGTTGACTCCACATTTTCCATAGACCCACCTGCCGCACCAGCATTAAATCCCATTGCTGACTTCATAAACGGCCCTCCCATCATGGGAAATAAGGGTGCACGTTGCATTGGCATGGAAAGTCCTTGACCAGGAATCCCAAACACCTGAAGGTTAGGTCCTGACATCCCATGCAAGG…
T6-27647	bHLH	21.05	21.3274	18.2093	26.875	31.227	2375	AAAAAATAAAGTAAAAAAAAAACATCTGAATTTTGTTGCCCTCTCGAAGCTTCAGAAGAACAAGAAGAATCAACAGCTGAAAAAAAACGGAATTAAATAAGAAAAAAATAACCTCGAATAAACCGACTCAACCGTGACAGTCTGAAGCAGATGCAACGGGCACCTGGCGGTAGCAGCGGCGGCGGAGGCGGCGGAGTGAGTAGATCAGGACTTTCCCGGTTCCGGTCGGCGCCGGCGACGTGGCTGGAGGCTCTGCTGGAGGACGAAGAAGAGGACCCGTTAAAGCCCAACCAGTGTTTGACACAACTCCTGACTGAAAACTCATCCTCAGCCACAACTTCTGCCAGAATCAGCACCGTTAATCCCTTCGGCGGTTCCGGCTCTTCCTCTTCTTCTTCC…
T6-28276	bHLH	87.0084	90.4881	22.1258	98.9492	64.2873	1572	GGGGACTCTCCCAAATACACCCTTTTGGCCTTTCCCTTATTCCATATCTTCACCAAACCAATCCCACCAATCAAATAGCATTCATTTTGTTCTTATTATCATCCCTACAATCATTTCCACTTTTTCCCCCTTTACTTTTCCAACCAGCCAATCACGGCGGCGCAGCCCCTGCCCCTGCAAACACTCGCTGGAGAGAAGCTCTGACTAAACTCCAATGGGCTCGCCGGAAAATCCCAACTGGGTCTTCGATTACAGCTTGATAGAGGACCTCCCCGTTCCCGGCGGCGACCTTCCCGCGCTCGACCCTCCCAATTTCGCTTGCTGGCCTTCCCATTCCTTCACGCCTCCGGCAACAAATAATATCAGTGCGGACTTTGAAGACTCGTTTGCGAACTCAGA…
T6-28465	bHLH	49.7439	45.5877	76.7874	77.9114	50.3079	3496	AAAAAAAATAGCAAACCCAACTTCTTAGCTCTTTCCATGGAGAATAACCCACCAATGTCCTCACTTCCACCTTAAAAAAATAAATTAATAAACATTTAAATGACGCAGCACGCGAGTAATAAAATCTCAAATGATATACGCATGACAAAATGTAAAGACCAATCAAATTACCAAATAAGAGTAACATGATAATAACGCCCATTACACGCTGGTTTTTTCAGTCCCAGTTCCCACCACAATATGCTTGGACTACTTTCCTACTCGTGCGTTTCATTCTCATGCAGGAATTGCTTCCTCTCACCAATAATTCATTTTTGTGGTCCCCACCATGCTAATTATATCCTACATCCATTTAGAGTTTTTCTTTTTCTTTTTTAAGTTTTTTTTTTTGGAGCTACA…
T6-30726	bHLH	0.225048	0.189745	13.2381	2.83354	7.29131	934	AGCGAGACGGCAAAACCCGACAGGAAGACCGTGGAGCGGAACCGAAGAATCCACATGAAAGGTCTATGCTTCAAGCTTGCTTCCCTTGTTCCTCAACACCACTCTAAGGAAATGATGACACAACAAGATCAGCTCGATCTCGCGGCGTCATACATAACCCATATGAGACAAAAGATAGAGAAGCTAAAGGAGAGAAAGGAAGAAGCAATAAATTCCTTAAACAAAGACAAGAGCGACGGCGTTTTCGACCGGACGATGAGGATCAGCCCGAAGTTGCCGTTGATCGAGTTGAAGGACTTGGGTTGTAGCATAGAAGTGATTTTGATAAGCGGTTTGCAGAAGAACTTCATGTTATATGAGGTTATCGGTGTTCTTGAGGAAGAAGGAGCTGAAGTAGTT…
T6-31434	bHLH	0	0.393405	0.784198	1.95829	0.775247	451	AAAAAAAAAAAAAAGTGAAAAGTCTCTCAGAAATGCATGCGAGACATTTCACTGCTTGCTCGTCATAGCGGGTGACCATATATCAGCACCGTTGGTGTTTGCCACGTGTACGGTAAACTCAACTGGGACCAGGCACAATCCCCTGCTCCTCAGATCCTTCCTTCCTTCTTTCTTCTCCCCATTTTCACCTCCCTCTTTATCGGGTAAGTAAGGCAAGCGTTGCTGCTGCAGGTATGGAGAGCACAGAACCTGAACCTGCTCTTGCAGGAACCTGATGTATCCCATCGCTTCATGAAGCACTGATGCCGTATCAGTCTTATGAGGAGCAGTTGAAGTGGGGCTTTCTGTTTTGATCTTTTTAGAGGATCTCTGATTAGTCACCGGACTTGCTGTGATGGT…
T6-33349	bHLH	3.59537	0	0	1.20717	0	293	GAGAAAATCAGTGAGAGGATGAAGATGTTGCAAAGACTTGTTCCTGGGTGTGAAAAGGTAACTGGGAAGGCCCTCATGTTGGATGAGATTATCAATTATGTTCAGTCCCTACAGAATCAAGTAGAGTTCCTTTCAATGAAGCTTGCTTCTTTGAATCCCATGTTCTATGACTTTGGAATGGACCTTGATGCATTTCTGGTCAGACCAGAGGGTTTGAACACCTTGGCTTCACAAATTCCATCTGTGCCACAATGTAGCCAATCCCAGCCCACAGCTTCTACTTTGATCACAA
T6-5905	bHLH	2.01341	12.853	2.17534	3.38006	1.19473	731	AAAAAAAAAAAAAAGAAAACAACAGAAGTCATTATAAGGAGTTAACCGCCATTAGTCTTACTTGCCGTTTATATCCAGCTCATAAGCAGAGACCTTAGTAAGACACCGCATTACATCGATCTGAGCTCGGAGAGATATTATGTAATCTAGGGTTTCTCTCATCAAAGAGACTTCGTCAATACACTGTTCACCTCCCGGTACAAGACGTTTCAAGACTTGAGTTCTCTTCCGAACCAATCTTTTCGCCATCGAATCAGGAAGAACCTTTCGACATGAACTTTTGTTAACCCTTAACGATCTACGGACGTTTCGGCTTCTCTTCATTATCTTCTTGCTCCGAAACGACCTTAGTTTGGAAGCTTTTTGGGTCAGTATCATGTCATTATTGTTTTGAGAAGC…
T6-726	bHLH	0	1.30748	0.521254	1.56201	0.257652	678	GGGATATATAGATTAGACCAGAGTTTACCTAACACAACAACTTATTTGCTGATCTCTAATCTCTCACGGTTTTCAGCCTTATTGGTTGACTCTTTTCTCAGTTCATATCACCTCTCCAAAAAAAAAAAATCAAAACCCACCTGAAGAAAACCCTAATGAATCCACAGCTGTTGTCCATAAGATTTTCGACGGCGAATTACAAGTACAGATTCGTCCAAGGGTTTCTCAAAGCCCTAAAGAGAATAAACAAGAGAAAAATCACCACCCTCTCCTCCCCGAGAGAGATCTGCCGGCGATATCTCAAGGTCAAGTCCGCCGCCGATGCATCCATGGCTTCCGCTGTTGGGTTTCGGAGGGCTTGGAGCCGAGCCTTGCTTCAGAAGATCCGAGTACAAGATC…
T6-8153	bHLH	1.24488	0	0.348705	0.696625	0	507	TTCCCGCCGCCAATGCCTGTCGTCGCGAAGTTCATTCTTCTCCGCCTGAGACTTAGGCTGGGAGAAAATAAAGAGAGATTGGAGCAGCAAGTCAGGGTCATGGCTGCACAACAAAGTAGCTTCCTTTCGCATTCGCCTGCAATCTCCTCTGCGCTTACCACGCAAGGGCAATCTCCAAACAAGCTAATGCCTTTCATTAGTTACCCCGGTGATGTCACCATGTGGCAAACGATTCCCCAAACTACACTTGATACTTCACAGGATCACATATTACGCCCTCCCGTGGCTTAATAATATTGCGCAAGATCCTTCCACGCCAATAAAATGGAAATCGAAAAATGTTGGACACCATTTCTCCTTCCAACTAATTTCCTCTTAAATAGGCTTAATAATATTATA…
T7-15537	bHLH	1.57872	0.665534	0.331663	0.99387	1.63938	533	AGAACACTTGAGGAGAAAAAAGAAAGGATTAAGAAGTCTAAAAGGGAGTCCGCTTTGAGAGTCAAATTGCGCAAAAAGGAAGAAATTCAGAAGCTCCAAGAAATGGTGGAGATGCTGCAGAGGGAGTATTCTAAGCTCACGAAGAAGTTATTGCAAATTTCTGTGGAATGTGAGAAAATCAACGAAGAAAATGAGTCATTAATGGATGAGGTAGAGGAGATGCACGGTCCAGATGCGATTTTGGATATAAGAGCTAGAAATCCTGCCTCTGCTAATCAGAAAAGCAATGACGATAAAGAAGGAACTTCAAGTGATGCCAACTTGACTGATGATCAGAATAGAGAGATGCCTCAATAAGCCGATCAAATTCGATAAATTCTATAGGAAGCCGTTTTCGCT…
T7-15812	bHLH	3.54955	2.187	1.26196	3.66702	3.51583	1539	GGACGTGCAAATGAAGCCCATTGATATAGATACGAAAAAAGAAAGATCAAATATGAGGATAGTGGAGGGTATTTGTAGAAAATTCCAGGACAACTGAACAAGCTTTATTCACCTCCACCACAGTGTGTTTATCAAACAGGGGGTAACAGCAGCATCCATCCAAGTATCGAATCTATGAAGATCGGTTCATGGGTTAATAGTATTAAGTATCCAGATCACTTTTATACAAGTTATGAGGCATCAACAGATTGAGTCAACACTGTAAAGGCTTGCTGCTTGAAAAACAATCATCAGATCAAGAGTAAAATATCAGGAATTTTCACGATCATGGGCTTTTGCTGTCGCTGTGGTCTTTTAGACAAAAAGAACGGTTAAATTGAAGTGCTCCGGTGCTACACT…
T7-23484	bHLH	26.61	25.2402	0	6.28204	10.7076	506	ACAACAACAACAACAACAACGTTGGAGAAGAAGTGAGGGCTGAAAACAAATCTGAAGCAGCGGACATAGAGGTGACAGTCATACAAACGCATGTGAACTTGAAGATCAAGTGTCCAAGAAGGCCTGGCCAGTTGTTGAAAGCCATCGTTGCACTTGAGGATCTCAGGCTTTCCATTTTGCACCTCAACATCACCTCCGCACAGGCCACGGTTCTTTACTCTTTCAACCTCAAGATAGAGGATGGATGTAAGCTAGGAACAGCAGATGAGATTGCTGGAGCGGTTCATCAGATATTCAGATTCATAGATGGCAGCTAATTAATTTGTTCAATCTCCATAGATGGCGTTTGTATAAGATTGAGTTAAAAAGCGAATGGAAATTGTGATGCTTTGTATGGAT…
T7-24390	bHLH	31.6372	28.6875	20.9426	31.316	28.142	1408	GGGGGGGGGTGGAAATCTAATATATTTCATTCATCTGACTAATATTCCGATCACCCAAAAAAAACAAAAAAAAAAAAAAACACATTTCAGCATCAGGTACAGAAAATCATTGAACAACGAGTTCCTACGAATTTAAGGAAGACGAACTCAAGAATGGTCCCCCCGAACCTATGTTGGTCTTTCAAAACTACCACCAACCTGCATGTGCAGCCATTCTGGGTGCGAGCCTTGAGCGTACTCCCTTGGTGCTTGTGAGCCGAATAACAATCCTGCAGCATCGAATGCCTGCACACCAAGCTGAGACAGTTTTTCAACCGGTAAGAAATCGCGATCTTTTGACGGAAAGCCTTCAATGGAAGAGCTCAAATTCATTCTCGAATTTACCGCTTCAAGCTTCAT…
T7-24775	bHLH	123.061	119.363	85.7919	102.568	99.4687	1453	GGACCACAGCACCTGCCACCAAATTGGCTCTCCCCTCTCATCGCAACTCCCACGCAGATTCCCCCGCTTTTTCTCCCTCAAAACCCTCGTTTCCCAATCTGTGACCCCTGTTTGTTTCCCGGGAAAATTCCACCCCTTTTCCGGGAAAAAGATCCGATTTTTTTTTCCGGCCCTCACCGACCGGCGTACGGAAATGGTCTCCCCGGAAAACACCAACTGGCTCTTCGATTACGGCCTCATCGACGACATCCCCGTCCCTGATGCTAACTTCGCCGTCTCCTCCTCCGGTTTCACCTGGCCCGTTCAGTCCCTCAACGGCTCCTCTACCGTCAGTGCGGAGATTGATGGCTCATTAGGAGACTCAGAAGGCCTTAAAGAATCTGGCTCAAAGAAGAGGGG…
T7-25745	bHLH	5.56873	5.4777	3.89966	2.93644	6.46478	2942	CTTCCTCTTCTTCTTCTACTTCTTGTGGTTTTTTGTCGCGGAAAAACGCGATCTTTGCTTGGGAAATCGCAAGTTCAGAGAAATAGAAGAGCTGGGTCTTCTACTTGTTTCGGGATATTGTCGTTTGAGTTTTGAATAAGAGTTTTGGTTTTAAGTGAAAATGGGTGTAGCAGAGAAGTGTTCTGTGCTTAAGAGGACTCTCAAGAGTCTTTGTGTTGGTAATGGCTGGTCTTATGGCGTTTTCTGGCGCTTTGATCAGAGAAATCCCATGTTGTTGACTGTGGAAGATACTTACTATGAAGAACAAGTTGGGGCAGTGCTTAACAGTATGCTTCTCAAGGTCCACTTGCTTGGAGAAAGAACAATTGGCCAAGCTGCTTTAAGTGGGAAGTACCAGTG…
T7-26765	bHLH	36.2627	38.7025	24.6012	38.6049	27.9206	2375	CAAGTTCAAATTTTCAAACGAAATAACACTGAGTTAGGAAAATTAAAGAGAGATGTAAAACTAAATAAGTTCTGTTTAACAGTCGATAAAACTAGATTACATTACATTTATGTTAGCTAAAAGACATTCATCAGTTAGTTAACGACAAATATCCTTATCACAAACATGTTTACATTCTGATCATTTTGAAAAAGCAGCAAGCAGCTTCTCCTTCAACTGCTCGGCGTCACCAGCTTGAGTTTTAATGGAGAAGGTATGAACAATTTTGTCATTTTCGACTGTGGAGACGTCGGATTCTTGAACTACAATTTGATGTTCACCAAACGTCTTGATGACGCTGGAAATCGGGTGAGAATCCAAAGGGCAGCTCATCCTCACCACTGCATCTTCAAGCCTGGA…
T7-26848	bHLH	13.8406	5.06581	15.9584	14.1393	26.383	1958	TAATAACTAAAACATTGATGGTGCTCAACACCACAAACCACATACTAATAATATAAAATGGGTCCCATATTATTAATTGTATTGCATCGAACCCTTAACACGAGTGGTGTTATTTCACCTCGCTCTAGCTAAAACAACTCTACAATTGGATTGGTGAAGATATGATGAACAAAAAAAGAGCACACTAATAAGTTGCTAAAACATTAAGACCTTGGAGAAGATAGAAATTCTCCTCTTTTCTGTCACTTTCTTTGCATGGAGATCTTGATAAGGAAAGAGCCTAATTATTGATCTAAACCTAGTTGGTACAATACAGCTTCATTTTTCCAAATTACAAACAATATCTTCACTACTCTGAAATTTTTTACTGTACAAGGAACAGATCATGCAGAAGGATTT…
T7-28182	bHLH	41.3404	28.627	98.6084	24.4455	31.6288	1479	AGACTGGATACGAAAATTTATTTCGAAAATTTAATGTCACCACTACAAGCCTGATCAATTCTGCCATACATTTGCCACCAAACCAAATAAAACAACAGGCAAATCGAGATAGCATTGATATTTACACGTCTTCGAGCAATAACAGCGGATGACTGTAAAAAAAAGCATCAAAAAGCTTCCATCCATGGAAGAGAAAGAGAAACTAAGCAGCAGGTGGCCTCAGCTCATGATCATGAGTTGTATCACGAGTTGACGGAGACAAGTAGTGCCACATTGGAACCAGACTATAGCTGGGATACATAGCCATTTTGTTTTGATATGCCGCTGGGTGGGCCGGCATAAACCCAGAAGGCGAAATTGCCATGGCTTTCATCTGCTGCTCCATCCTTTCTTTATCTG…
T7-28328	bHLH	17.8349	14.0618	4.45567	18.2073	13.5348	2179	GCTTAAGGGAGCAAAGCAAAGCAACGCACAAGACGACGCCTTTTCTTTCTGTCTTCTGGAGGTGGAGATAAGCTTTTTTGCACAACTCACAAGCTTTCGATCAGAGCAGAGCAATTCAATTTCTTGACCAGATTCAATGAATCAGCTCCGACACGACGACTTGCTTCAAACCCCGCTGCCACCGCTGCCGCCGCCGTCCTCTTCCACTCGCTCGCAGCCCAGTTCCAGCCAAAGACCTGAAGGAGATATCAAGGACTGCATAGCTGCAAGAAAGATTCAGAAGGCTGACAGGGAGAAGATGAGGAGGGATCGACTAAACGTGCAGTTTATTGAGTTGGGAAATGTTTTAGGTAGAAAATAAATGTTGAAATACAAATCTAGTATTTCTAGGACTGCACT…
T7-28894	bHLH	7.26435	2.60095	5.68636	6.18115	8.01884	2111	AGAAAATTGACATTTTCCAATTGACATTCACCCAGAAACAAGCATTGCAGTGGGACAAACATCTGAACAATGAATAAAGCCACAAATCAGAATTTTACCCAAGGAATCAACTTCGTCGGCTCTGAATTCCATCCTTGGTACGAACCTTCATACTTTTGTACCTTTTCCTGCAAATACTGAACATAATCTATCACCTCTAGTAGGAATGATGCTGTATCTCTCTTCTGATCGCTATTGGGTACAAGATCTCTCAGTATCTGGAATCTCTCGTTGATCTTGCTCCTCCTCCTCTGTTCTGTCACCGAATGTTTTGATCGTATGGCATTAGCCTTATCATTATTCTTAGCATCTTTACTGTTGGAATTGGAGGTGTTGGAAGAAGGCCCCTCTTTCCGGGAC…
T7-2890	bHLH	2.70929	4.28304	0	2.27414	2.8134	621	TAAGAAGACAAGCTTAGTCCCACATCTGTAATTACTTTTCCTTTACTCATAAGCAGCGATCATAAATCACCATATCACATATCATATTGATTTGTCTCGTCCACAAACTTCCTTAGCCTCTCAGATATCCTTGCAGCTCCTGGTCCCGGACCAAACTCTCCAATCTTACAGTGTATAGTGTGGAAAACTGTATCTTCATTGGCGACTGAGAAGCTAGCATTGACAATATCAGCTCCTTCTTCATGAAGCACTCGAATAATCTCATTGAACATGAACTGGCTGTCCATTAAACCAGTTATCAGAACCACCTCCAAAGCTGGACCCTTCTCATGAACCTCAATTTGAGGCGATTTATGGCTTGCCACACCGGCATTACTATTCGCACTCTTTTCGATTCCC…
T7-30530	bHLH	22.2726	21.4533	34.3701	29.0061	17.5496	3112	ATAAGACTGACAAGCAGCCATAAAAATGGAAACACAAAGAAACATCCAGACAACAGAACAGCCAAAACATATATGACTTACATACATCAAAATCACAACAAGACCCATACATGACACCACCCTCTAAAAGCACTCCATTTTCACACCCAATTATTTGCACATACATACGGTAACTGACAACGGCTATAATAGCATCAACACAAATACGCCCTCTTTCCACTCATACAAAAAATCATCACAAGCTCCACAGTTTTAACTTACTGTACAACTGCAAAGGAGTTTTCACAACCCCCCACGTGTAAAACAAGCAAAACCTTTATTACAAATTATTTGATCAAAAGCAAAGAGGGGGGTCCCACAGACTTATCACCATCAACACACTACAAGATCTCACCGTCA…
T7-32062	bHLH	29.5475	24.4796	71.757	42.4217	38.0515	3682	TCTCTCTCTCTCTCTCTAGAAAACTATTGAAAAGCTGCATTATTCTCTAATGGCAGTGAATGCTCAAAGGCCTTGAATTTCACTTATTTTTTGTTCTTCCTTTGAACAAGCTCCGATAAACCCTTAGATCGCAGCTCTTCTCTATCATCTTACTTTGAATCTGAATCTTTCGTCGCGTAATTCTCTCTCTCTCTCTAACCACACATCTCCATTTTCAGGAACAATTGGTTGCAAAATTCCTTTCCTTTTTGGTTCATCCATGTCGTCGGATATAAGCTAGATTTCATTTCAAAAGTCTCGTCGGAAGCCGTTGAAAGGTTTCGTTTTTCTTTTCCTCTGTTTGATCTCCAATTGAAGCTTCCTCGCAAGTTCATGGCTAATTGCAGAGAATTTTCTGGA…
T7-32191	bHLH	18.0291	9.44795	3.63611	17.741	13.2724	3786	TAGAAATCCCTAGATAAAAAGTGAATTTATTTTCAAAATTTACTCTTGGACAGTGACTGGTTCTTTTGATGAGAGCAACTTCACCCTCCTTGTGAGATTCCTCATCACATCTATGATCACAGATTTCTTCTGAATTCTAAACTGGATGGCCAACTCCATGGAACCGGAGACGCCCTTTTTCAGTAGGGATTCGTCTTCCATGATTTTAGTTGGGAAGTGTCCCAGTGCGATCACGCATAGGGCGATGATGGTGCGGAACGCAGCAGTTTCGTTGGCGACGCCAAGAGGAGCTTCGACCGATAGAGATTTGAGCGTTTCCAAATCATGTTTCTCGACTCCTTGCGAGTTGTTAGCGAGAAGTATTCTTAATGCTGCCAGTAAACGACCCTCTACCAATTC…
T7-32744	bHLH	17.8254	22.4072	25.2897	24.5618	30.6936	4536	TTGCTTACCCAACTGCTGAACAACAAATAAAAACGAGAAAAGAAGGATGGGTGAGACATTCATAATTTCACTTCAGTAGTTCTACAATTGAAGATAGAAAGACTAAAATACCCCGAAGAATCCAGAAGTAAAAAAGCAAAGACAAGCAATCTTGTTAAATTACATTTGCAACCCCCTAAATCCATATCCCCACTCCTCTATACAATTTTTAACAGAACCCACCACCCAGTATCCTGCAACCCACTCGTCTATACCATCACATCAAGTGGGAAAAAAAAAGGGAAAAAATTATTGATCAGTAACCTTCCATAAAACCTGCAAGCTATAACTAAAAACTCTTTTTTTCCTTGGGAGGTTGATCGAAGCATTCAGATGCATATCTAGAGAACGAACGAACAA…
T7-34515	bHLH	0	2.00414	0	1.99524	2.63291	266	TTCCCTCTTCTGACTTCTAAGTGCTCTCCTTTTCTGCATTTTCACTCCACCATCCGTTGATCTCGAAACTGCTTCCCGCTTCCAGACGCCTCCTCGGGCTTCAGAAACTCTGCTTTCCCCTGCTCCAAGCTCGACCCTAGCAGAAACACTGAGCAGGGAAACCCAGTGCAGCGCCGCCCACGGACGGGATGCCCACGGAAGGGTCCACAAATGCGAGATTTGGAGTAGGAAGCTTCTAGATTAGCGAGAGAAATTGAGAATGAGG
T7-34940	bHLH	0	0	0	0	0.761705	230	AAACCTCTGAACATGAAGCTTGCATTGAGAAATCATTAAAGCAGCTTATAACACACTGCTGAATCTCAAGTCCAAGTGCTTCTAGTGTGTTAACAGTTGATAGCAACAATCCAGGCTTGGCTGCACAGCATATGTCAATCCTGGTATCCACTTCTCTCCTTTCCACATCAAACTGCAAAGGACAATTATTAAGAACTTTTTATTTTATTTTTCTTAAACTCAATTTGGG
T7-36409	bHLH	0	0	0	0	1.7101	307	AAGAATTGCCCCGGTTTGCTCGTCTCAATTCTTGAAGCCTTCGAGAACCTAGGCCTCGATGTGCTTGATGCTAGGGTTTCTTGTACAGACAATTTTCAGCTAGAAGCAGTTGGAGAAGAAAGTGACAATAGCATTGATGCACAAGTGGTGAAACAAGCGGTCTTGCAAGCAATTATGAACTGGAGTGCGCAAGATTAATTAAACGAATAGATAATTTCCTTGGTTTTCATTTCTGTTCCTTCTTGCCATATTGTTTCACCTTTCACTGTTGTAACAAAATTTTCTTATATATGAAGGAAATTTTTT
T7-371	bHLH	1.10802	0	0	0	0.920478	380	GAGAACCCCTCAACCAGGCAGTCCCTACAAGCCTAGGCTGCAACAAAGCTATCTCAACTCTCCCACGGCCATGGCCTCTAGCTGCTCACTCGAACCATCTCCAACCTCTTCGAGTAATTCCTCTAACATTGTTAATGACAATCTCAATGAGCTCTCCGCCAACTCGAAATCGGCGATCGCGGACGTCGAGGTTAAATTTTCCGGCTCAAATGTGCTCCTAAAGACCGTGTCTCCTAAGATTCCGGGACAAGCCGTGAAGATAATTGCTGCTCTTGAGGACCTGTCGCTCGAAATTCTTAATGTTAGTATCAGCACCGTTGATGAAACCATGCTCAACTACTTCACCATCAAGATTGGAATTGAATGCCAACTTAGTGCG
T7-372	bHLH	2.12091	0.596068	0	0	0.587308	298	GGACTGCCTGGTTGAGCGGTTCTCGGGCTGATCGGTAGGCTGAGCCGAGGGCTTAGTGGTGGCTTTCTAGGGCTAAGTACTGGTGGTGAGGGTCTTGGACTTGAAACTAGCCTAGGGCTCAACACTTCGGTGTAGATTTTGCGTTGCTTTTTGGCCTCAAGAGATTGTAGAACCTGTTGCAATTCGTTGATGTAGTTCACCACGCCACCAATAATTGATGCTTGATCTCCTCTTTTGACATAAAAGCAAGGCATAAGAGAGCGCAAAACCGAAAGATGCTCATTCATTTGCTTTCTC
T7-512	bHLH	0	1.45108	0	0.36116	2.85952	489	AAAGAGCTCGAGGAAAGAGTACAGGAGTTGGAATCCTGCAAAAAATCAGCAAATTGTGAAGGAAAAGCTGGAAAGAAGTACCTGGAAATGGTAGAACAAACATCAGATAACTATGACAACAAGAAGATCTATAATGGAAGAAATACATGGATGCACAAGAGGAAGTCCTGCGACATCGATGAGACTGATGAAGATCCTAACACTGTTGTTCACAAGGATGGTCTTCCATTGGACTCGAAAGTCAGCATAAAAGATCAAGAGGTTCAGATATCTATTAGATGCCCTTACAAGGAATACATATTGCTTGATATCATGGATGCCATTAATGATCTTCATTTGGATTCTCACTCGGTTCAATCGTCTAATGTTGATGGTGTTTTCACTTTGATTCTTAAATCC…
T7-6108	bHLH	0	0	0	0	2.07655	337	AAAACCACAGGGCAGAAGTTTTGTCTGCAAATGTTGTGATCAACGATGGCATGTTGACTCTCACTGTCACAGCTTTTGTGGATGGCCATGGGAGCAGTTCTGTTGAGCAAATCAAGCGAGACATCTTGATGTTATAGAGTTTTGGTATGTTCTTGTGGAGGTTTCGAGAAAGGAGAGTGACACAAAATCATAGAGATCAAACATGTTTATAGTAACAAAAAGTTTAGAAGGTTTTTATTTTTCAATACTCTTTTGAAGGCCATTAGAACCAAACCCCACCTTTTTTTTTCTTTTTTACCTTTCCTTTTGTTGATTTTCTTTTTGGAGTTGTCCAAG
T7-707	bHLH	0	1.34882	0	1.34283	0.996746	525	GATGCTCATTCATTTGCTTTCTCCTGTTGCGCTCAACCGTTATATGAGACATCTTTCCTTGTCCATCCGAGGATGCAAGATTAACTGCTGCTTCTTGGTCGGAACAAGTAGGAGTAGTAGTAGTACTATTACTATTTGTTCCATTATTTCCACCGGTTGAAAGCTTCAACCTCTTGCTCTTCGGCGAAGCCTCTTCGGGCTCCAAGTACTCTTGCAAAGTGCTCGAGGAAGTCGACTTCTGCGACGCCAACCTCGCCGCCTCTTCGGCAATTACCGGAGCAAAAGCAGCCTCATCCAGCGGTGGTGGCGGTGGCGGGAAGTCCATGACATCCTCTAAGCTCTCCAAGATGCTGAAGAGGTCGTCGTCGCGGGAGAATTTCGCGACGTAGTCATGATGAC…
T7-763	bHLH	0	0.869937	0	0	0.428576	408	AAAAAGAAAAAAAGAAAAAAATGGAAAATGGAAAATTAGAGCTAAGAAAACAGCTTGCTGTTACTGTGAGGAGTATCCAGTGGAGCTATGCAATTTTCTGGTCATTTTCAACCACAGAAGAAGGGGTTCTGGAATGGTGTGAGGGTTACTACAATGGAGAAATCAAAACCATGAAGACAGTCCAAGCTATGGAGCTTAAATCTGAAAAGATTGGCTTAAAAAGAAGTGAGCAATTAAGAGAGCTTTACAAGTTGCTCTCGGAAGGTGAAACAGATCAACCGGCTAAGAGGACTTCATCATCATTTGCTGCATTATCGCCAGATGATCTCACTGATGCCGAGTGGTATTACTTGGTGTGCATGTCCTTTGTGTTCTGTCCTGGCCAAGGTCTTCCAGGCC…
T7-17993	BTF3	134.112	168.022	207.613	186.448	156.674	1003	TCTCTCTCTCTCTCTCTCTAACCAGTCTTTTGTTCCGCTACCTAAACCCTAGCCAAGATGAATGTTGAGAAACTTAGGAAAATGGCTGGTGCCGTTCGCACTGGTGGAAAAGGTAGCGTGAGAAGAAAGAAGAAGGCCGTGCACAAGACGACTACCACGGATGACAAGAGGCTTCAGAGCACCCTGAAGAGAATAGGGGTCAATGCCATTCCTGCAATTGAGGAAGTCAACATCTTTAAGGACGATGTCGTTATCCAGTTCACAAACCCCAAAGTTCAAGCATCCATTGCTGCCAACACTTGGGTTGTTAGTGGTTCTCCTCAAACAAAGAAATTGCAGGATATCCTTCCGAGCATCCTCAACCAATTGGGACCTGATAATTTGGACAACCTGAAGAAG…
T1-25188	bzip	31.4113	31.8437	42.8935	16.1651	34.7929	1124	CGAGTCTTCATGGTTCACATACTTTGCATGGTCTTCACATCACCAGTAAATAAAATTACACAACCAGCAGACACACACAAACCGTTACCTACTCTTTTGTTCAAGTCCCTAAAATCTCGTCAATGTACACTACCTTTCAGTAGCCTTTCGGGCCACACCGAATTCTAATTAGAAAAGCATCGGTTCTTCTCTGAGAGAGCCAACTCGAAAGTAAAAAAAATTAGAAAATGAGTTTTTTTTTTTTTTTTGGTAGACACCAATTCTGTCATTCCGTATCGTCCTCCTGCTTTTTTGTTAGCAGTAATTTTGGGCTTTAAATATGCCAAAACTACGTAATTAAAGAGACCACGAAAACACCGATCCCTCGATCAACCAGCAGCAACAGCATCAGCCCGCGGA…
T2-19004	bzip	6.76352	9.50423	8.08336	6.0557	9.2397	1398	ATATATATATATATATATATATTCGTGTTAATCTCACCGGTAGTCGCAGGTTTCGGAGAAATGGAGAGAAAGGTAGCGGGAGGCCACGTGATGTCCCAGACGACGTCGTTCTTCTGCGGCGGCGGAGGCGGTGATATCACGATGAAGAGAAGCGCGTCGGAGTTGGCTCTGGCGGAGTTCGTGAAGATCGGAGACGACGTCGTATTTGCAAACAATAATAGTAATAGCGAGATTATAAACGAGAAGGCAGGTGATGACGAGAAGATGAACAGATCAGTTCATAATTTCTCTGCGGAGGCCGATCATCATGGGATTTTAGGCGACGATTTTACCTTCGCTTTCAAAAATCGGGAAATTATGAGTTGCTTCTCAAGCAGTGGCGGACTCGCAGGAACCATT…
T2-26834	bzip	9.83367	10.7434	3.25887	4.99907	7.36382	1517	AGTAAGTACCGGCAAACCCATTCAAACATAAACTTGCCGCGTCACACTGTCCTATTCAACAAAATTCACACCTTTCTTTATATACACATCTTCAAGTTTCATAGTTCATAAAACATCAACTTCTTCAATTTTTTTTTTCAATCTGAAAATTGACATTGCGTGCTTCGGAAAAAGTTGATAATGCAGATAATGAAGCCGGCGGGGACATGACAGATCGATTAGGCCAGCTCGCGAGGACGGGCAGACCAAAGGGAGCTTAGCGCCCGAAGACGGTGAAAGAACTCCCCCAAAGCAAGCAAGGCGCGCGCAGCCTGTTGCGTTGTTAGGATCCGTGACATGTGCCGCATTGTTTGTCCTCTAAGGTGGTCTGCCTGATTGGCAAAGCTCTCAAGTGCTTCC…
T2-27409	bzip	22.4441	16.0739	25.3416	28.7318	25.7002	2424	AAATATACCATAACTAATTTATGAGAGAACGGAGTGCAAGAAAGAACAAGAAGCTTAAAACAAATCTGCCATGTCTAAATATACCATAACTATCGACCACAAGGAGCTACAACTATGCCACCAAATAAAACAATACATGTGCAAAAAAAAAAAAAAAAGTTAAAAAGGACCTATAACTATGCCACCAAAAGACACAATACATGTGTAACAAAACAGTTCAATGTAACCAGGAGAATGTGGAGCAACCTACAAATAATGTAGTTCATGTTCATGTAACTAAACGGTCAAAAGGGCAAAACGAAAGTAGGTGTGTTCCTAGTCCTACATGGCGACAGAACTACTAATTTCAACTACGACTGACAAGATTACTAGTTTTCTCAGCTGCATAATTTCTCCTCA…
T2-27882	bzip	25.5806	32.7479	40.2725	49.6049	40.767	2012	TTATGAAAGAGTATGTCAATAACATTGCTAATAGAGAAAACAAATATATACATGTTTTCCTCGAGAAAATATATTCAAGCATTTCATTCTGACAATAGTCTGATTTCTGGTATACAAATTGACAGCTGTAACCTAAAATACAACACTATTCTATCTTCCTTCTCAGTTCTATTAAATAACTAACACAATCAGATTATTGGCAATGTTCTTTTTAAACCTAAGAAATACAACATATCCAGGCGAACACGTCCGAAAGCCACAAGAACTATTTACCTTTTTACTGCACACAACAGAGGTCCACCAATTTCCATATCATATGATCATGTAATTCGATCACCTTGTTACTCGGGGTCAATGATGATTCAATATGGAAGCACAGTCGGTCTTCGGAATAACTTA…
T3-15518	bzip	27.8134	22.7214	25.4313	23.3463	20.1128	1458	GAAAGAAAGGCTTGATCTTTTTCAACTCTCAATTGCCTTCTCTCTCTCTTTGAACCAATTTTCGGCACCCCCACCCCAACCACCACCGCCTGGACAGAGAACCCACTAAATGGAGTCGAAGCAGCGGCCGCTGGGCGTGTCGACGGACATGGCGATCGATCAGATGCCTGAGACCCCGAAGCGCGGGTCCTACCACCGTAGGGCCCACTCGGACACCTCGTTCCGGTTTCCGAACCTCGACGAGCTCCTCCTCTTCGACGCCTCTGACCTTGACCTCTCCGCCCTCCCTTCACCGTCCCCTTCTCCGATGGGCCTCGACCCCCACGGCTCAAAGTCTTCCTCCGATGAGTTCTCCGGCCCAACCAGGCCCACCGCCTCATCAGGCGCTCCGGCCCATAT…
T3-18281	bzip	11.0251	13.874	15.6256	16.2986	12.4398	1277	AATTTCACCAAACCCTAGAGAGAGACTGTGAATCTGTGAAGGAAAATAATCCCAAGAAATCGGCCATGGCGTCGTCGAAATGAGGAACTTGGATATCTCGCGGAAATCCTCCTCGGCGTCCTCGAAATCCAAGGCACTGCCGTCGCTCGGCCCATCGATGACCGTCGACGGCCTCCTCCGTGACGCCTATGACGCCTCCGCCGCTGCTGCTCCAGCTGCCGCCGAGTCGTCGTCGACGCTTCTTGACTCCGAGATCACTCTCCTTGACGCTGCCAACTCCTCCAGTGGTCCCAAGACCGTAGATGAGGTGTGGCGTGAGATCGTCTCTGGCGACAGCCACGGGAAGAAAGAATGCAAGCAAGAGGCTCCTGACGTGGTAATGACGCTGGAGGATTTTCT…
T3-21937	bzip	26.2972	31.5392	11.7344	8.29897	7.87478	2061	CATTTGAGCCCTTTTGCCCATTTATAAGACCCCCTCTTTCAAGTTTCGTAATCTTGGTCATTTTGCTCTTTTCCCATTTAACTAGTTTCTTTCTTATCTTGTGTGTGTTGAAAAAATTGTTGCAATATTTCTTGTGCTAGTTCTTTTTTGGAAGAATAATGGCACAGTTGCCTCCAAAAATCCCAAACATGTCACCCAATTGGCCCGACGTGCTCTCCCACCAAAAGCTCCCTTCCCTCGCGAGTTTTGGGCCAACAGCCAACGGCAACGGCGGTGGCGGAGGCGGCGCGACAAACCCTTCGTGGGTCGACGAGTTCCTCGACTTCTCGACCGCGAGGCGGGGGTCCCACAGGAGATCGGTCAGCGACTCGATCACCTTCCTCGAGGCGCCAATGCTGG…
T3-26423	bzip	21.0589	24.3951	21.7117	21.0931	16.3184	2374	AGCTATTGGCCCTACCCAAACTATAGTTGTATCCTATCAGAGGGCTGCGGCTGGGCCCTGGGGATAGCTCTTTCGGAACCGCCCTCTTGACCTCAACCATCTTACCATTCAGTTCATGAAATGTTTTATGCAGCACTCTGTCTACAGCTTCCTCCGAGTCGTACGTGATGAAGCCAAAACCTCTTGGCCTTTGTGTGTTGTGATCATACATCACTACCACATCGGTTATCGTACCAAACTGATCAAAGTACTTCTTGAAGTCGCTCTCCGTGACTGTCGATGCTAACCCTCCGACAAAAATCTTTCTTGTGCGGCCAGGACCAGGAGAACCTTGGATTCCACCAGCATTTCTGTTCAAAATATGCTGATCATCCTTAGGAACAGCCTTCTTTGCCTCGA…
T3-8913	bzip	0	1.02926	2.39363	1.02469	1.35217	517	GACTCGCGGCGGAGGGAAGCGAGTCAAGAGCGAGTCGCCGCCTCCCGCCGAGTCGGTGATGACTCGGTGCTCGGGTCCTGCTCAGCAGGATAAAAAGATGGTATGCCCTGAGCAATCTATAAAGGCGTGCAGGAATGTGCTCGCCGAGCCATTGAAGGCTCATGATCATAGCGAAAAGATTTTGAAGGTTGAGAAGGAACATGAATTACCTAAAACAAGTCTTGTAGGCCCTGCAGTATACTCGTCGTTTGGTATTGGCAAGTCGAGACGCAATTTGACTGAGGCCGAAAAGGAAGCACGGAGAATACGGAGAATTTTAGCTAACAGAGAATCTGCCAGGCAGACAATTCGCCGAAGGCAGGCTCTTTCTGAAGAGTTAACAAAAAAAGCCGCTGATTT…
T5-17621	bzip	0	0.818835	13.874	0.65216	0.16136	1082	TGACAATCTTTTAATTGTTCCGATAAATTCTATCCTATATGTAGCACTACTTTTTCTCACAAGAGTAAGTTCACATTTATCTTCATAATTCTAACTCTGGACTTAAACGTACTAATTAATTAATTAATCACCATGGCGATGTTGGGCGTCCCTCTTCTTACCCCACTCATGGATACTCAGGTGAAGCTCAGCAGCTGCAATCAAGAAATGCACGGCCTGAATCGGCGTGAGCAGCTCCACCACAGCCTTAAGCGTCCTCAGCCGCAGCTCATCCGCCCGCTCGAGCACCTCCTCAAGCCCTTTCTCCCTCGGCCTCAAAGCCGCTTCCACTCTCTCCTCCTCTTCATTGTTAGTATTACCGTTACTAACAATCTCCTCTTCATTATTGGTATTACCGTT…
T5-19665	bzip	0	0.586199	0	0	0	303	CTGGCGGGTTGTAAGGATTCTATGCATTTGTTGCAGAGTTTGCTGCCTCAAAAGGTCAGCCTGGTAAAGGAAGTTCTCCAGAGTGGCAAGCTTCCCCATTGCGATTGCCATTTGGCCCATGTAGTCGGCGACATTTCCCGATCCCGCGGGCCCAACAGTGGTCGAGGACAGCGTTTCCACAAGCGATTGCTGCAGAGCTTCCATGCCTTGTGATAAGGCGTCTTCGGCTTGTTGAGAAGATTGCTGCAGATTACATATGCCCACCAACTGTTGATCCGTTAAAGGCTCAAGGTGGTTCCCGA
T5-20041	bzip	0	0.108609	11.5826	0.32438	0	1631	GAAATTTACTATTAAATATTAAAGATATGCCAACTAGTGAAAATTAAGAGAGATCATCATAAAGCTTTGAAATATTGGCTTTAGGTTTTTGGAATTATTTTTTTTTCCTTTTATTGATCATTCCTGTCGGGGACGGCCCAACCAGAGAGAGCTGAGAGCTCGGAGGCGATGGAAGTACTCGGCGATCGCTAGCAAACACCTTGCGGCTTGGCGGGTCGTCAAGATTTGGTGCAGCCGGTGAAGGGTCTGGTGTCTCAGGTTATCAGCCTGTCGAACAAAACCTTCAAGAGTGGAGAGCTTGTTCATGGCGAGAGCCATCTGGCCCATGTAGTTAGCCATGTTAGGTGGGCAGCTTAAGGAATCGGAAGTTATGGTGTCGGAAAGAGACTGATTCAGAGC…
T5-20636	bzip	10.8952	13.6793	22.9885	15.3085	10.3301	1774	TCTGGATCACATAATGGCTAACAATTAATGGACATCTCAACTCTCAAGACTAATACTAATACTTAATACTAATTCACAGGAATTCTGGAGACTAAAATCAAAAAAAAGGAGGGGGGGAGGTGATGGGGGGGATTGAAAAACAGAAAATTGGTTAACGTTTACTGCAGCACCCTGAGAATGTTGGTGTGATAATTAAGATTATTAGCGGGAATCCCCAATTTTTACCAATCAGCTTGATGATAACTACCGAGTCTTCACTCTCTAGGTCGGGCGAGCCAAAGGGAACTAAGAGCACGTAGCCGCGAGAAATAATCATGTATTGCAAGAAGCGCCCGAGCTGACTGACGGGTTGTCAAAATCCGGTGCATTTGTTGCAGCGTCTGTTGCCGCAAATTGTCA…
T5-20705	bzip	9.0896	8.64907	11.2392	3.16088	2.15746	1618	AGTTACTCTAACCATTAAAATTACGTATATTTGTTCTAATATTTCATATTTAATAAATCAAAGAAACGACATCGTTTCTCGAGGCGTTGACGAAACGCGACCCCGACAAATGAAAAAACCGAGGCTGGAGACAACAAGTTCGGAGAAGAGAGAGAGGAGAGGACCGGAAACCAAATAGTACAGCCCAAAAAAAAAAAAAAAAGAGCTTCAGACAGACAATGGAGATGCGAGATCCGCTGAAACCGGATCGTGGTCCGAACCCGAACTCCGAGAACCAAGCCTCCCGCTCCTCCTCTCACTTTCCCCACGCCATGATGACGTCGTTTCCGGGCTTCCCGACCCGCGGGTCCCACCACCGGCGGGCCCAATCGGAGGTCCAATTCCGGATTCCCGACGACC…
T5-23403	bzip	0.901544	0.988157	52.4258	3.25401	1.12343	2330	AGGGCCTGAGACAGGTCTGCAAGGACAAGATTTTCTGTACCCCTGGAATGAGTTTCAAAATCTGTATCATATTACTAGAGACGCATAGGTGATAAAAGCATCTCCCAATATAGACTTATCAAATAGTTTAGTTTTCTTCATAGAGAAGGAGTAAAAGAAAGAAAAGAAAAAGAAGAGACAGAGACGCAAAACACACACAAAAACACCTCCTTATGAAAGATCAATAAAAAGTTTTGCAAAGAAGGATACATCTGAGAAAGGGACTGGACCCTCTATACATATCTATGTATATATATAGTTTGACAAGAAAGCTTTGATCTTTTTCACTGCTCTGCCTTTGTGTGTCTCTGTCTTTGGTGGGTTTAGCTCCATACAGAGCTTCCTCTTAGAAAATCCCGC…
T5-23867	bzip	5.44623	2.7356	88.7091	6.71136	4.04309	1813	TTTTAATTCAAAGTTTTTTGTTTTTGGGGAGTTCTTCTCTCCTCTTTTAAGCTGTCGGCTTCTCTCCTTCATTCATTCGATTATTCTCCCACGAGACCACGATGGGACTTTCTGGGGTTTTTCAGATTCGGATTACTCCATAGTTACTCTCAGTTCTCGGATTTCGAGCTTCACGAGAAGATTATATAGAGTTAAATAAGCATGAACTCCACATCAGCCCAATTTGTCAGCTCAAGAAGGATGGGTGCCTATGAGCCTATCCACCAGATGAGCATGTGGGCAGAAAGCTTCAAAAACAATGGGAATTTAAATGCATCGGGACCGATAATTGTGGAGGCGGATGTGAAACTAAACGATCAGTCAGAAGATACTTCGAATGGAATTTTGGGACCTTCTGAA…
T5-26430	bzip	20.3876	24.8499	26.6296	17.5781	20.8948	1896	GTAAATACTCCCCCAAGTTGTGCATTCATCAATCATATTTAATACAGGTAAACAAAAGTGTGAATACCACCCTTTTATAACGAGGGTACAACATGAATTTCACACTCAACATATCATCCTAGTGCTTCGACTGTCGGAAGATATAAGCCGAATCTGAAACAAGAAGATGATATGCAAATAAACATTGTCCTAAAACTATATAAACAAAAAGGGGGAAAAAAGTTACTTTGATTTAAGTCAAACTACAAGCTGTGCCAAGTAAACTTCTGTTGCTAGTTGGTTAGGTTATGCTCCTTGCGAGCAGCAGGAAACAGGGTTACCAAAGATCTAGTGCCTGCTGTGCCATTTATGTTTGCCCCGTTTGTTGGGTGTCATTGTTCAGGTGCTGATCGTTCCTGC…
T5-9706	bzip	0	0.644926	3.85671	0	0	550	AGCACACTGACACTTCCACAGACGTTGACACTGATGATAAAACCCATTATCATGGAATGCAGCAGGGGGCACTTTCAGTGGTGGATTCCATTGAGCAGGGCAGGGGAAAAAATGGCGACCAAAAGACGCTTCGTAGGCTGGCGCAGAATCGAGAAGCTGCGAGGAAGAGTCGTCTGCGGAAGAAAGCTTATGTTCAGCAGCTGGAGAACAGTCGACTTAGGCTTTCGCAACTCGAGCAAGAGCTTCAACGAGCACGCCAACAGGGTATGTTTATTGCATCTGGATATTCAGGTGATCACAATCAATTGATGGTTGGAAATGGGGCTCTTGCATTTGACCTGGATTATGCGCGTTGGCTTGACGAACATCAGCGGTTGATAAACGACCTAAGATCAGCTG…
T5-9707	bzip	0	0	2.03982	0	0.33609	520	AAAAAAAAAAAAAAAAATAATAAATAAAAAAAAAAAAAAGGTTTGTTGGAAAGAACAAAAGAAAGAAAAAAAAAATGCAGAGCTTCAAAGCAGCTCCTCCTCCTTCCAACCCTGAATTGTACTCTCACTCTTCCTTCTATTTCAGAGGAGATGAGTGTAACAGAAACCAGACGCGGTTCTCGGATCTTGGGGAGCTTGAAACACCCGCTGCCGCATTTCCTCACGATGATGCTGTTGATTTAAGCCCAAGCTCTATCTTCAGCTTAAAATCAAACACCATCTCAGTTTTACCTAATCACTTTCCACACGCGACCTTCAACACGAGCGTGTCGTCGTGCTTGGAGAACATAGCTTCAACGACTGGGACGACAGGGTGTGTGGACACCGAACAACAACATC…
T6-21239	bzip	16.1437	16.7987	18.8894	12.6932	15.3635	2056	GTACATGGATCTGGAATTCAACATGACATAGCATTCACCAAAAACCATATAGCAGTAGAGGCTATAGAGACACCTCGCATAAATTAAAGCTTTCTATAAATAGTTGGATGGCGTAAGAATGTTTAGAGCACAGATTCAAATCACCTTAGCCAGTAGAGATCTGAAACTATAAATGTGGTCAAAATAATACATTATATACTGTTTGTGTAACTTATCAGTTCTGGATTATTTTGCTAGAAAGAAAGGACAGGACTTTTGAAATTTGGTTGAGGATTCTCTTTCAAGAAAGAGTTTAGACGTTCTTAGATTTTTGCTTCTAAGATATTTAAAGAATTTCTCTTTGATCTTGTTGAGTTGGAAAGAATACTAGTAATTTTGGTTCTTTTTTGCTGTTTATTA…
T6-22222	bzip	22.5871	17.4442	40.1631	23.0546	17.5631	2325	TTTAAGACTGTCGATGTCATTTCCCGTGGAAGATTTCTACACGTGGGCCTGTGGAGGACCAGGGTGTGGCCAATTGTATGAGATTTTATTTTGACTCTGCCGTATTCAAACAACCGAAAGTTCTCATGGGAGTTGCAATCTGGCGCTTCAGGTACCACAGGACCAAAAAGTGTTATTGGGCACTCTAGATATGCCTCGTGGCTCTTTACTTTGATTTGTTATTTTAGCTTACAGAAATATCATCACCTCGGATTTTTCTTGTAAAATAAGACGTTAAAAAAAAAAAAGAGAAAAAAAATGGGTGAGAGTGAAGAAGCTGCTCAGAGTGACAGAATGCAGCAGAGGCTTCAGTCGTCGTTCGGAACGTCGTCGTCTTCGCTTCTGAAACAGCCTTCAGCC…
T6-22936	bzip	4.64592	9.684	6.07307	8.66607	7.50469	1628	TGGGCAAGCTTTCTAAGAAATAGCACAAACCAGGTGCAGTAATTAGTACAAACAACCTACTTCTGTTCTAATGACATTTAATGCTAAAACAGTACTTATCCATAGAAAACACTCTTTCTCTATCATAAGGTACTGCTTTAAACAAAATAAATCCCTACAATCTATAAATATAATAGATCACTAAACAATCACATAATGGGTAAAATGAAAATCAGATTTTTAGTTAACTATGAAACCGCAAAACCTAAGTCAAGATGCGAACAAACGCATGGCTGCAGCTGGGACCGTCTCGTTCATCTAGCAGCAACTGTGTCAGCCCTAGAGCTTGACTCTAACAACTGATGAAGCTTGGTTTCTGGGTTAGAACTTTCACGGGTGTTGCAATCTGGGTTCATGTTC…
T6-23668	bzip	18.7868	13.4172	18.1088	26.9007	7.34444	1901	GTATACTTTATCAAATAAAAGCGAATTCTGAATTAGTTTCCAATATTTTACATCTTGCAGAAAATAATTTAAAACATCATCTTGAAAAATAATAATTAAAAGAAGCATAGCAGAATGATGAAGAATAAAATGCAAAATCAGATGTTACCACTCCCCTAACCTACCCCTTTGACAATTTCCAGCTCCCTCTCAACAAATTCCAAAAATCTTTAATCACAATTAAATGGAAAAAGGAAAAAGTAAAAAATAAAAAGCCAAACCTCCCAACCCAAAGACATATTTAAAAAATAAAACAATTCACCACCTATCTAGAAACGCCACGTGTCCTGTTCCTGCCCTCCAATAAGAATATGAATATGTATCACATGCTTGTCGGGGGCTCCACACAAACATTACAAT…
T6-25447	bzip	18.8386	20.0338	23.7858	34.8837	28.6261	2219	AAACCAAGCGACTTCACAGTTCAAGTAAGAATACTACTTCGGATTCTTAAAAACACAGTTCGGGGCTGATGCCTGACGCATAATGTATGTTGATCTCAATGACCAAATCCCTAACACGTATCCAGAATTCTTTGTCAAGTCAAAATCATACATACATAGTTCACGACTAATCCCAACTCAAGTCCCAAAAAAAAAAAAAAAAAAACCTTTGTTTCATCAACTGGTTCCGTTCAATATAATAACACAATATTACATTAGTGACAAAATATCAATGTACATGATTTGAGCAGCCCAAGTTCAAAGTAAGGGAAAAGAAAAAAACAGTTATTCCAGCATAATTTGGACCTAGACACCATTATGCTAAAGTGATGAAACAAAACAAACTCAGTGTGGAACAAC…
T6-26229	bzip	26.2462	25.4074	26.7683	28.5584	24.1022	2809	GACTTTCATCGCAGAGTTTTGTTCTTTTGCTTTTGGAACAATAAAGAAAGAAATTCCTCAAGTACCTTACCAGAAGTACGTTTCAATTCCAATTAAACAGACTATCAAAATATCCGAGATTTGATAAATTAAATGTGTTCCGAACAAGTGGCTAATTGGGACATGTTACACCCAAGTTCAACCACGAATTACACGGTACCAGGAAAGTATAAAAAGGTTCGGAGCACAATAGGAAGTTAACAACCTTAGAGACCGCTATTATCCTATTTACAAAACTGAGAGTTGGTCGGTTGGAAGTCAATGTAGTTGTATCTCTAAACCTCATTTTGCTTTTCATCCTCAAGCGGTTACAAGATGAGGACCAGATCGGGGAAGCACACATGAGTAAGTCACATATCT…
T7-16635	bzip	3.01681	9.9199	1.52107	6.07746	6.51608	697	TATATAGATCAAGTGTCATTAGAGAAAGAAAAGAAAATATACACTGGTTAAGTTCATCCACAGAGAGCATAGGACTAGCTTGAAGCTTGCTACTTCATCTCAGACGATTATGAAACACTACTCCGTAACAATAATTGATTAGCGGCAGAAGGAAAAAACAAAAAAGGTTAAAAAGATGACCACATAAAATCAGTTCAGTTAGTGCTTGCTTTGGAAGTCGCTCTTTGGCTCGATACTTTGATCGTCTTTAGGCCTAGTGTTCATGAGAACCTTACGAAGCATGGTGTTTTCATTGATCAAAGTGGAGATGTTCTGTTCGAGCTCTGAGTTGATTTCTTCAAGTTGTTTAGTTCTTGATTCTAAATCGCTGACGTAAACCTTCTTTCTTTCGCGGGCTTG…
T7-17366	bzip	10.6073	11.9244	5.71388	10.2734	9.2638	773	GCTCTTTCTAGTCATTACCACAATTTGTAGGTATCCCATATTGTGCACGGAAAAAAAAGAAAAAAAGGAAACTCAAGAATGAAGATGATTTTTTTTTTTTTATAGGAAACAGTACTAATCAGAGATTAGGCATGTTTGAAATTTCTTTCCTTCTGATATTCAATGTACGCTTAAATATATGAAGTTGTCCTGTCCCGGTCTGCTTCCCTTTAGCTTTCCCCAACTCAACTGTTACTTACAACCCATCAGCATTTGAACTACCACTACCTCCTCTCCGACCTGCCGTTGTGTTCTTCAATATGTGTCTAAGCATCTGATTCTCATTCTGCAAAGTGGAAAGCCTCTCTTCAAGTTCAGAGTTCTTTTTCTCCAAATCTTTAACTCTAGTTTCCAGGTCAC…
T7-28099	bzip	14.0998	18.6245	38.0141	19.035	24.6955	1788	GGTCACTCCCTGGAAAATTTTTCTTTCTTCGTTACGTTAAAAGAAAAATCTCCAGAATCTCTATTTTTTTTTTGTCTTTTATTTTTTTAGGGTTTAGGCAGAGCCGTTAATGGAAGGAGGAGATGAGTTTTTGGGAGAAGACCTAATCGGAGAAATCGACTGGACCAATTTGTTCGACGACGATTTCCATGGCGGAGCCAACGTATTGGGGTGGGACCCACAACCCGGTAACACGGGCTCGGCGTCCGATGCTTTCTCCAACAATTCGCCCGGTTCTGTTTCCTCGTGGATCGACGGGGTCGAGAGGCTGTTGATGGAAGACAACGATGATAATAAGGTTTCTCCGGAGCATTCCTCCGGCTACTGCGAGAGATTTCTGGCGGATTTGCTTGTCGATTC…
T7-30905	bzip	21.6443	21.9981	29.4532	11.801	25.2058	3212	TTAGGGAGATTAGGCTGAAGGAACCATCGAACCGTCCAAATGCAATTTTGGCCATTTTTTTTTTTTTTTTTTTGTAGACACCAATTCTGTCGTTCCGTATCGTTTTCCTGCTTTATTGTTAGCAGTAATTTTGGGCTTGAAATATGCCAAAACTACGTAATTAAAGAGACCACGAAAACACCGATCCCTCGATCAACCAGCAGCAACAGCATCAGCCCGCGGACTTGTATCCAGGAGTTGATGCAGCTTGGCTCCTGAGTTCGAGTTTTTCTCATATATTTCATTTTCTTCCTCGGCAGTCCTATCAATGGAACCAGAATTGTTAACTCTGGACAGTAGGTTCTCCGTACTGATAGGTTTATCAATGTTGTTCAATGTAATCTTTTCTGTATGTCCTAG…
T7-4713	bzip	0	0.457447	3.64743	0.455417	0.90145	388	TCTATCTTCAGCTTAAAATCAAACACCATCTCTGTTTTACCTAATCACTTGCCACACGCGACCTTCAACACGGTACCGAGCGTGTCGTCTTGCTTGGAGAACATAGCTTCAACGACTGGGACGACAGGGTGTGTGGACACCGAACAACAACATCAGTTGGTGTACACGCAGCAGAAAATGACGACGAAGGTGGTCGTCGGTACGCCTTTGGGAAACGGCCACTTTGAGAATTGGGGCGATTCAGCCATGGCAGACAACAGCCAGCACACTGACACTTCCACAGACGTTGACACTGATGATAAAACCCATTATCATGGAATGCAGCAGGGGACACTTTCAGTGGTGGATTCCATTGAGCAGGGCAGGGGAAAAACTGGCGACCAAAAG
T7-5388	bzip	0	0	0	0	0.625199	280	GGGGAAGCTTGCCACTCTGGAGAACTTCCTTTACCAGGCTGACCTTTTGAGGCAGCAAACTCTGCAACAAATGCATAGAATCCTTACAACCCGCCAGGCTGCTCGCGCTCTTCTCGTCATTAGCGATTACTTCTCCCGTCTCCGAGCACTCAGTTCATTATGGTTGGCGCGCCCCAGGGAGTGAAAATCGCGCTCGCCGATCAGCTCTGACATGCGACTAAACATGTCAGACATGTTATAAGACCATCAACACTTCTGGGAAAAAGAAGGTAGAACTTC
T1-25104	C2H2	33.2795	27.7697	7.59211	31.1023	26.8866	1837	GTGCGAGAAGTGCTCCAAGAGATATGCCGTTCAGTCCGACTGGAAGGCCCACTCCAAGACCTGCGGTACTAGGGAGTATCGATGTGATTGCGGTACTCTCTTCTCGAGGCGTGACAGCTTCATCACTCACCGGGCTTTCTGCGACGCATTAGCTCAAGAAAGCGCGAGACACCCTCCGCATTTGAGCGCGATCGGAGGAAATTTGTATGGTGGAAGCAACGCAACTAGCTTGGGGTTGTCCCAATTGAACCCTCAACTGATTTCCTCCTTACAAGACCATCAAAGCAACCAATCTGGCGATGTTCTCCGGCTTGGCACCTCCTCTCATCAACGTCCACCGCCAACCGGACAGTTCGATCACCACATTCTCTCGCCAACGTTTCGACCTCAGCAGCCTTC…
T2-10490	C2H2	0	0.345766	2.06771	1.03269	2.72548	513	ATTCTCTCTTCTTTGTTCTACTCTTCCCTGTTGTTTTCTCAGAAAAGTGGGCTAGTACTTGAAAGAAAAGGGGCTAAAGTTATAAGGAGAAAATAAAAAAGATCTCTCAATATTACAACAAACAAAGAGATAAATATTATCAGAGTACCAGAGATTGTTTTTTTCTTTTCTTTCTTTTTTTATTAGTCTTGTTTTTATCTGTTGGAGTTTTCTTACCATTAAGCAGGTGGCCAAATGTTCTCAGCAGCCATGTCCAATTCAACCTCTTTGTCCACTGAGGAAGCTAGTGTTTCTCCTGGTACAAGAGTCCAGGATTTTGGTGGATTATTCAACCCAGTTGTTTCTGCCTTTAATTCTTCTCACGATATTCAGCATCAACAACCACAGAAAATCAAGAAG…
T2-10491	C2H2	2.43443	0.513137	1.5343	0	2.02238	346	GAAAAGGGTTCCACAGTCACATCTATATTCCCTGGTGCCACAGGTCTTAGAATGGGCCTTCCAATCAGATTGAACAGCATAAATCTTGGAGCATTTCTCACACTTCCACTTCTTCTCTCCATGTTTTCTGCAGTAGTGTTTCTTGATCCCAGTGAGATCTCCCAGAGCCCTTGAAGGATGGTGATGAACACAGGTGGGCTCAGGGCAAACATAGGCCCTCTTCTTGATCTCCTTGCTGTTCCTTTGCTTCAGCTTCCATGGAAGGTTGTGCCCTCTCCTGTGGAGCTGAAGGGTCTGGTCCATCTGAAACACCTTGTTGCAGATCTCTGACAGAAATCTGTTGGT
T2-16292	C2H2	1.92854	2.84552	2.22835	5.66578	6.00794	872	GCTGCTAATTAACGATCAAACTGTACTCTCATAAAAATACTGAAATTATAAATGCCTGAACACACCCAAAACGATCATCATATACAAAAGCAGATCAAGAAACAAGAAAACAAAAATAATGAAGGACAAGCGTCAGTTTGTCAACCAAAAAGAGCCTTCAAACTCTTTAACTCTTTTTTTTTTTTTTCCTTCTCATATTATATCGCCGAAAACTGTAGGAATCCAAAGCAATAATTAAAAAAAAAAAAAAGGTCATGAAATTCAACGAGAAAGAGAGAGTTTGAGGTGAAGATCAACCCCAACTTCTGGCTTGGCCAATTCTTGCTGCAGCACTACCGGCCGGGACACCAGACAGCCGTAGTACTGAGAAGGAAATGTCAGAGTGCGAGTGTATGGAGG…
T2-17967	C2H2	0	0	11.5323	0	0.190011	919	TGCTGGTAATTTTTGGTTGAAACCCTAGACCTAACTGAAGATCTAAAGATTTACAGCTTTGTTTCGGAGAAGGCTTGAAGATGACAGAGCCGTTATTTGCCCCTCCTGACCTCATACTTTCTGAAGAAGCATGTGTCAAGGTAAACTTGCATGATGATGACTCTTGGTTGGAACTGGAAACCAAAATATTACTGTAACTAGCCGGTACGGAACACCAACTGTAATTTGGTGCCCGAGAGTCTGCATCAAAAGGGTTGAAACTGATCTGCGGGGACTCGTCGTGGAGGGTGAAATCGGAGGCGTAGGACGAGGAATTGTCGAAAAACAGCAATGGCGGCGCGGTGGCGGCGTTTGAGGCTGCAGTTGCAGGGTATGAAAAGCCGAGGCTGTTTTGGAGAG…
T2-19591	C2H2	2.56225	2.04661	6.11946	4.30145	2.46466	1558	TCACCATGTCGTCATATCAGGACCCATTTGAAGAAGAACGAGAATTGGACCGAAGACGGAGAGGGAGAAGAGAAGAGTAGAGCTCGACAAGAACAAGTCAAGACGCTCAAGTTTGATCATCACAGTGAGAAAATGAGCCAGAAAAATTCAGGGTCTGATCAACTGGCTGCTAATTATGGGCTGAGAGAGAACCCCAAGAAGACAAAGAAGTTCGGGGATTCTAAGGAACACAAGGTCTGCAAGGAATGTGGCAAAGGGTTTCAGTCCTTGAAAGCTCTCTGTGGTCACATGGCTTCTCACTCGGACAAAGAGAAAATGGTCAAGAAATTTGGGGAGCAGCAGCAAAAGAAGAAGAAGCTGGTAATGGATGGTCACTCAGATACGGAGACTTCAAGTCCA…
T2-21078	C2H2	1.82186	2.30411	7.46349	2.10272	0.945936	923	CTCTCTCTCTCTCTCTCCCTCCCACACTTGCTTTGATCTTAACTCTTCGAACAAGTGAGTTATAAACCTTAAACCATTCACACCCTCCGCACAACTTGGAAACTCATAATCTGAAGTCCCCAAAAGAGAGAAAAGAAAAGAAAAAATGATTTCCCAATTAGAAGAAGAAGCATCAACTGATCACTATGATGAAACAGCAGCAAACAAGCAACAAAGCGAATTGTTGCTTGATGGCCAAGGAGCAGAGGAGGAAGAGGATGATTATCATGATCATCATGATCCAGAAGATGATCAGTGGCTGAACCTGAGCCTAGGAAGCAGCAACATGATATCAACGGCTGCAGAAGGAGATCAATTTCATCACCATGACTCAGAGTCTCAACCATCAGCAATAATTAG…
T2-2170	C2H2	0	0.849075	4.23128	0.845306	0.836597	418	AGTGGTAACATTGTTGTTGTTTCCCATTGCTTGGTCTTGGCCTAATTGGGATAACCCTTGGCCCATCCATAGGGATAGACCGCGGGTTGTAACGCCGCCGATGCTGACTGTTGCGTCGTCGGCGGCGGCTGATATCGGCTTGAAAAAAGAGGGGGAATGCTGTGTCATGTTGGGCCCTAGTGAAGCTCCCATGAAATGGTAGGCGGCCATTGGGGTGTTCACGTGATCTGTTGCTGCTTTTACTCTGGCCGTTTCTTCGGCCAAGGCGTCACAGAAGGCCCTGTGAGTTATGAAGCTGTCTCGCCTTGAAAAAAGAGTTCCACAATCACATTTGTACTCCCTAGTCCCACAGGTCTTAGAGTGTGCTTTCCAATCCGACTGAACCGCGTACCGCTTGGA…
T2-22092	C2H2	7.56323	8.35057	3.63179	2.87194	1.79517	1167	CAACCAAGCGTAACCGAAAATTGTTCCAAAAAAAGAATGTTCTGTTTTACCTAACGGGGTTGACGAATTCCGCATCGGAAACCGCCGAGAGCTCGATTTGGCTAATCTCATCTTCCTCATCCCCTTCGCCACCATCGTCTGGAGCCGGCAGATTGAGATCGATCAAGCTGATTTCTCCGAGCTTGTTGGAGCTTTTCTTAGTACTAACTGCACTTGTATTCTCGTTGTTGACAACGTTTTTCGCTGTTTGTACAGTTTTTGGAGTCACTGACCCAACATTTGTAGCAGCAGTAGTACTAGAAATAACATGCGATCTTTTGTGGCCACCGAGAGCTTGCCCAGAAGAGAACACTCGAAAACAGACCGGACACTCGTGGACTTTCTTCTGCGGCGGAATCT…
T2-24358	C2H2	0	0	5.37698	0.198924	1.37812	887	ACCCAAAAAAAAAAAAACTGAAAATACCCTAATATTTAACCGAGAAGAATTCTTCTTACTCAGAGCTTGAGGGACAAGTCAAGCTTTCTAATCTCCTCTTTGTGATGATGATCAGGACCGTTCATGATCAAACGGTCACCTCCAAACCAATTATTATATCTTCCAATACTTCTCTCATACTGGCCTGGAGAGCCAATTCCCTTGGAGACATGATCAAACCTTCCAGTACTAGCCTTGGACGACAACAATCCCACTGTCGTATGCTTCCCAATTGCCGGTTGTCCATACATGATACCAAAGGAATTATTATTATTAGGCTTGTGAATCATGGAGTGAACCTGAATTCCAAGAGACCTGTTGCTATAATTTGCTGCACCATGAAGAGGGAGAGAAGCCATA…
T2-2436	C2H2	0	0.560228	0	0	0	317	TCTTGGCGGTGGCGGTTCATGTGTCCACCAAGAGCCTGAGATTTGCAGAACTTGAGGGAACAAAACCTACACTCGTAGACCTTCCCACAATCGTCCTTTCCTTCCTTCCCGCCGCTTTTCTTCTTTCTATAGCCGGTGGAGGCATCCTCGAGGACCTGTTGTTTACCATCTCTACCGAAATCATCAGGCAAGTTGTTGAGGTCTAAAGGGTTTCCCTCGGTTCGCATGGCACCGACAGAGAAAGAAGATGAGAATATAATCAGCAGGTTTAAATCAATCGACTTTCTTTCTTTTCTTGTTCTTTCAGATGAGTAAG
T2-29243	C2H2	1.22075	3.08777	4.10336	7.85594	5.74674	517	GTTGCAGATCTCGCACACGTACCGGTCCGATTCCAATAGCGTCTTCGGCGATAGCGACACCACTTCAGCATCCGGATCTGGTGTGCCTGCGGGTCTTCTTTTTCTTTTGTTGTTGTTGTTGTTTGTGGTGGTGGTGGTGGTGGTGGTGAGGGTTATGGTGGTGATCTTCTTGGTCATTAGGGGTTTGAAGCATGAAGTTTGTTGGGAAGAAGGCCATTCCGTTGCCGGTACTCATGGCTTAAGCTTAACTTGAACTCAAAATTAAGCCAATTTCTAAGGAAGGGCTAGCTGATCATAAGCAATATTAATAATCTCGGTGACATGTTTATTGGCTAATGGCAAAGAAGGCGGCAGAAAAGAAGGGCTCAACTGGGTGACAGACCGTAATAGATAGTTTTG…
T2-30341	C2H2	28.5307	28.7268	43.5031	20.2694	32.2892	2540	AAAAGAAAAGAAAAGAAAAGAAAGCAGAGATTGACTGGTAGATAGATATAGTGGATATAGATGAGGGAAAAAAAGAAACCCTAGAAAAGAGAAAACAATGGAAGCTTTGTTGCCGAAAAGCCTTTCTCCTCTGCAATTCTTCTGAGAAACTATAAATAAAAGAAATGCCCAGTTGAGATTTCCTCTTTTTCTTTTTTTGTTTTGTTCTCAGTTAGTGAAAAGGAAAACCCTAAGTTTGATCTCCATTCTCATAAAATCTCCCATGGCGACTGATTTGGACAATTCCTCCACGGCTTCTGGAGAAGCCAGCGTTTCCTCGTCAGGAAACCAAACGCAAACTGCCCCTCCCAAATCCGCCCCCAAGAAAAAGCGAAACCTCCCTGGAATGCCAGATCCAGA…
T2-5419	C2H2	6.41505	2.49634	12.2329	1.86394	0.614914	852	GGATCTGCCACTTCAAGAAATCTAGAGGAAGATGTTGGAGATTCTGTTGAGATACATTGTTCAAGAGAAAGGAGTAGGGCAGCATGGACAATAATTGAGGAGTATTTGACGCCATTTGTAGAGAAAGAACGGTATCGGATTTCGAGAAACTGTAGGCTGCACCCCGACAATGACCTATATAGAGATCAGGAACAGCACAAGATCCATATTGATATAAACGAATGGAAATGTGGATACTGCAAAAAAAGATTCTATGAGGAAAAATTTCTTGATAAGCATTTTGACAACAGGCATCGCAATTTGCTGAATGTGAGTCACAGCAAGTGCTTGGCAGATGTATGCGGTGCGCTGCATTGTGACATTGTGATGGATACGCCAAAGAAGACCAAGTGCAATCCT…
T3-11805	C2H2	3.2303	2.36043	9.59134	1.98842	2.32574	976	CAGAAACCGAGATTGTCACTTTGGCTCAACCAGCAGCAAGCAAATTTCTACGTGCCGTCTCATCATGATCAGAGCATGGCGGCGCAAATGGGAATGTCTTCGACTTGTTCCACAAGTAGTGCTCTCTTCGCAAACTCTTGTCATTTCCTAGGGTTTGAAAAGAGCGCTTCAACTTCATCAACAATCCCAAATATCTCCTTGTCACCACTTCAAGTGGGCATATCACTGAAAGAAGAAGCCGCCGTGAAGCAACCGAAGCCCGCGGCTCCGATGTCGGCCACCGCACTTCTCCAGAAAGCCGCTCAAATGGGCTCAACAAGATCAAACAATAACAACAACAATTGCCCTAATAATAACCCTTTCTTTGGAAACTCCTCAGGAGTTATGGTGAGCTCGTCT…
T3-14942	C2H2	1.63825	3.45316	0	1.83351	0.680483	770	TTTTAATAAACCACCTTTTCTTACTTTTTACTTGTCACAACTGCTTCATATGCAATTAGTATATGACTTACGATTTTCCTGGATATGATGATAACATATGTAGCTCCAATATTGCATATTGTACTGCATTGTTGCAAAATTTCCCACCACCAATTTTTGCTCTTTTTTTTTTTCAACATTATTAGGCTAAATTAGAATTATCAAAAACTAGCTAAAATATTATATGGCAAGAAGAAGGCCAGGCAAGGAGCGGCGAAAGAGGTCCCTAGGCATGCTCTGCCACAACGTTGTAGTAAAGCTCTGGCGGTGGCCCGCCGCTGCCGACTGCGGTGGTGGCCGGAGATCCTGAACCGTCAGCCACGTGTTGAAGTACTCCCTAAACTGCGTGACGACACTGCC…
T3-24923	C2H2	14.6022	16.7692	18.4061	15.8495	22.379	835	CTTCCACTTCTTCTCGCCGTGCTTCCGGCAGAAGTGCTTCTTGATCCCCGTGAGGTCCCCGAGCGCCCGCGCCGGGTTGTGGTGCACGCAACCCTGCTCGGGGCAGATGTACACCCTCTTCCTTATCACCTCATTGCCGTTTCTCTGCTTCAGCTTCCACGGCAGGTTGTGGCCTCGCCTGTGGAGCTGCAGGTTCTGGTCCCTCTGGAACCCCTTGTTGCAGATTTCGCACACGAATCGGTTCCGTGCCAAGAGGGTGTTCGGCGATAGGGCTATGACCTCCGCACTTGGATCTGGGTTTCCTGGAGGGTTTCTTTTCTTCTTAGCAGGAGGAGAGTGCTCATGAACAAGTTGTTGAGTGGTAGAGCCATTGCTAAGAGTAGTAGTAGAAGATAAAGA…
T3-2592	C2H2	0	0	0	1.16719	6.93101	303	GTTGCAGATCTCGCACACGTACCGGTCCGATTCCAATAGCGTCTTCGGCGATAGCGACACCACTTCAGCATCCGGATCTGGTGTGCCTGCGGGTCTTCTTTTTCTTTTGTTGTTGTTGTTGTTGTTTGTTGTGGTGGTGGTGGTGACCCCATTTTCAGAGGGGTTGGGGAAAGGAATATGGTGATCAGAAGAAGAAGCAGTGTTGTTGTCAAGCATGGGGGTGAGATTTTTTTGTTTTGTGTTTTAGTGGGGGAGACTATATTGTTGTTGTTGTTGGAATGAAAGGAAAAGAGAAAAGAAAG
T4-1251	C2H2	0.564435	1.90357	0	0.47378	0	373	ATGAGAATCAAAGAGAGGATCTTGTTTCTGGTTTGATTCTCAATTCTGAGCCCGAAACATTCGAAAATTCTCATAGCAAGAAGGGTGAGTACAAGTGCAGGACTTGCAACAAGATTTTCAACTCTCATCAGGCACTTGGGGGCCACCAGACCATCCACAGGTCAGCCAAGAGCAACTTCCCCGGACTTCAATCCGACGACTCCGCAGCACAGTGCAGCAGCGATTTTCCCAGCATCGAAGCCGCCAAGTGCGAAGAGAATTCAATGGAGCTGGTGGAGATGGAAAGCAAAGTGACCATGAGTATGTCAACAAGCTTTGAGACCAATAGTAATAACAAGGAGCACAAGTGTCCCATCTGCTTCAGGGGGTTTG
T4-22521	C2H2	16.1039	13.5777	2.42893	29.6343	17.8375	1018	GTGCTTCTTGATTCCGGTGAGGTCTCCGAGGGCCCGCGACGGGTCGTGATGGACGCACGTCGGCTCCGGGCAGAGGAAGACCTTCCTCTTTGGTTCTTTGTTGGTCTTCTGCTTCAGCTTCCATGGCAGGTTGTGTCCTCTCCTGTGGAGCTGCAGATTCTGCTCCCTTTGAAACCCTTTGTTGCATACCTCGCATATGAATCTGTTCGTCGCCATTAGAGTCTTCGGAGATAGAGCTATCACCTCCGCATCTGAATTTGATTGTGATTGATTTCTTCTTTTCTTCGGAGGAGCGGTAGCGGTGGAAGTGGCGATTGATGAGGAAGTGAGAGCAGTGGAGCTGGAAGGTTGTTGCAACGTCGTCATTTGGCTTTGATTTTCTTGTTCCCTGCTGCTTCC…
T4-848	C2H2	0	0.699732	0	0	0	254	TTTTGCTCTGTTTGGTAATGGAGAAGCACAAGTGCAAGCTCTGCTTTAGAAGCTTCTCTAATGGCAGAGCTTTGGGGGGTCACATGAGGTCCCACATGATGAACCTCCCAATCCCACCAAAGCTAGAAGGAGAAGAACCACCACCACCGCCACCACCACCTCCTCCGGCGGAGGCACCGGAGCTCGGCGAAGAAGCCGATTCAGCTTCATCGTCATCATCATCTTCATCAGAAGAAGAAGAAGCAGAGGAAAG
T5-14626	C2H2	0	2.01173	1.50379	0	1.48662	353	AGAAGAAGAAGAAGAAGAAAATGACCAACTACAACTGGATCTGAGCATCCCCAACAACAACTCCGATCACGGGTCGAAGCCGGAGCTCAATTTCATCGACTCTTTCGACTCGAATTCCTCCGAAAACAGCCGCGATGATCAGCAAGGCATTGAGAGCAGCACCGAGCCAAGAGTTTTCTCGTGCAACTACTGCCAAAGGAAGTTCTACAGCTCCCAAGCCCTCGGAGGCCACCAAAACGCGCACAAGCGGGAGCGAACGCTGGCGAAAAGGGGACAGAAATTCGGCCCCTCGGCGGCCCCGGGCGGGGCTTTCTTCGGCCTCCCAAGCTCATCATCATCATCATCATCATCT
T5-14964	C2H2	0.249667	0.421004	5.24508	0.419135	0.207408	842	GTGGAAACTGTACTCAATGACAAGGCCGTGGCTGCGGCGGCAGCAGGGGCGGTCCCCAGTGGCGGGCGGTGGCGCCTCATGTGCCCGCCTAACGCCTGACCGGACGTGAACTCTGCGCCGCAAATCGAGCACTCGTGAACTTTATTGGAAGACTTGTTGTTGTTATTGCTATTGGTGGTCCTGTTACTCAATTGCAAAGAAAGCGCTGTGGATGAGATAGTATTGTTGTTGTTGTTTCTCTTAATCAATTGCGATTGATCCTCGTCGTCGGACTGTAACGCGAATAAGTGAGTCTTCTTTTCGATTTCCGCCATGGCCTTAGGCTTCTTGTGGCTGGCTCGGTGGCCGCCGAGGGCTTGGAACGAGGGGAAAGTCCTGTTACACGTCTTGCACTCGTAG…
T5-15021	C2H2	2.47023	0	6.82054	0	0	596	AGCCATCCCATTCCCCCTCTCTCCCCTCGCACTACCACCCAACGTCCCACACCCCATCACCTCCTCCTCCTCCTCCTCCTCCAACTCCGCCGCTAACTCCGGCCGTCGCCGGCGGAAACACGCAGCCGTGCGACACGTGGAAAGGCGGCGCCGCCCTCTGGACGTAGACCCAGGAGGGAGTCGCCGGAGCCGCCGCCGGAACCACCACGGAGCCTGCCGGAGCGAGGAGGTGCGGTGGCGGCGCGAAGGCGGAGATTATGGGGTTTCGGGCGTAAGAAACGGCGGCGTTTCGGCTGGCCTGGAGCTGGGCCCGCTTGAGCTGCTGCCTTTCCTTCTTGTGGGCGTTTTGGTGGCCGCCGAGGGCTTGCGAGTTGGCGAATTCCCGGTAGCAGTACTGGC…
T5-1503	C2H2	0	0	2.28302	0	0	541	TAATCATCAAGTTGCAGAAGGTCCAAGACCAAGATGCAAATCCAAACCTTTATCGACTTGAAAACTGGTACCTCCACCATTGATCTTGATATGATCATGATTTCCTCCAAAATCCTCAAAAAATTTAGAACCATCACGTCCGACACCATCAGACAAAGCCCTAAACGCCGTTCCTCCCACGGTCCTTGCCTGGGACACAAAGGCACCGCCGCCGCCGAGCGAAGACACAGGTAAACCGGGTGCATAGGATGTCGTGTAGAACCAGCCCTCTGCCGCCGACGGAACCAAAGCCGATCCTAGAAAACGCGGCGGTGGCGGCGATGCGAATGGAGATATCATCGGCAGCATGTTCGTGAACCTGCTCCTTGTTGTGGCGACCTGCATTAGGTGAGCACGCTT…
T5-16349	C2H2	2.56373	0.648469	13.1418	0.215197	0.21298	820	AGGACTTCTAAAATTCTTTTTTTTCTATTCCATCATTTTCACTATGCTCTCTATCTGTACTTCTGACACTAATTGGCTCTCCACTTTTGTTGGCTTATTGTTATTAGTAGAAGAAGTACCATTATTCATCAACATCGGTGTGTGACCAACGAACAAAGAAACATGTCCCATAAGCTTATCCTTCCTTGAAAAAGTAGTCCCACAAGAACACTGCCACTTAAGATCCCCACAATGCTTCTCATGAGTCCTCAAATCCGACAACACCGAGAACTGCTTTCTGTTGCACTTCTTGCACACATACATCTTGGGACAATGGCTTCTCTTGTAGTGATTCTTCACACAAATCATGGACTTCAAAGGTTGGAATTTGGCATGCCTTTGGTTCCACCTACACCCTTC…
T5-16610	C2H2	0	0	2.35259	0	1.39544	376	GAGGGCCTGCCCGATGGCGAACTCGAGGCCGCAGATGGTGCACTCGTGCGTCTTCGGCTTCGCGGGCGAGCCCTGGCTGTCGGAGCTGCTGCCGCCGTCCCCGGTCAGCACCCGAGGCTTCTTGTGGCTCGCCCGGTGCCCGCCGAGGGCTTGGAAAGACGGGAACTGCCGGTTGCAGGTCTTGCACTCGAACACGCGGCTCGGAGACGACGACGACGGCGGCGACGGCGAGTAATCGAACTGGTGATGATCAGTAGGCCCGCGGGAGAGGAACATCAAGCAGTTGGCCATGGTTAGGTTTTCCATTTGATCTCTCCCTGATATGCTTCTCTTCATGATGAGAAATATTAGGTTTTAAGGGGAAAAGGATGTGAA
T5-18568	C2H2	0	0.792681	22.9115	1.31527	21.3482	671	TGACCACATCACAAACTAAATTATAACCTATGAAATAAAAGAATCAACTCTTGGAGCCATTTTCCCAAACAAGATCTTCAAGTCGTTCTCCAAAGGCGTGAGGTTCAAGTCCAAAAATGAAACCTTGACACTACTATTAGACCTCTTCAACACGACCGGGGACTTGGACACAACAACATCGTGATGATGATGACGTGACAAGACATCGGAAAACCCTTGCATCTCCATGACGGCTCTGTGGCGGCGCATGTGGCCGCCGAGGGCTTGCCCCATTGAGAACGTCACCCCACATATGCTGCATTCATGCTTCTTTGGCAACACACTCTTGGTGGGGCCCACTTTCGCGGTTTCATGATGATCGTCATCCACCACTCTAGGCTTCTTGTGGCTGGCCCGGTG…
T5-19291	C2H2	0	0	8.64539	0	0	450	TCTCTTGAAAAAGACAAAATATTGAAGTTAGAGAAGCTGGCAAACTTAGGAGAAAAAATCACCATCACAAGCCTCGACCAAGAGGAGCGCAATAAGCGCATAATAGCAACCCTATATGAAGCCTTTAACAACTCCCACAGCATTGATCAATCGGTGCACCTCCTCTTCGCGCCCTACCTCGAGTGGTGGTTCCACGGCCCGCCGTGCCACCAGCACTACCTGAAGCGGCTGCTCACGGGCACATCCTCGCCGAGCCACCAATCGTTCCCCTTCGTTCCGCTCTCCGTCGAGGCCTTCGAGTCCACGGTCATCGTCGAAGGTTACTACGAAGAACGCTCCGTCGCTTGGGTCCACGCCTGGACCCTATCCGATCACGGGATAATCACCCATGTCAGGGAG…
T5-19324	C2H2	2.34484	2.15674	8.06092	2.50502	1.59378	986	GGCAGCGGTGGCAGTGGCGGTGGATTAGCACTACTCGACGGTGTCTCGACGTCGTCGTCTGAAGATCAGTTTGAGGAGACTATTGGTCGGACGGAGGAGGAGGAGGACATGGCCAATTGTCTCATTCTTTTGGCTCAGGGTCGTGATCGTCACGATCATCACGATGATCATGATCGTGATCATCACGGTATGAGAAATTCGGAGCCCGCGAGGCATGCAAGCGACGTCGTTTATCAATGCAAGACGTGTGACCGGTGTTTCCCGTCGTTTCAAGCGCTCGGGGGACACAGAGCGAGTCACAAGAAGCCGAGGGGGAACAATACGACAGGAGAAGAGAAGAAAACGACGTCGTTTCTGGTTCTCCACCGAGATGATCACGAGCAATTTGTCAATAGTGCC…
T5-20700	C2H2	6.2396	9.17582	16.8275	9.37869	11.5724	1448	CTTTTTGCTTCATTGGGCATTTGCTAACAAGAAACTCTCTGTACACCATTTTCTCCCATTCATATCTCCTACTGTGAAATTTGAACCTCCCTACCACCAAAAAAAAAAAAAAACTCAATTTAAATACACTATATTCTTCAATTACCAAGACTAACGACATATCATCTCCAATATGACATCAACTCTACGATCCTTCTCTTTATTTGGCATGGAAAAACCCTCAATTTTCCTAACACCCTAGCAACTATTTACTCATCAGAGCAATGCCGGCCCGTTGGTCTTTCTCCTCGGCGGACCTTCCCCTCCGTAAGAGGTTGACGAAGCCATGATATCAAAACCACCGCCGCCACCAAACGAATTGAGCAAGGCAGAAAGCCCACCGGTGGAGGTCCCACTGCT…
T5-27941	C2H2	20.0791	19.7105	35.072	27.9297	25.9739	1465	TATCTCGATGATCCCAAACCATGTATGCCAACATATTTTATATTAGTATTATCTGTGGTTACTTAAAATGCTAGAGACCACTACTCTGGAAACAAAATATTCAATAGAACAAACCATAAAACACTCGTCAATAATCAAGAACTAATAAGGGACGTTCTTGGGAAGATTCCTAATGACATTACTCTTCATTCCAATTTTAGTACGCATTGCCTCCACCCCTGATCTATTCATTGCCTTCATCACTTTCATCCTCACCATCAGTTCTCTTGACTGCACAGTCGCCAATCCCATGCTTCTGTACCTTGAGGCTAGTGCAGCGGTAATGGCCATATCATTAACAGGTGATGGGCGTGGTTTCTGGCGATAGTACCGCAAGAATTCCCTGGAACCAATTGTTTT…
T5-7658	C2H2	0	0.571071	2.84588	0.568536	0	311	GAAGAAGAAGAAGCAGAAGAAGAAAAGGCCATGGCTTCGTATGGTCTGAGAGAGAATCCGAAGAAGAGTTTCCGATTCTCAGATCCCGAGTTGGGTTCGTATGGGTCCGTCGTTGAGGTTCAAGACAGAGAGAGCGACACAATCATCAGCCGCCGACGATCCAGGCTGGGAAGTCGGAGGCCCAAGCCCAGTTCGCCGACGGTGAGTTCTTCGGTGTCGGACACTTCCCCCGAGGAAGATGTCGCCATGTGCCTTATGATGCTTTCCAGGGATGTTTGGAATAACAGTAATAATGTGAGAGACAGTGAGA
T6-11994	C2H2	0	2.79391	6.58186	1.77005	1.2513	698	CGGCGAGAAGAAGTGGAAGTGCGACAAGTGCTCCAAGAAATATGCCGTCCAATCCGACTGGAAGGCTCACTCCAAGACTTGTGGGACTAGGGAGTACAAGTGTGATTGTGGAACCCTCTTCTCTAGGAAAGATAGCTTCATCACCCATAGAGCTTTTTGTGATGCCCTAGCTGAAGAGAGTGCTAGGCTTACTTCATCAGTGGCTACTAATCTGAGCTTTGGAAATGACATGATGATGATTAACCCCAACACCAACAACATAATCAATCACCCCCATCAACCCGACCTCCATACCGGGTTTTCGGGTCGTGGACCGGCCCAAGACGTACCGGGAATGGCCCAATACGGGCCGGGTTTTCAAGACTTCAGCAATAATGCAGATCATCATCAGCAGCAGCA…
T6-13622	C2H2	4.087	0.86147	3.43444	1.28647	0.424405	412	TTGCTTAGTCTTCAAATGGCCAACAGCACTACTATTCCACCACATCCCTCCTATCTCCTCGCGAGTCGCCGGAGAAAACTTCCGAATGGCATCGAACCTGGTGGGGCCGCCTCCTCCGCTGGACGAGGAGGAGGAGGAGAACCCTCCTCCGCCCTCTCCGGCGTGGAAATTCTCCGGCGCAAGCCGCCCGATTGCCGGCTGCTGATCGATGGGCAGCCTCAGCCAGCCGGTGTGCCCGTAAAGCGGGGAGGAGCTGCTCGTCACGCCGGGAAAATGGCCATAAGAGGAAGGCTTGTGAATCATGGAGTGCACCTGAATGCCAAGCGACCTGTTGAAAGAGCCATGCAGAGGCAGAGACGCCAAGCTCGAGTATGATCTGTAGGGAAACAGAGATGATGA…
T6-17624	C2H2	63.8329	77.1796	115.499	55.4047	51.4491	774	AAAAAAAAAAAAAAAAAAAAAAGCGAACCAAATTTCTACTGAAAAGACCATAATGCTCTCCTCAGATCTTCTGGAGCTTATCGGCCTTGACGACGGGGTTGGCCTGGGCAATCTGGTCTTTTCCCATGGCCTTAAAGTCGAACGTGCAGCCGTGCTGTTCGGGGTACCGGTGGGAACCGCAGAACGTCATCCCGCACCTGCACTTGAACCCCGTCAGCCCCACGCGCCTCCTGCACGTCACGCACCTGCTCGCCACCGCCGGCGCGTCGGGCTCCACGCGCGCCTTCTCTTTAAACTCAGCCGCCGGAGAACGGATCGGAGCCGGCGACGAAACGGAAATCGACGTCGACGGACAAGCGGACGACGAGATTAGGGTTTGATTGAGAGCGTGCTCCTGCT…
T6-19850	C2H2	8.12786	11.8497	25.3283	13.787	7.31483	1241	AGTCCCACCAACTCAACTTCCCTCTTATCGTCAACTAATTCACTGGCCACGGATTCTTCCTCTCCCTCCCCACGATGTCCAACGCCGGCGAATCCAGCCACACTCCGGCGGAATATTCCGGCCATCTCGGTCCTCTGGCTAACCTCTCCGCCGTCCAGACGAGGATGGATTCTATCTGCCGCTTCCTATCCGAATCGATCAATTTCAACGCTCCGATCAACAGCCACCAGATGGAGTCAGTCGCCTCCGAGATTGCCTCCGCAATCCAACAAATCATAGTCAGCGGCACTGCTCTTATCGCCCAGTCCCCGGAGCCAACGGAGCCAACACCGGCCAAGGCGAATCCGGTGAAGGAGGAGGAGGCAGACGACGGCGGAGATTTCGAGATCGTGGAGCTCG…
T6-20011	C2H2	5.80179	2.09643	3.63723	9.12152	5.81435	2281	AAAAAAGTTAAAAAATTTGGGAAAGAAACCTGTAAGATGAAATTTGACAAGGCCATAAGGCAAATTGAGAAGCAGCAACAACTCCAGCAAGTTCTTGAATCTGTGAAAGAATCAATGAAATAATATCCAGAACTATATATATATATGTCTGTACACTATTTTGAGCCCTTTTTTTTCCTCCTGATTGAGATGAAAAATCCATGGCAATGACAAAAAAGGACAAAAAAGAATTCAGTTAGAGATCAGACCCACAAGAGCCTCATGTTTGTGGCTGCTTCCAGTCCACCAAGGCTCAAGGGAAGCATTATTAACATGTCCATTGCTGTCTTCTTCATCAGGAGCAGGCAGATTGAGATCAAGCAAGTCCCGGATTTCAGGCATCGGTTTCTCAGCAACGAC…
T6-20789	C2H2	30.034	20.1224	5.18292	87.2228	15.0371	1567	CTTGCTTGTTGTCTTGCTTTCTCTTTTCCCTTCCCATTCTTTCTTTTTCATGCTTCTTTCCTTCAATTGCCCATTTCTCCCTCTTCCTTTCTTCTTTTCTTTGCTTTACTTGTCACTCTTTCTTTCTCTTGAGAGATATATAGCTATAGCTGATCTATAATATTATACTACTAGTTAGCTACTTCATGGAAGCCTCTCATGAGGAATTCGTTGGCTCCTCCAACGACAACAACAACAATCAAACACACCACATGATCGTCAAAGGCAAGCGCACCAAGCGCCAGAGGCCCTCTTCCCCCTTGATGAGCTCCTCCTCTTCCAGCGCCTGCGGCGGCGGCGGCGGCGATGGAGGCGGAAGAGGCGACGAATACGGCAATTCGTTCTCGTCGCCGACAACGT…
T6-22622	C2H2	52.0586	17.6788	163.685	118.59	118.81	1453	CAAATACTCTCTCTCTCTCCCTCTCTAACTAAGATTTCACAACAAAATCTCTCTGTCTCTCTCTCTCTCTTTTCTTAACTCTCTCTCTCTAACACACACACAGACACAAAAATTATGGCCTTAGAAGCACTGAACTCCCCCACAACGGCGCCGACGTTCCCGTTCGACCACCACCAAGAGGCGGAGAGCCTCCACAACTTCCACGAGCCATGGATCAAGCGCAAGCGCTCCCGCCGCCCACCTCCCCGCGGCTTCGACCAAGACCCGCCGCCTTCCGAGGAGGAGTACCTCGCTCTCTGCCTCATCATGCTCGCTCGCGGCGGTGGCGGCGGCCCCGGCACCGGCGCCACAACCACCACCACCACCGACACCACGTCCTCCTCCTCTCGCCTCCCTCCG…
T6-23080	C2H2	27.9383	24.7699	15.2483	30.4623	23.5685	1459	GAGATCTGCAACAAGGGGTTTCAGAGGGACCAGAATCTGCAGCTGCACAGGAGAGGGCACAATCTGCCATGGAAGCTGAAGCAGAGGGCGAGCAAGGAGGTGAAGAAGAAGGTGTATGTGTGCCCGGAAGCGAGCTGCGTCCACCATGACCCGTCGAGGGCTCTCGGGGACTTGACTGGGATCAAGAAGCACTTCTGCAGAAAACATGGCGAGAAGAAGTGGAAATGTGACAAGTGCTCAAAGCGTTACGCTGTTCAATCCGATTGGAAAGCTCATTCCAAGACCTGTGGCACCAGGGAGTACAGATGTGACTGTGGAACCCTTTTCTCTAGGAGAGACAGTTTCATCACCCACAGAGCCTTCTGTGACGCTTTGGCAGAGGAGGGCGCAAGAGGTCTC…
T6-24254	C2H2	17.6532	13.1329	2.96692	10.4597	7.41891	1012	GTGCTTCTTGATTCCGGTGAGGTCGCCGAGGGCCCGCGACGGGTCGTGGTGGACGCACGTCGGCTCGGGGCAGAGATAGACTTTCCTCTTGGGCTCTTTGTTGGTCTTTTGCTTAAGCTTCCAAGGCAGGTTGTGTCCTCTTCTGTGGAGCTGTAGGTTCTGTTCCCTTTGGAACCCTTTGTTGCACACCTCGCATATGAACCTGTTTGTCGCCATTAGGGTCTTGGGAGATAGTGCTATCACTTCCGCATCTGGATTTGGTGTTCCTGGTTGGTTTCTCTTTTTCTTCTGGGCTGGAGCTGCCGATGAATTAGTTGGTGTTGAGGAATGTTGTTTCATCTGGTTTGGGTCTTCTAATTCTCTATTTCCAAAAACTTGTGCCGAAGAAGAAGACGCATG…
T6-24255	C2H2	31.5634	22.4361	5.38637	28.0429	21.945	2163	AAAATTAAATGAAAAAATTTGAAAAAAAACCAAACCTAAAAAGAATACCAAAAGAAAAAAACCATTTATTAAAAAAAAAAAAAGAAAATTCAATTACAACAAGTGGAAATCTCCTTCCATAAATTCATGTAATACCTGTACTTTAATTTCCAATGCTACATTCTTATTACCAATACGGGTACGAACTCAAAAGCAGATAATTCAAATAAGACAGCAAGCGAATAAGTAGTGGTATCAACACTTTTTTCTGTCATTTTTTTTTTTTTCAAATTTCTATGATGAAAATGAAATGACAATTTGATTGCAACTTTTTTGCCCCTTAGACGACCATAATGTTGAAAGATGATACGTGTATCGGACCATCCTAAGTGAAGGGCTGAAGGCACTCGTGACTGCTGA…
T6-24902	C2H2	24.8853	8.61744	0	13.4283	9.96746	946	ATTAAAAAAAAAAAAAAAACTGAGAGAGAAAAGAAAACCCTAGCTTAGTTCTCACACTCGCCATTAACATCTATCGATAGCAAACCCTAATTCTTATCAATAGTTGTCCGACTGAATTCATTAGCATTTTATTTGTTCTTTATTTTTTTTTATTTTTTGGTTTTTGATCACGACGGCAATGGCGTCTGCGACGGCTGTTTCAGGACAGGCGACTCCGGCGGCGGCGGCGGCGGCAGCGGAGAGAGCAGCCGCCGGTTCGAGTGCCACTACTGCTGCCGGAACTTCCCGACGTCCCAAGCCCTAGGCGGCCACCAGAACGCCCACAAGAGGGAGCGGCAGCACGCCAAGCGGGCCCACCTCCAGTCCGCCATGGTGCACGGCGGCGGCCTCTCCGACGGC…
T6-24996	C2H2	7.51411	8.36749	16.5603	10.2344	8.3623	1482	TGAAGATTACAGAAAGCACAGAACAACTAAAAGTGTTAAGGATAGCAACCTGCAGCCATGGCTGATGCTCATCTTACTGTACAGAAAGAGAACAACTCAGCAGAAACGTCTAAACCAGGTCCGAAATCAAGCAAGCCTCTCAAAGTTTCAGTGTGAGATCTGGTGCAGAGTTGTCTATTTCGGCTGTTGGTGTCGCCTCTACAAAATTTAAGTTTGAACTTCCTCCGGTCAATACAAAACTTGGATGAGCGTTACTTGTCTCGGGTGCAACCTGACGGAAACTTCCTGGCCATAACATCTCGGCCTCATCATCCTGCAAGAAAATCGGTACACCAAAATACCCTTGCTCAAATCTAGCACTGGCTCTCATCTCAGGAGGTCTCATCGGCGGTGCCAATC…
T6-27235	C2H2	30.4094	25.7918	23.7287	33.8818	44.5099	1161	GTGCGAGAAGTGCTCCAAGAAGTATGCTGTCCAGTCCGATTGGAAGGCACATTCCAAGACTTGTGGCACTAGGGAGTACAAGTGCGAGTGTGGAACAATCTTCTCCAGGAGAGATAGCTTTATCACCCACAGAGCCTTCTGCGACGCCATAGCCGAGGAAAACAATAAAACGACACTGCAGCAGCAACAGCTGGGACCAGTTTCCTCCAACATGGGACGTCATCCAGATTTTCAAGCCCAAATCTCCAGCAGAGAGCTCATATCCTCCCTCATAAACAGCATGCCACCTCCTACGTTAAACGACACCGACAACAACAACAACAACAAGTACCACGCCAACCCACCAACAGATCACCAATCATCACCACAAGTACTAATCAAGCACCCCAGCATCATTCC…
T6-27415	C2H2	57.1917	40.5319	13.7123	61.8373	37.7434	2626	TTCCTCATATATATATGTATAGTAAAAATATCTGCACATGTTACTTATGTTGGGGATATAGACTCTATATGTATCTATGCCAATTATTTGTAAGCACGAAATAAAAGAAATAATTTCTGTGGGAGATTAAGACAGAGATTATCATGTATTTAGCAAGACATGAAATTGGACCAATAATAGTGAAAGTAATTAATAAGCGTCAAGGCGTTCACATAAGCAATTTTAAAGGAAGCATTAATGTGTTAATTAAGAAAAGTTTAGACTAATTATTGAACTACTAGTGAATGCAGTTATATTTCCTTAAGTATCAAAGAGAAATTAACTCTCATCCAAACTTAGAATTTTGTTATTATCTTTAACTTCTTCTCATGTGGTTATGTTCATTGCAGTGTCGTCCCT…
T6-30706	C2H2	2.20388	0.844619	0.673452	2.69078	3.82815	1049	GTTAACTATAATATTGTAACTACACACTTATAGTTATTCCACATACATGCATGGGATACATCATAATGTAACGGAAAATCTACTCAGAGTAACCCTGTTCTGGACTAGTACATAGAACAAACCAAATAAAACACAAATCGAACTGTAAAATAAAATTCTTCCTACTAATAAATAATAAATGAACCTTCAAAGCTTCAGGGACAAGTCAAATCCTAGACTGGTTCCTTCAAGTGCATTATTGCTGCAAGAAGGGGAGTGATAATTATGAGAGAAAAGCCTCCATGCATGGCAAGAGCCCCATCAGCATTGGAGCCAGCAACTACTGCAGATTGAGATCTACCGTCTCCGGTTGGCACTAAATAATGCGGCGTTGGAAGCATGGTGGTTTGCGGATTCAAT…
T6-32853	C2H2	0	2.33963	1.16593	0.776415	0.384208	909	TTCGTCGCCATGAGAGTCTTCGGCGACAAGGCAACAACCTCAGCATCTGGATCTGGTGTTCCCGGGAGATTTCTCCTCTTCTTGGCAGAAGGGTTTGGAAGATTGTTACTATTGGGTTTAGGGCTTGTAGAACTAATATTGGTATTATTATTAATAATATTGGTGTTTGGTTCTTGATGATGATTATGACCAAACCATCCAATAGAATTAGAAGGTAAAGAAAACCCATCACCAGCCATATTATTATGATTATGATAACTCAAACGCATCTGATGATGGTGATGATGATCAGATTGAGTTTGATTGATCGAAACTAGCTGACCGTTTTTTTTTTTTTGTGCCTTGTAATTTAGTTTACAGACACAAAAACGGCTTTCATCAAAAGGGCCAAGAGCTAGC…
T6-8347	C2H2	0	0	0	1.16719	0	302	GTACCTGCCTTTTCAGAGTAGCACTTGAAGACTCATCAACCATGTTGATCATGTGATCTTGAGTGGAAATTGAGGAGGAGGCTGTAAGTACTAGTGCACGTTGATAAGGAGGAGGTTGAATTCCCCTCCATCCCCTATCTGGGTGAGACTTCATGTGACCAAAAAGCGACTTCTTCGATGGAAAACTCTTCTCGCATAGCTGGCAAACCGGTTCGTCCTGATCTTCTCCTTTCTCCTCGTTCTCCTCATCATCAAAATCAATGCCTTTTCTTTTGTTTCTGGGCTTCATAAATGTCTTACCA
T7-1435	C2H2	0	0.680893	0	0	1.34177	521	GGGGGAGGGGGAGGAGGAGGGGGGGAGTGCGACGGAAAAGACAAGGGACGCGGAGGAGACGCGTAGAGATAAGGCTGCGAGGGCTGCGGCGGAGATATGAAGTTTGATGAAGAACTGGAGAACATTCTTGTCGGGAATCTTAGTGGTAATGTTGTGTCTGATCCCATGTTGCCGGGTGGAGGTTGGTGGTGGTAGCTTGCCGGCGGTGTGATTGGATGACAACAACTTAGGTGGCTCTGGGGGGCTAGGTTATCGTTACTGAAGACCAGCTGCCGAGCTCGGTTCAGAGTCTCTGTCTCCCTCTCTTGGCGGTGGCGGTTCATGTGTCCACCAAGAGCCTGAGATTTGCAGAACTTGAGGGAACAAAACCTACACTCGTAGACCTTCCCACAATCGTCC…
T7-18263	C2H2	3.14856	5.47522	1.98438	4.12948	4.08694	1068	ATAGATATAAAAAACGCATACAATAGAAGGTTTCCATTCTTTTAATATTATTTTGCCAGTTTTTCTAATTTCGTCAAGCAGGATAGGAGGGGTATTTCCGTCACGATGCATGAAGACAAAGTCTAATTTACCCTTTTACCCCTAAAAGCTATTTCTCTAACAATCACCCCACGCTTCGGAGGCGGCAGCAGCGGCGGCCGCCTCCGCGAAGCCAAAGCCCTGCGCCTTCAGCAGTGACCCCTCCCGCTCATGATACGCCGCGAACTCCGTTGCCCCGGCGTACGTTAGCACGTCCTTCACGCTCACGCTAACGTCAGCGGAGCCATTCCCGATACCACCCCCTCCGCCGCCTCCGTTTCTATCGGCGGCAGTCAGGCCCAGAAAGTCCCTCGTCAGCCG…
T7-20071	C2H2	2.66266	9.62131	7.03221	6.06645	5.05596	553	AAACCCCTTGTTGCAGATCTCGCACACGAAACGGTTCGTCGCCATGAGAGTTTTCGGCGACAGAGCGATCACCTCCGCGTCCGGATCAGGCATCCCCGGTAGGTTTCGCTTCTTCTTCGGAGGCGTCGCCTCCACCGGAACGGCGGTGGTTTGGTAACCGGAGGAAGACACACTAGCTTCCCCGGACGCCATTGGCGAGGAATTCTCTCCCCCTCCCATCGTTTTTCGCTATGGGTTTTAATAACCTCCGAGCTACAGAAAAGCAGTTAGGGTTTCGATTTGGCAAAAGCTACAACGTTCTCTTATGCGAGCTCCAACTTGTAAAAAACGAAATACTCCCGGTGTTTTGCGATAAAAATTACAACTTTTTTCCTGAGAAACTAACAGAATTTGTTGAAT…
T7-21367	C2H2	19.0882	36.2111	29.4456	32.617	17.3298	1541	AAATATTAAAAATAAAATTAAAACTTAGTCTTCATATTCTGTCTCTTCATCATCTTCCTCGTTGTTTTCCGCAAATCTCCAACCATCTTCAACATTTTCACGGTCCTCCTCCGTCTCTTCACTATCTTCCTCCTCGTAAACTTCATCTTTAACCGGCCATGGTTTTTTCACTATGTTCACCCTAGCAGGAGATGGAGTCGAGCCCTTGCGCTGAGCGATCTTCGCAGGAGGCAACTTCAGACTTGGTTTGGGCTTGTTTTGCTTTTGGGTTTTGCCATTCACACGTTTTCCACTACCATAGGCATCGTGGTCACTGCCTTCATCCATCTCATTATCAGCATTAACTGTTGTGGCGGCATTCTCAGCATTCTCATCAGACATATGCCCGGGATGTTCTCT…
T7-22142	C2H2	4.81898	0.580433	68.0324	12.5973	74.805	1526	CAACATCTCAACAACTAGTACGAGAAAAGAAAAACAGAAAAAACTTTTATTCCTTGCAATTCCATTCACCAGTTCAGCCATGAAGAGAGCAAGATCAGATTCAGAAGAATACGTCCATGATTTTGATTCGGACACGGCCAAATGTTTAATGTTGTTGTCCAAAGTCGGCGGTGCTAAAGATATCATTAACAACACCGACTTTGTGATGAATAAGGAAATATCGTCCGGTCGTGTGTTCACGTGCAAGACATGCAACAGGGAGTTCCCGTCGTTCCAGGCGCTGGGAGGGCACAGGGCCAGCCACAAGAAGCTTCCGAAGCTGTCCTCGGCCGACGAGAACCCTGCGTCGCCGCCGAAGCCCAAGACGCACGAGTGCTCCGTCTGCGGCCTAGAGTTCGC…
T7-24826	C2H2	17.7247	16.956	19.3344	26.4655	24.6355	1233	GGCCTCATCTCACTTTAACAATGTGGATGAGTCCTGAGTAATTATGCAGCTTCCTCATCACCATCCCACCACTGCTTCCCCATAATTGTACTTCTTTTTCTTTCCTTTTTTCCTTTCCTTCCACTTCTCATCTTATCCTCGGTTATTTTCTTTTGCCTACTTTCATTTTTTTTTTTCAGACAAAAATTACAGAAGAAGCCCACAAAGCCTTTTGGTTCTCTGCTATTCAACACTGAACAAAAGTACTAAATATCCCAACAAACAAGTTTTTGCTGCGATTTTGACTTACCATGGGAATATCCAGGTAAGAATCAGCAGTTCTTTTATTCTTCTTGTGGTTACTCACATAGAAGAAAGAGGATCTTGGATACACTACTAGCTTAGCGAAACATGATAAGA…
T7-28194	C2H2	10.7545	8.20393	19.3659	17.4097	19.5703	1641	AAAAAAAAAAAAAAAAAAAAGCTGTTCACTAGGATGATAATGCCTTTTCAAACTTCAGTATTTTAAGACCATATTTTGATTAGCTTGTGTTGCAGAAGTGCTTTTTATCCCTTTTGTTTCTATAAGAGTGTCACAGTTAGATGGTTAATATTAGTTCAATAACTTCTATATTGTCTTAGCATCGGATCGTGAAAAGGGATGTGGTAAATGCTTTTTACTCTCTTTTTTTAAGGTTTGATTTGTTTAGAGGCAGTTGTCAAAATTTAGTGTGTGCTTTAGTTTTTAGGAACCGCAAATCTCATCCCAACTTTATGTCCTATTGGAATCGCATGAAATTGCCATAGATCTCTGATTTCCTTTAGAAGGAAATTTCCATGATTGGGAGATGCACTAAAGCTG…
T7-29299	C2H2	15.4771	16.3919	15.2483	23.6147	20.7113	2755	GTGCGAGAAGTGCTCCAAGAAGTACGCGGTTCAGTCGGATTGGAAGGCTCACAGCAAGATTTGCGGGACTAGAGAGTATAAATGTGACTGTGGAACACTCTTCTCCAGGAAGGATAGCTTCATAACTCATAGAGCTTTCTGCGACGCTCTAGCAGAAGAAAACGCTCGGTTTGGTGCAGTGACAGCTCCGAACATTCCGAACTTCATCAACGTCGCCGGTGCAGCCGCGAACAACAACAATTCTCAAACAGCTAGAATCATGTCTCACCTCTCACCGATCTTCCCGCCCGAATTCGCTGCCGATTCGGCAAACAACTTCGGCACCGCCACTTCGGACCATGGCCAGATTAGGTCAAGGCAGCTGCCACTTTGGCTAGACTCTGCAAATTCCCATCCACA…
T7-29384	C2H2	147.251	73.3903	85.6896	244.793	387.789	2927	CGTCGAGAAGGTCCACAGCCTGCACTCGCCGGTTTCTTCTGGTTTTTTCTCAGCAACCAAACGCACATTCTCTTTTTCTCTCTCTTCTTTACTTTCACTTCTCTGTCTCTCTCTAGCTCGTCAAGAACTGGCTAACCCTCAGGAAACTCTGGAGGAAACTGATTCCGTCAACCAGAGGGTGGTCCGCGCCCTATATGAGGCCCTGAACACGTGCGACGTCGAGAAGGTCCACAGCCTGCTCTCGCCGGACCTCGACTGGTGGTTCCACGGCCCGCCGTCTCACCAGTTCTTGATGCGATTGCTCACCGGCGCAGCTAAGCCCGACCAGAGCTTCCGGTTCGACCCCCAGTCCTTCGCCTCCTTCGGGCCCACCGTCATCGTCGAGGGCTGCGACTCCGA…
T2-5027	C3H	0	0	0.377826	0	0	468	GTCGCCGCTCAGCCTGGGCAGTTCGTACTTGGGGTGGCCCAGCTTGCAGAGCGGCCCATCGGGGCAGAATCCGATCATGTAGGCCTCGCACAGGGGCTTCCTCACGTGCTTGTGTCTACACCTCGGACCGTGCTTGCAGAAGCCGCGCGCGTACCAGGGACACTCGCGCATCTTCTCCTCGGGGCTCACGTGTCGGAACATGCACTCGCCCGAAGGATTGCTGCACTCGCCAAATTTCGAGAAGAAGTAACAGATGGGCATCTTGTCCAGTCGATACTCGTGCAGGTACTCGCAGCTCTCACCCTTCTTGCACAAGCCTCGCAACCAGTGCTTGCACACTTCTTTGTCTCCATAGACGTGCCGAAAGGGGCACGTTTGGCCGAGCACACAATTGCCCTT…
T2-11838	C3H	0	0	0.547964	0	0	323	GTTCGCTCACGGAATTACGGAGCTCCGACCGGTGATCAGGCACCCGCGGTACAAGACGGAGATTTGCAGGATGGTCCTCAACGGAGACCGGTGCCCCTACGGCCACAGGTGCCACTTCCGCCACTCGCTCTCTGAGCAGGAGAGGTTGTTGCTTCCACGCTGATTGATTGATGAATTATGGAAAGATCAATTAGGCAAATCATATATGATATCTGCAGAAAACTTGATGATAATTGGATTGAGTGAATAATATTTTGTTGAATGGTAATATGTATATACAAATCTGTTCACTGCGATTAATTGCAAGTACAGTAATTACTAT
T2-18580	C3H	1.34309	0.50329	1.37945	0.876847	0	1408	GAAGAAGGAAGCATCGCAGGCAAGCCATCAAAGATGTCATTCCGCGATACAGGACATGCCAAGAAGAACCAGGCGCGCACGGGTTGGGAGCAATCAGAATTCCCCATTCTATGCGAGACTTGCCTGGGCGACAACCCCTACGTCCGGATGACCAAAGCCGACTTCGACAAGGAGTGTAAGGTTTGCGCCCGCCCCTTTACCGTCTTTAGATGGAGGCCTGGCGCGAAGGCGCGCTTCAAGAAGACGGAAGTCTGCCAAATCTGTGCAAAGCTCAAAAATGTTTGCCAAACTTGCCTTCTCGATCTCGAATTTGGACTGCCGGTGCAAGTGAGGGACAGCCAGCTCACGGACGTCCAGCAGATGCCGATCTCCGAGGCCAACCGGGAGTACTTTGCCGAC…
T2-19057	C3H	0.988868	1.94541	1.10797	1.24507	6.1612	1275	TCGGAGCAGCACAAGTTCAGCCATTTCCTGAGAGACATAGAAATCCCACCGAGGAAGCTCCTCACCCGCCACCGCCAAGACCTCTCCACGGCCGCCGACATGTTGGCCGACGAGAGCCTCCTCCAGAAATACCTCCCCTACAACAACGCCGGCGCCGGCGACTCCGACTCCGACTCCGGCGACGACCCCTACTCCGCCGACCACTTCCGCATGTACGAGTTCAAGGTCCGGCGGTGCACGCGCAGCCGCAGTCACGACTGGACCGACTGCCCCTTCGCCCACCCGGGCGAGAAGGCCCGCCGCCGCGACCCCCGCCGCCACCACTACTCCGGCACAGTCTGTCCCGACTACCGCCGGGGCGGCTGCTCCCGCGGCGACTCCTGCGAGTTCGCCCACGGC…
T2-28120	C3H	30.1288	39.195	51.4195	43.3663	39.2211	2029	GTCGATGTTAGATCTTCACAAAGAGCTAACTGAAATTACTATAATATACATACCATTTAAATTCCACAATAAAAAAAAAGGGCCAAAAAAAAAGGGCATGGAAGAAAGTAAAAAGTACTTGTAACAAACTGAATTTAAAATGAACCAACATGATCAGAGAGATCTCAAAAGTCTGGAGTACCAAGGCCAGTTAAGAGTTGACTAACCAAATTATGTAACTACAATCTGAAAACAACACATTTATCCAAGTTTTAAAGCTACGATGTAGACTCGGATCCTGATGGTGTAGACCCTGAAGCAGCAGAGACTGGAGCGGTAGATACTGATGTTGTCAAACCTGAAGGAGCAGAAGCTGGAGCAGCTGAATGTTGATACTGCTGATTCACGGGAGGGCGTTGT…
T2-30016	C3H	21.4186	39.3906	31.2729	14.0458	13.5118	3138	CTCCCTCTCTCTCTCTCTCTCTCCTCTCCTCTTGCTCTCTCTTACTGCCTGTTTTCTCTCTCTAGAAGTCCTCTCACTATCTTTGTGTGACTCTCTCTTCCTTGGTCTCATCGACGGCAATGGAAGCTCTGGACTTGGCTTCTTCTTCTTGAGATCGACGATTCGTTAATTCGTTGACTCCATTTTTAGATCTCATCTTTCTCGGTGATCGTTCTTCTCAGATACTTTTATAATCGAAAATTAAAGCAAAAATTTTCAGCTAATTGAAGTATGTGCGGTGGTCCGGAGCGTTCCAAATCTACATCGACTCCATCCGCAGCTGAAACTGATTCTAGTACCGAAGACATGAGTAATCTAACCATTAAGGCTGAAGATTCTTGTAGTAGTTTATTAGAACTT…
T2-31171	C3H	25.4416	23.9058	12.2352	26.8872	29.9206	1371	AGAGAGAGAGAGAGAGAGTAGTGTACTCTCTTGTCCCAAGGCAGGCAGCTGCTTCTGCTCAGTTTCCCAGTAGTCCACTGCCACCACCAGAACTTGTTGTGGTCAAGTTTTTAACGCAGACAATTCCACCAAACCAAAGCTCATCTCTTTAAAGCTCTCTCTCGCTCTAAACTCCCTGTTCGTCTTCTTCATCGTCGTCTTCAGACTTTCAGTTCTCGCTCTCTCATGCCCATGTGATGAGAGAGAAAGTGAAAGTCTCACGACCTTGTATACGTAGTTGTTACAATCATTTTTAGTACTTAAATTAACAATCCGCGAAATTCATTTCACCTTTTTCGAAACCCAAAAAGCAAAACAAAGAAAAAAGCAGCACACGCTCCACTCTCTCCTCCATTAACA…
T2-5223	C3H	0	2.62919	2.62046	0.872506	0.863518	405	AGACGAGGGTGGTGCAGACCAGAGTGACGATGATGATGATGACAACTCATTGCCCTTCGCATGTTTCATTTGTCGCCAGCCATTTGTCGATCCCGTGGTAACAAAATGCAAGCACTACTTCTGCGAGCATTGTGCGTTAAAGCACCATTCAAAGAACAAGAAATGCTTTGTCTGCAACACGCCTACGCTTGGAATTTTTAATACGGCTAATGAGATACGTAAAAAGATGGCTGAAGAGCGTGGATAACGGGTGTCTCATTAGTAGCTCTATGTATGCAGTCTATGGTTCTCTTCTTTGTTTATTGGTGAGTGTTGAAGCGGATAATCATAATTTATTGACGATAAGAACTTGTAAAAACACATCCCATTACAAGAAATAGTAGCCTGTTAACTTTCGAA…
T2-7544	C3H	0	0.869937	3.03467	0.866075	1.28573	408	TTATGTTTTTCGCTTTCGTAAGGGAAAGGTCACCATTTCTGGTTCAGCAAGGAAGCGAAGAAGAGAGACAAGCGAGCGAGGGCTTTTTCTCTGTCCAGTCCGGCAATGGCGTCACCGTCGTCTCCGACATCGTCTTGCAGTTCCTCGTACTCGGCGTCATTCGCGCCGTCGTCCAGATTCTCGTCTCTCCCCGTAATGCAGTACCGAGAGAAAATCATCGAGAAAGTTGTCGAGAATCGCGTCACGCTCATCGTCGGCGATCCTGGCTGCGGAAAGAGTTCACAAGTTCCACAGTTTCTTCTAGAAGCGAATATGAAGCCCATTTTGTGCACACAGCCTAGGAGATTTGCTGTTGTAGCCGTTGCTAAAACGGTTGCAAAAGCGCGCAAGTGTGAAGTT…
T3-19520	C3H	8.20509	11.5678	10.0599	8.46795	7.26328	1562	AGAAAACATCCGCAGAGAGAGAGAGAGGAAGGAGATAGTGTTTGGGCTGAACTAAACTGTTGGCTGCGTTTTCCAGATTTGAGGTATGAATCCGCTAACCCTAGTGAAACGAATCCAGAATATCAACGCGAAAGAAGCTTCTTTAGGGATCTCCGAGGACGCCTCATGGCACGCCAAGTACAAAGACTCCGCCTATGTCTTCGTCGGAGGCATTCCCTTCGACCTCACCGAAGGCGATCTTCTCGCCGTCTTCGCTCAGTATGGAGAAATTGTGGATGTTAATCTTGTTAGAGACAAAGGTACTGGTAAATCAAAAGGTTTTGCTTTCGTTGCGTACGAGGATCAGAGAAGTACTAATCTTGCTGTAGATAATTTAAATGGAGCACAGATCTTAGGAAG…
T3-25499	C3H	33.9026	44.548	32.4332	25.3333	16.1323	2596	TAAACATGTATCAGCTGATGCTACTAAACCTTTCTCTTTAAGTTATTTCAAATCTATTGCTCAGTGTTACAAAGAGTTTAAACACAATATATTTAACCTCCCTAGGCACTGCATATACTCCACTACCAAAAGACTAACATTACATCAGCCTCTTCTCTAAAACATTCAGAAATTCTTGCTTTTCTTTCTGTGGTCAACATTAGAAACTGTAAAAATTCTTTCTTATATTATATAGCTATATATATATATATATATACCTTCTTTATGTATCATCATATTTCTTCTTTGCTAAAAGAGTCCTTCAACCCAAGTAAACGGGAAGGGAATTCTTCAGGTCTTCTTTAACTTCTTTTATGTACTTCATGCAGAAAAACTTCAACCGACCAATGGATCGACAAA…
T3-5941	C3H	0	0.523764	0	1.04288	0	339	GGATAATAACAGGAAAAAAGAAACTTCAGAGCTCACTTGGGTTTCTAAGTCTCAGGCTGAGCAGCGTAGTGGGAGAACTGGAAGGACTTGTGACGGTCAGATTTATCGGTTGGTTACTGGATCATTTTTCAGCAACCTCCTGGATCATGAGCTTCCCGCTATACTGAGGTTGTCATTGAGGCATCAAGTGCTTCAAATTTGCTGTGCTGAGTCTAAAGCTATTAATGATCCCAAGGTTTTACTGCAGAGGAGTCTAGATCCACCAGATCCTGATGTTGTTGAAGATGCATTGAATCTGCTAGTTCATATGCGTATGTTGGTGAAAACATCTCCAAGGG
T4-10486	C3H	0	5.37366	0.297546	1.18884	2.05905	1187	GTCGTCGTCCAGATTCTCGTCTCTCCCCGTAATGCCGTACCGAGAAAAAATCATCGAGAAAGTTGTCGAGAATCGCGTCACGCTCATTGTCGGCGAGCCTGGCTGCGGAAAGAGTTCACAAGTTCCTCAGTTTCTTCTAGAAGCGAATATGAAGCCCATTTTGTGCACACAGCCTAGGAGATTTGCTGTTGTAGCCGTTGCTAAAACGGTTGCAAAAGCACGCAAGTGTGAAGTTGGAGGAGAGGTTGGATATCACATAGGTCATTCAAAGAACTTATCAGCAAGCTCGAAAATTGTTTTTAAGACTGCTGGAGTTCTGCTGGAGGAAATGCAAGACAAGGGATTGAACGCTCTTAACTATAAGGTTATTATTCTTGATGAAGTACATGAAAGATCCGC…
T4-21221	C3H	25.8172	49.6999	25.8334	25.6791	59.6312	1408	AAATCCCTCAATACGTCGATACCACCACTTCTCAATTAATATCAATCACAACATGTAAAACTACTGATACATATTAACCTCAGTCTGAATGTTTCAAGTTAATATAAGCGGCAAAACAGGTACAGTACAAAGAATGATAGGAAAAAAAAAAAAAAAAAAAAATGATGCTCGGCGAACCCCATCGCCCAAATCCGACCGTCCACGTACCTCCCTGGACCCTAACCCTGGACGATCCGACGAACGAGATTTACTCCCCATTTCCTCTCAGCGGCGTCTCCGTCAACAGCTCCGATTCTAATGGCAACTCCGGCGACTACTCTCCCTACTACCTCCACGAGGCCCTGACGGCGCTGAGTCCGTACATGGCCGGGGAAGGTGACGCCGATTCGGACTCGGAGA…
T4-21266	C3H	14.4869	13.5432	15.9432	21.2167	17.1208	3465	GATCCCCTTTTTATATTTTTCTTTTATGTAATCATTTGATTGATTTCAACAGAAAATTCAACATTGACTTTTGGTCCTAGACATATCCAAACAGATGATATTCACCACTCAACTATACCGACCAAGTATCCTTGGGTGGGTAGTCAAAAATCAGGAAATTTCCCTTTAGACATGTCCAAGCATACAAATAACAAATATTGGAAAATAAAATTTCAGCAACAGGGGGGATCCAGAAGATTAGAGTTTTCTACGATTTACCATTTTACCTGACTGTACAAACTCGTTATTAGTCCATCCTCAAAACTTATCGTCTCTGGGTGACTCTTCCTTTCCAGATGTTGGGCTTGGACTCCGCTGGGTTTCTTCACCTGGTTCCATGTCCTCACCACTTCCTCTTTC…
T4-22310	C3H	12.659	13.8547	13.3996	14.304	18.6059	1726	AGGATTTGAGGAATGACACTGCTACTGTGTTGCCTTATGATGATAAGAGTGCGGTTAGAAAAGCTGTTAGTTCACATGCTGAATTAAATGTCTCTGCTAATATTACACCAACTCAAAGTTTTGAGCAGAATGTTCAGCAAGCGAGTGTTTTTCCTTTTTCAAGCTTGAACACAACTGGGCAAAGTCAACCAGTGTTCCCAGCTGTACCTCAAGGAGGTATTTTGAAAAATCCTCAAAATAACACAGCATCTGCAGAGGCAAAATCTGCTACAAAACCAGAGTTTCTGGATGCAAAAACATCACTAGTTAATTCTGGAATTTCTCCATCTCAGAATACAGTAAGTGGTGAACAACTCACCAATCTTACAAATCTTTCAGCTTCTCTGGTGCAGTTATTGG…
T4-22532	C3H	6.59837	11.2259	13.07	12.0662	9.00539	1783	GGAAGAGAGGCTTCTGGAGACCCAATTGGAGCTTCAACTTCTGGAGCAACGGGACTCTCTCGCCGCCATTAACGACGCCATTTCTTCCGACCCTTCCAATCCGGAGCTCCTCTCGGTTTCTGAGGAGCTTGTTCAGGCGATTAAAGATGCCGAGGAGGGGCTTCTCCATCTAAAACGTGCAAGGTTACTCAGAGAAGTTGATTCTGTGCTTCTTGGTTCAGCTCGTACTGAAGATAAGGATGTGAAGGAGGTAATAGAACCTGTGGACCCCACTGATGTTGAGCCAGAGCCTTTGGAAGATCGCCCAACTTACGGCATTGGATCGAAATGCCGGTTTCGCCACACCGATGGCCGCTGGTATAACGGCCGGATCGTCGCCTTGGACAGCTTTAGTTCCGC…
T4-5267	C3H	0	1.57502	0.313958	0	0	563	TGGGGCACCGGTCTCCGTTGAGGACCATCCTGCAAATCTCCGTCTTGTACCGCGGGTGCCTGATCACCGGTCGGAGCTCCGTAATTCCGTGAGCGAACTGGCATTGCTCTCCGTACGGACATGTCCCGGTCTGTTGCCATTTGTTGCAAAGCTCCGTCTTGAACATCCCTTGGTTGTAAACATCCAACTCCAAACCACCAGATTCTTCCTCTTTCTCGCCCACACCAGGCACATACACCCTTTGCGTTCCTGAAGCGATTTGACTCGGCACTGGTCGTGAACGATTGGATGATCGACTTGGACCCTCTAGGCTCGAATTCCCAGGCGATTGGTTGATAACCTTCTGATAACCAGTGGATCGGACAGAGATGCTCTTCGGGAGCGCGACTCTCTCGACGC…
T4-5932	C3H	0	5.02493	1.541	1.92409	1.52341	459	CGCAAATAATGCTCCTGCGCAACTTCTTCGAGTATCTAGCCATCCGCATACTAGCTGATGGCTTGGAGGATTTGCAAGTTATCCTCACCATGAACAATATCAGGTTTTCACATCTGGAGGTGGAGAAATTGGGGAGAGAGAGTTTTTTCTTCCTTAGAGAGTCATTCCCGTTCGACGAAAGAAGCTTCGGGAAGTTGCGAGACACGGTCACCACTAAGAAGCCAATGGTGGTCTCAAGACCAATTTCCTATGTCTTCAACCTGAACCCTCCTTCACAAGTTCAATTTGGCGATTACTTTACCGGATTTCACCAACTTCTACTTGATATCCAGAAAAAAGACGTTGAAAACTCCACTGAGGAATGAGCAGATGCTAATTTCTGGATTCATGAAGTAGGAC…
T4-7520	C3H	0	2.94236	0.488766	0	0	362	GTCGACACGCTTCCGACGAAGAAGGACTATTTGGGAAAGTTCATGAACAAGAGCAATTATGTCCAAACTAGGAGACACCACAAGAAGTTGTGGATCGAACACGCGGATTCGATTTCTTGTTTGGCCATCTCCAATGGGTTGGTTTATTCCGGATCATGGGACAAGACCCTAAAAGTGTGGAGAATTTCTGATTTCAAGTGCTTGGAATCGATAAAGGCGCATGATGATGCCATCAATGCGGTGGTGTCGAGTAAAGGGGTCGTGTATTCGGCGTCCGCGGATGGGAAGATCAAGGCTTGGGGAAGGGAAAATCAAGCCAAGGGAGGTTCACACACTCTAAAAGGGAAAATCAAGCCAAGGG
T5-18450	C3H	8.9021	9.38205	7.55266	8.90931	6.82647	2454	CAGGCCACAGCTATGAATCACTTCTTAGTTTCTCAAATTGCCAACCCAAAAAAAAAGATGCATAAATAATTCCTTAACAAATGTATGGTGCAACTCAATTATTGAAATCTAACTACAACAAAACCACAGATGAGCCACATAAATAGCAACTCTAAACAAAAGCCATCTGCAACAAGCACGTTCCTAGTTAAGTTGGTGCGAGCTGTCTCCTAACATCAATCGATATAATAAAAGTCACCATCTCCAAAACGCAATAAAGTTCTCGCCTGAATTTTTAGGTGGCATAAGATCACAAAGCCGACTATACAGATCTATTAAAAATACTCCTCAACTCTAAATGCAAAAATTTTAATACCAGCATGGAGTAATCAGGACTTTTAGTTTAACATTCAATCGGTA…
T5-20887	C3H	12.4874	8.49075	12.6939	9.55195	8.11499	2086	AAAAATCGAAAAAAAAAAAAAAAGAGATAGACATGAAAACACGGTCAGTATAAAAGGAAGAGAACCGTGGAATTGGTCTTTCGTTTTTGAAAGAGACCGAAGCATAATGAACACAACAAACTCTTTAAAGTGGAGAGCTGGATACAGATTTGCCTAACACAACTGCAAGATTTCATGGTTATTCATGAGCAATTTTTGGGAGGCTATATTGGGTTTCTAAACTTTTTGATGGGTTGGCCATTGGTTATTCAGGATAAAAGGAAGGAATGGCCAAATATAAAGATTATATGGACACCGAAATAAACAGAGCTGGATTGTATGCTAGGAGGACTTAATTGTGAAACCATGATAAATGAGATATGAAAGCCTCTGTTTAAGGGCTTGCACCAAAAAGGAAAA…
T5-21706	C3H	0.412109	1.21612	11.7745	1.21072	1.36943	1020	ATCGCCAGCAGAAACTTGAGGTTTTGTCGGTACAGAGGCATAATTCAGGACTTCTCCTTCAACTCGTCCAGAAGACACTTGCAACTTATGTAGAGCAGACTGAGTACCTGCATGCCCATGAGCAAAGTGACATTTCTCGCCGAAAGGGCAATGACCCGTCTGCTCCCACTTGTTACACAACTTTGTTTTCCAATACACTGGCTTGATCACATTTGCCCTTGATGGATCTGAAACAGCGTTCAAAATGATCTTATTATCTTCAGAATTACTAGAACCACTTCCTTGAATCACCGGAGGTCCCGAGGTTCCAATGCTGATAACCGAGCTCTCCCTAAACCTGCCCGAATCATCTCTGTATTTCGATGGATCCTCATGAAGAAAATTACACCTATCACCATA…
T5-22043	C3H	16.7864	25.1218	37.4989	19.3742	17.4314	1502	TTCTCAAAGAGCAATACGGAATTGGTCTCTTCTTAATCTCCTGAACCAAGAAAAACCCTAATTTCATCTTCTTCAGATAAATTCGATTGATTTTCCTCCATTGATTTTCGAAGCTTTTTCCTTTTCCAGATTTTGGGTTTTTTTTTCCCTTTTTCTTATTCTATTTGAATGCGAAGAAGCTGATAAGAAAATGCCTCCGAAGCAGCAATCGAAGGCCGACTTGGCGAAGAAGCAGAAGATCGTGGAAGACAAGACCTTCGGGCTCAAGAACAAGAACAAGAGTAAGAATGTTCAGAAATATGTCCAGAACCTCAAGCAATCTGTTCAGCCCAAACCAGACGCCACCAAAATTAACGCCAAGAAAAAGAAAGAGGAAGAGAAAGCTAAAGAGAAGGAGCT…
T5-2656	C3H	0	0	1.76445	0	0	301	TATCACCCTGCATGTGTTGGGAAAGATGATGATTTTGTGGAGTCTGGAGAACGTTGGAATTGCAGGTGGCATTCTTGCTTCATCTGCCATAAGAATGCAAAGTTTTATTGCTTTTGCTGCCCCCAAGCTGTATGCGGACGGTGCATCTATGATGCTGAGTTTGCTATTGTCAGAGGCAGTAAAGGATTTTGCCAGCAGTGTTTGAGTCTTGCATTACTCATTGAAAAAGGAACAAATGTTGATACAAATGGGATCACAGTAGATTTCCAAGATATCGAAACATATGAGTGCCTTTTCAAG
T5-28663	C3H	24.0807	21.0335	21.1457	28.1383	23.3869	4849	TTTAGCAGAAATTACCCGCTTCGTTTGCCCATTATAAAAATGAATTTAAGTCGTCCACAACTTTTAAACTATGGACAAGCTAATCTATCCAAAAAATACATTTATGCATATTATGCCTCCTGACTTCTTTCTAATTTTACAGGTGGTTAATTACAACATTTGGCAAGAACAACTTCCCACTACAAATTAATGATTACAGAACAAATGTGCCTAATTTATCCCGTGTCTAACCCAAAATCATGGGTGCAAATAGCTGCATGCTGCACCTTTCTTGCAGTACCCGCTTTCGTGGAATTTACAAACTCGCTGCCCTTTGGGAGGAGGCCTGTATGGGACTCCACCGTTACCACTGCCGAAAAATTGCTGCCTGTTCCAGGCATGCCTATTCCTACCAAAACC…
T6-17738	C3H	1.97981	1.5765	2.95769	3.8776	5.48236	1910	GGCACAAACCGTGGAGGATCTTAACATGTTTGAAAACTTGGATCTTTACTAGTACTAGGCCTAGTAAATTTCTCATACCCATTAAAAGGTTCAGATGCTCTAAGCATTGAATCTTTCTGTTGACGATGGGTATAATCTGTCATGGTTGGAGCCGCACTCATATCTTCCCTTAAGCAAGGGTGAAGGGCACTCCTCTTTTGAGATCTTAGTTGATATTGGTGAGGAATATGTGGAGGATCTGAACATGTTTGAAAACTTGGTTCTTTACTAGTACTTGGTTTAGTGAACTTCTCATACCCGCTAAAATATTTAGAGGCTCTAAACATTGAATCTTTCTGTTGATGGTCACTATAATCTATCATGGTTGGATCCGCACTCCAATCTTCCCTTAAGCAAGGG…
T6-17811	C3H	0.75692	7.40293	11.1947	6.60765	8.55175	1388	GGATTTTTTGCCGAAGATATTTGAGGCTTCGAATTACCCACATCAGATTCTCAAGTAATAGCTAAAGGCAAACAAGGTTCCAAGGCCATTAAATCAACTTAGCCAAATTGTGAAACTTCCTTTTAATTATTCTGCTTCCATGGCGGATTCTGATGAAAAACCAAAAACTGAACAAGTATGCAACTTCTTCCGGAAGCCTACAAAGAATAAAAATATTAGGAAACGAACAGTCAACGAAGTTGACGATGAAGAGGCAAAAACTGAGAGGACATTCTTGCACAGCCAGAAAAAAGCCCCAAAACCTGATAATAAACTTTATTTCACTACCGGGTCTTCTAAGAACTCTGCACCCGCTGAATCAGATGTTGCATTGGACAATCCTGTCTTTCAGTTCGAATC…
T6-19785	C3H	21.8845	20.5652	11.1594	24.2843	25.6102	3100	ATTTTAATTATTGATTTTTTTTTCTGTTATTACGAGCGAAGCCAGAAGGAATTTGGATTTAGTTATTAAAAAAAAATTATGTGAAAAGGTTTTTCATAGGTATTTTCATTCACAGTTGGGGTGTTAGATCTTAAGTAGAAGAATCAATATTCAGGGTTTTGATTCCTAGTATTCTTATGATTCTATAATATTGAGGCTTCTATTGTTACGTTTTTGAAGTGATTTACATGGTGCTAGTTTCGTTTTCAGTAGCTTTGTTGCATTCTGTTATTTTTCTATTTTCATATGATACTCTGGACTCGGAAAATTTTCATTTTATGAGGTGGAATAGAATTTTGCTATCGTTGGGAATTGTTATTCTTTGTACACAGCCAAGGAATTTTTCTTTCTGGGCATAAC…
T6-20188	C3H	25.5505	18.9119	16.0855	21.4468	27.5306	2491	CTTAAAGAAGCCAGAGTGCCAACGCCAACAGAACATAAAGCAAATTCTCTCTTGTATGATTAAATAAATATCCAAACCCCATTAAAGGCATCCATGAAAACAAAAACGCAGTGAAGCCCGAACAACGAAAAGGGCATGTAAAATAATGTATATATACAGTTCTCAACAACAACATATGATAGAGAAGCAAAACCAGAAGCCCAACGTCCATTGGAAGCCATTGAGATTCGACAGGTTTGTTGATCCTCGAGCTGTAGAAACGTATTCAATTGCTTATATAATATTTGTACTTGAAACAATTTTTATTTGTTATTATTTTTCCATATGAAGCCGACTTTAAGAGACATAACCACGCAAACCTCTTCCACCATCGTATCGCTCTCCAACAAAACTAATCTT…
T6-22311	C3H	8.5248	14.1407	12.3028	17.2668	14.7796	2267	TCATTGGTTGTCCAACTGCAGCATGTGAACTAACAGCTTTTCTAACCGCACTCTTATCATCATAAGGCAACACAGTAGCAGTGTCATTCCTCAAATCCTGCTTTGGTGGGAAAAATGATTTCTCAACTACCATTGGTTGTCCAACTGCAGCAGCACCATTGATTTGCCCGGTTGCCTCTCGATTAACACTCTGTTGGCAAGTGGTTAAAGACATATCATTCAAAGATGCTGAATGTGGAGGGACGCGAGTATGCTCTTCTTTCACAGTACGATTTGAAGATGGGACTGTGTAGTTCCAATCAGGAGACATATCCATATCATCAAGCCATTTCTCAGTATGTCTTGATTCAAGAAGACCCGTGCTAACTCCTGCATTATCTGTCTTCCACTGAACAGCTT…
T6-24801	C3H	60.0016	55.0943	69.2308	68.1227	59.3232	2909	ACCCCAAAGATCTCTCTCTTTCCATTTTTCCCCATAAACATTCACACCCAAGCGCACGTTAGCATCTTCCACACTCCATACTCTTTCGAAAGCAAGAAACCAGAAGGGATTAGCGGAGAGAGAGAGAATGGCGTCGTCGGCGAGAGTAGATCTGGACGGGAATCCGATAAAGGCATTGACAATATGCATGATCGGAGCCGGAGGTTTCATCGGGTCCCACCTGTGCGAGAAAATCATGGCGGAGACGCCTCACAAGGTCCTTGCTCTGGACGTGTACAACGACAAGATCAGGCACCTGCTGGAGCCGGAGTCCGGCCCCTGGTCCGATCGCATCCAGTTCCACCGAATCAACATCAAGCACGATTCGCGCCTCGAAGGGCTCATCAAGATGGCAGATCT…
T6-25944	C3H	18.7792	19.3016	13.3761	16.4386	13.2234	2349	GAAAAGCTCAAGTGCTCTCCATTACTGTGAGATTATCGTATCTCCGTTTCTCTTGCCGCGAAACCCCACTCGATCGAGCTCTCGGATTTTTCTAGAACTCTGTAGAAGAATCGCTTCTTCTTTTTTTCGTTTTGTTTATTTTTTTATTTTCTGGGTAGAGTTGGTTTTGTACAGAAACCCCACTTTCCCCAAACCAGAAACAACGAAGCTCTTTCTCTCTTTATCGGGTCCAATGGAGTTGTACGGTCGGAGCCCCGCGAGGAACGGGTCGAATCAGCCGGAATGGAGCCCGGACGCCGGCGAGACCGGCCTGGAAGAATCGATGTGGCAATTGGGGCTGACCGGCGGCGGAGAATCGTACCCGGAGCGTCCCGGCGTGCCGAATTGCGTGTACTATAT…
T6-26197	C3H	6.50532	6.65183	9.94463	11.5019	9.48617	3035	CCCACCTGCCAGAGTCTTAGAAAATTGCTCATGTCTCTACACGTGGACATGAAAAATCAAATAGGAGTCATATCAGGTCCGTCCAATAATCACCAAAGTCCTAAAACTATGAATTTAGCCACAAAAAAGAAGAGTTCTAAAATTGTGCACAAGCCAGTAACCTAAGCTAGTAAGAAAACGTTAAGTGCTGTAAATTGCAACATTAAATTTATCTATCAGCTTTCTCATAGTCCATGACAATGAATAATTAGTATAAAATGTGACGAATAATTTAGTAGCCAGGGTTGTGGGGTTTATTAAATACAGCAATTAATGCAAAATTGGAAGATCAAGAATAAATCTAAGCGTTTGGCAACAAAATTTTGTCAGTGAACTCTTTGCCTTACCCGGTTGGCCGTT…
T6-26546	C3H	48.7135	45.8581	33.3364	54.0208	45.7873	3182	CTTCTTTCTTGTTTCTTTTCGGTGATCTATCGGAAATTTCTGTAATTAGGTCAAAATGGTTTTTTTTTTCAATTTTTTAATTAATTTTTTGTGGTACTGAAACGTGTTCTTAAGATCGGTGGCGCGTTGGATTCGAAAAAAAACGATGTTAATTGATTTTTCTTGGTTTTTTTCTTTTTCTATTTTTGTTTTCTTTTTCTTATTTACTATGGAGTTTGATTTGGTATTTATTGTGGTTAAGAGTCTACTATTGTGTGTAACTAGGAAGGTAGCTAAATTTGTTCTCGAGAGAATGTATTTGGCAGCGGCCATTGAGATGAGGGCAAGTAGGTTTTTTTGGTTTTTAACTGCTTTTCGTAACTGGGAGGTACTTTTTTGAGAAAGGGAAAAAGAGAAAAA…
T6-26785	C3H	48.4137	29.1108	67.6573	103.06	141.902	2768	GTGCTGTTGCATGATCAGAACATGAAAAGCATATGATTTTATAGATTAATCTGAGAGATTATGAATTACAAAAACACATAAAAGGTATTAGGTATACAATCCCACCCAATCCAAATTTAGAAATTGAACTCGGGGGAAGTTTTTAACAATCAGCACCATCTGGTATGAATGGTGAAATATTACCAGATGAAGACTGACAACCAAAATAAATAAATTACTAAACCCTGTTATTCCTTAAGAACCTAATATTACATTTGCAGGACCATTTTTGTCCTGCCCAACTTTTCTCTGTTTAGTTCTTTCCTCTTCCCGTCTCCTTCTCCAGTTTCTTAAACCTAAATATTATGAATATCAATTCAAGAATTTGAAAAAATGACATAAAATAAATAAATTACAGTC…
T6-28289	C3H	18.0823	21.7548	14.9176	26.1285	24.0073	5087	TCTCTCTCTCTCTCTCTCTCTACATTTCGTTCGGTAAACACTCAGTGGAACGAAAAAACGACACAATTCGACCCAGCACCGGAACCCCAAAACCCTAGCCGCTCAATTCTAGGGTTTTCCGCTCTCAATTTCGGTTTTCTTCTTCAGCTGCTTAAATGGAAGGCGAAGAAGAGGAGGCTTCAACGGTGAACGAACCTCATATTGTCGTAGCAGACGGCGCAGCGGCCATGGCCGGCGCCAATGTGGAGCTCCAAGAAACCGAGCCGCAATGTGAGACCCAACCCCAGACGGCGCCGCCACCGCCGCTCGTGGCGGTGGGAGTAACAAGCGACGACGATGCGATAGGAGAGGAGAGTGAAATAGAGGAGGCAAAGGAAGAGGAAGCGGAGAAAAATGGTG…
T6-31349	C3H	0	0	0	1.38777	0	382	GAGAAAATGCAAAAGAACGTTTCGTCGTCGTCGAAGTTTCAGTCGATCTTCAGCCGCGAAGAGGAGTCTTCCATGTCGTTGACGAAGTTCGATTCCGATTCGGATTCTTCAATCTCCTTTGCCAATTACGGAAACCGCCTCTGCAACTCTCTTCTGGTGCAGGACCGTCAGGACCTTGTGAACCGCCACAGCCTCTGCCTCCACCACCTCCGCCGCGCCGCCGAAGAGGCCGGCTCTCTCCGCCACGAGAACTCGGGTCTCCGATCCGTCAACGTTGAGTTGAACAAGAAGCTCCGTCTTCTGATCCAAGCCTCCGTACAGAACCGCCTCGGTTCTCGGACGACGACGTTTCGCGGAGAGAAGGAGACCGAGAAGAAATCG
T6-5699	C3H	0	1.5913	1.18951	2.17832	1.95989	891	TGCTGAACTTCATGAATATCAGGGCTTTTTCTCTCTCTGTTACTTGGGAATTCTTCTGTCCAATTCGTATGCTCACTCAAATAAGAGTTAGGCCCTTTGTGGTTCGCATGAGGCCAACTACTCACGTGTTGAACATCGCGAATGTCAAAGCTTATTCTCTCTCTGTTACTTGAGCTGCTATCCCCAACCAACTTCTGAGAGGTTTGGTCAATATACTTATCTTGTATTTTGTTCTTCACCGATCCACATTTAGTTGTCACATTATCGTAATCAAGACATAAGCCCGAGTTTTCAGGTTCAGGTTGAAGTCGAGGTTGAGTTTGGTTTTCTTTGGAATTAGCAATTATACTTGATAGATGAGCCGCAGTTGCTGGTTTGCTGGAAACAGTAGAAACTCCC…
T7-15415	C3H	0	0.457447	0.911858	1.36625	1.8029	388	TCTTGCTTCATCTGCCATAAGAATGCAAAGTTTTATTGCTTTTGCTGCCCCCAAGCTGTATGCGGACGGTGCATCTATGATGCTGAGTTTGCTATTGTCAGAGGCAGTAAAGGATTTTGCCAGCAGTGTTTGAGTCTTGCATTACTCATTGAAAAAGGAACAAATGTTGATACAAATGGGATCACGGTAGATTTCCAAGATATCGAAACATACGAGTGCCTTTTCAAGAGCTACTGGGAGAATATCAAGGAGAAAGAAGGGTTATCCGGGGAATGTGTGTATTCTGCTGATAACTTACTAAAATCCGGTCAGAATTATAGGTGCGACCCGTATTCTCTTGTAACTGGAAAAATTGAAGAAAACATTGGTGAGTCCGAAGGAGAAAGT
T7-15716	C3H	1.57872	2.96931	1.93895	1.83484	3.22833	1730	CGCAACTTACCGAAGCTTCTTTCGTCGAATGGGAATGACTCTCTAAGGAAGAAGAAACTCTCTCTCCCCAATTTCTCCACCTCCAGATGTGAAAACCTGATATTGTTCATGGTGAGGATAACTTGCAAATCCTCCAAGCCATCAGCTAGTATGCGGATGGCTAGATACTCGAAGAAGTTGCGCAGGAGCATTATTTGCGTTTTGGTAAGTTCGTCATTGGAGTTACCAAAATTAGGAAACCATAGAACAGAATCGATTTCATTCCAGTCGACGGAGTTCTTGCCGGAACTGGAAATAATGGTTTGGTAGGGGTGATGAAGACCCCATAAGATCTTGACACCTTCCAAGGATGACTTGAATATGGAGGTCTCTGACAGAGATGTCGTGGCAACTATTCTG…
T7-20760	C3H	13.4396	8.45747	6.05607	11.0358	8.98042	2157	AATTGATTTGTACACATTTTTTTGATTAGAGGAATTTCTTTTCCTGATACAAAGGCATCAACCAAATTGTAAGTAGCTCTGTACAGCAACTGAAACAAGATCAACCAACAATGATTTTGTCCAAGTCTTCTTCTAAAGGGGTTTATGAACTATGAAGGGTTCTAGAAAGAATTGCTACTAAGCTTCCAAACAAGATCTCTCCTCATCTAGTAAGGCGGAAAAATAAAAATTTAATCGGGTAAACGATAAGAACAGTGGCCTCGCGTATTCAATGACCACGAAATATTTGACAGAACGCCTTTTCCTCACACAAATTCTCAACATTTTCTTTGACAAACCCAACCTACTGACTCACAATCGCATTCATTAGATGCCGCTAGTATTGCCTTCACTTTCACG…
T7-21215	C3H	1.93878	3.67795	1.05899	5.04491	5.07346	2167	GACAACAACAATAATGGTGCAGTGGTACTCAGGGAAGACGATGTAAATAAATCAGTTTATACACCTGATATTGTTGTTCAGAAAGAGACTCTGGGAGCCGAGAAGCTGGATGAAAATGATTCTATGTTGGAGGCTCGAAAAATTGAAAAGAAAGGTACTGGGGGAAACAGTCTACTATTGCATGGGCGAATCTTAGAAAACGATGCAACAACATATAATAAAATATCTACTGAAAAGAAGGGCTCTGAAGTCTGTCACAAGAAAAAGCGGGGTCCTTCTACAAAGGAAAAGAAAGCAAAGAAAAAGCAACAGAAGCGGAAAAAACGAGTGGAAAAGAACAAACAACTTGGTGTTAAAAGGTTGAAACTGCCTCCAATATCAAAGCCAAAAACTGTCACC…
T7-23643	C3H	2.97737	4.36577	3.58981	4.34639	8.17307	1623	GAAAAAAAAAACAACCTTGAAATCTCTCCCTCCAAAACGTAAGTCGAAGGTTCCAAATCTGAAATTCAAAACTTCCATACATAAAATGAGGGTTGCAGATCTGAAAGTGAAAACTAAACATAAAAAGAAAAAAAAAATTAAAAACCTTAATTACTCTTTCCTTTCTCTCTTGTGGAAAACATGTCGTAGAGAACCTCGCCAATCTATCCAGCGAGCACAAGCACAAATCCACCTTTGCGAGTGTAGCAGCAACCCATCAAAGAGCCCCATATCTCCCTGCAATCGCGTTTCCCTTACCACCCCGAGCCCAAATAGCCAGTTATCTTCATCCTCTGATGCAGCCATTATCAATCGTCGTCTTCTCTAGTTTTTCCATCTATATGGCGGTGATCGCATTGG…
T7-23738	C3H	28.2049	24.1579	22.1026	31.0968	23.8959	1877	TTTTTTTACGACAAATAAAAAGAAAACTTGATAGATCCAGATACAGGAGGAATAAATCTCCATCCCAGCAGCTTCAAGAGCTAGAGTTCTATGCAAAGACATTACCTTAGCATAAGCAGAGCTCCTCTGATCAAACCAATAGGACTTGCAAATGATCAGATCAGCCTAAGAGTACATAACATACAGAATTACTCATTGGACCTCACATAGTAAAATTAAAGGATTAGAAAAAATAAGATAAATGATGAAAGTTTAAAAAAGCTAATTCTACTATGATGGTCATTGTAGTTGTTACTGGATAGATTCACCCCCCATTCTCTTCATCACCTTCTGCTGTTCCCTGTGATGCGGCTTTTGCCACGACCTCACCAGGAGGCGGGTGATCAAACTTGCAGGTAG…
T7-24643	C3H	14.4171	16.3597	11.4775	9.3719	17.1099	1938	GTTTTGAAGTCCACTGTTCCTCTTTGAGAAGACCTCTCCCTCTGAAACCAAATCTATCTTCAAATCTCAAATCCCATAAAAATCACCCAGATATATTTTCTCTCTCTAAATTCCATGTTCTGATTTCCCCACTTTTATTTGAATATTAATGTTAATAAATTTCCTCTCAAATTTCCCTTTTCGCCAACAATTCCCAAAATGGTCTCTTTCACAATGTTGGGATATTTTGAGCTTGTTGTAGATCCAACCACAGTTCCAATTTGGTAACTTTTTATTTTTTTTAATTTTTATTCTTTCTCCCACCTGATATAACTGTTTCATGATTTCTCTCTTCTGTTGTATTACCCCTGTTGATTTTTTTGAGGAATTTTCGTTTTGTCCGTACAATATGGGTGATTT…
T7-25507	C3H	20.4921	26.2919	21.962	24.9287	14.5564	1415	AATTTTCCCACTCTCTTTACTTGCTCAGCTTCTGCTGCGCTTCTCTCTCTTCTTGAAAACCCTGAGTCTTGGATTAGGGTTTGGGCTCAAGGTTTTGTCCCAGTTATTTCTTGATTCGTTTCTCTGTAATTCGAGTGGTTCTTTCCATTTTTTTTTAAAATTTATTTTATTTATCTCCAAATCCAAACCTTTGTTTGGTTGAGTTTGGTTCGTTCGGATCTCGTTTTGGATTTGGTTTTTTCGGAGTAATTATGGATGTTCGCAAGCGAGGGAGACCTGAATTCGGCTTCAACGCTAATGGCGGCGTCAAGAAATCCAAGCAAGAAATGGAGTCGTTATCTGGTGTAGGAAGCAAATCGAAGCCGTGCACCAAATTTTTCAGTACTGCAGGTTGTCCAT…
T7-25612	C3H	5.64738	2.66643	2.65758	7.86898	9.10154	1860	AGCCAGAAGTAGGGAATTCTTGCAAAAATTTCGCCATTGTCCTTGATTATCTCCTTTTCTTTTCTTTTTAAGGGACGGTTGGATGTTTTACCACTGCATCTTGAGGTGTTCGTCAAGTGAGATCCGATGGTATCTTATTGGTCGATGGCTGCAATTGACCTTTTGATTTCCAGAAAATCGTAATTGCTAAGTGATACTAGAAAAGGGAATCTCCTCAACTCACCTAATCGAATCATTCAGTTCCGTCGGTTCCGATTGGTTATCTATTCCATGAGGCAAAAGGTGTGAAGAACTGGTAACATCTAAGAATAGCAAGGAGAGGAGGTGATGTGGTGGCCAATAGTGATGTAAAAGGAGACGAGGCAGCGATGACTACTGAGAGCAAGGTGGCTAGCAAAG…
T7-25827	C3H	5.83249	8.13289	7.91738	6.87285	7.26794	1873	GTTTCAATAGTTGCCTTCTCCGACCGACGCTTTTTCATTCCCCTTTTCTTCTTCTTCCAATCTTCCTTTTCCTCTCTCTTCGAAGCTAGGGTTTTCCAGTTTCTGTATTTTCTGTCTGTGGAAATATTTTGTTCTTTGTCCGTTACGAATCTGATTAAAAGTAATTAATCTGGAAATTATTAGCGGTAATTTGAAGATTTTGTTTGAAATGAGAACGAATAAGAAGCGTTCGCGGATATCGAAAAGGGTTTCGTGGGCTCCAGGAGTTGATCTTTGTCAGGTAAGGCTGTTTTCATCGGAGGATTGTCCTGCAAAAGTTGGCCTAAAATATCAGGATGATCTTCAATTTAAGGCACCTGGGGCCTTGCATTCGAAGACTATGGACTCTGATGATGTTCC…
T7-26131	C3H	17.4525	15.6249	3.0995	7.02266	11.3597	2335	GAGAGAGAGAGAGAGAGATTGAGCAATCATGGCTGTTATGGAGTCTGACGCCTTGGATTTCATTTGACTTCGATTTTCTCTTCAAAAGATTTGAATTGAGATTTGAGATGGATTTTTCGGAGTCTACAAAAGTTGTATACAATAGAATTCACAAGCTAGAACCTGAAAATGTCTCCAAGATTATTGGGTATCTTCTGCTTCAGGACCATGGTGAGCGTGAGATGATCCGGTTGGCTTTCAGCCCGGATAATTTGATACACTCTTTGATTAACAGAGCCAAAACTGAGCTTCGTTTGGCCAAACCGCCAGTTTCTGCTCCGATTTCACCTTCTCGGGTGATTCAAGTGCCGGCCTTGGACGTTCCTTTGTTTTTCCCTTCCTACTCTCCAGTCCCAGCAA…
T7-26658	C3H	83.1758	108.762	54.6881	16.6509	102.442	1811	ATGTGCAAAAATATGATTTTTTGAGGACAGGCAGAAAAGCATGAGCAAAATATCAAAAAAGCAAACCCAAGAAAATCTAAAATGAATGAATTTAAGGAAAGTAATTTACATTAATTAACGGTAACGAGATGAACTTAAAAACAGTTATCCGACAAAAGTATTGAGATCAAATCAAAACCGGAAAATACAATTCATAGACAAATTCCGATCAAAGAAACTGCTACCCAATCCTCGGCAGCCCTGAGAAAATCCTTATCTGTACAAAAATTGCATTTTTTTTTTCTTTTTTTCAAACTTTCCCTTTCCTTTCTCCAGATGCAGAAATTAATTAAGTACCCATCAAATATTTACAGAGAAAATTCCAAAAACTAATTGGGATTTGGGTATTCACAGAAAGTC…
T7-26730	C3H	20.1894	16.8602	28.5187	18.8028	15.5742	2185	AGTTTTTTTTTTTTTTTTTTTGCTCTTTCTTGAATTTTTCATTATCTTCAGTTGTTCGATCGGATTCGATCGATCAAGAAACCAACTGGATCGCAGCTGAGAAGGTGATGGATGTGGACGGAGGGGGAAACAAGCGCGTATTCCACCGGCTGGGCGGCGGCGGAGGGCCGCCGTCGGCGGACTCGAGGAGCCAGAAGGTCTGCTACCATTGGAGGGCGGGCAAGTGCAGCCGCTTCCCTTGCCCCTACCTTCACAGGGAATTGTATACACCTCCGCCGCCCAACGGAACGACGGCGTCGTCGTCGTCGTCGAAACGCCAACACCACGGCTTCTCCGGCGAGGACCCCGTGCCGAGGAGGCCGAATAATTCGACGTGGGGCCGAGTACCCGGCGGCGCCG…
T7-27503	C3H	13.5827	14.4927	10.2332	17.2197	11.7895	4484	AGGGTCTTAACCATATCCCTCCTCCCCCTCCCCCTCCCACAACTACCTCTAGTTTTTTCACTCCCATTGCATATGGAAGCTCTGTACAAACAACAAAGGAAGAATCTCACGTCTCCTCCGCAGCCCCTCCACCACCATCTTCTTCACCACCGATTACACCTTCTCCGCCTTTGTCTACCGATCCTTCATTTACCATCTCAAAACTGAGGGCTCCGAGTTCTGGTGAAGAAGCCATAGCTATCAATCAGGTCAGAGATGGTACATCCATACATGGAAGCTCCCAAAATTTCGAGGGCAACCGTTTCTGCGAAGCAGGGTCTCAGCTAGGAGATGTTCGATCACTTAATGTAAGTGAGATGCTAAATCTCCCTCCACCTCCTTTGAAGCCAACAGAACCTA…
T7-28027	C3H	12.1406	9.12063	5.36266	13.5222	9.69777	2699	TTTTTTTTTTTTTTTGGGTAAATGATACAAAATTGAAGTTAATGCACTGTCCAACAAGATTGTGAAAATGGGATCAGTACCAAACCAAAACCTTAATAATCACCCCTAGCAAAAAGCTACCTAAGGTAACAGACAGCTGATTTGTTTAGGAAAATTATATGTTTCATATTTTGTACCTACCAACAGTAGTGCGCTTACTGTACACATTAGAGTATAGATAGCAAAAGGAAGTCAACAGGTTGGATCTTCTTCATGTTCATAATCCCCTTCCAAAGAATTTCAGATGTGATTGTTTTAACACCATCGCTCATTGTTTATGATAACTAGATCATCAATCAGTCAAATTTTCATAACAATTTCCTTTAGATTCGATCACCCTCGGAAAAATCCCTCTCCTCC…
T7-28298	C3H	29.3814	32.4545	29.8519	40.6458	37.3354	2052	TATATATATATATATATATGAACATGAAGAAACTTCGGATCTTTTTTTATTATATTTATTGAACATAAGAAAATTTCTGTGCCTGTTGCTGCAAATTCATTCCCAAAAATATAGCATCTTATGTTCCAAGCATGGAAGATTAAATAAATTAAGCAATTTATCATTTTCCTTTTAAAAAACAAGCAGGGAAGAAAGATAAATCCAAGCTGAATCAAGACCCCCTCTCAAAAAATGTACAGACGGGAAAACTACATTTTTCTTAACTGCTAATCTCTCTATCGAATTTCGGTCTCTTTGCACTCTGCACTTCAGGCATGGAACTCCCACGTTGCTGGAACGATGCATCATGCTGATATGCACAATTGGCTCCATGTCGACAACCCCTTGAGCTATTAAAGT…
T7-28578	C3H	19.6504	16.5679	15.3287	18.7286	13.3977	2683	AACGCCTCGAAAATCATGGGGTACATTCTGATACAGGACCTTGCAGAGAAGGATTTGATGCGTTTGGCGTACGGTCCGGACGCCCTCTTGCAGTCGCTAATAACGAGGGCGAAATTCCAGTTGGGACTTTCGTCGAACACTCCGTCTACACCCTCCACTCCTTCTTCTCCCTCGCCTCTCAACCCCATCGCCAGGCCTTCGAACAGTATCAGTAACCCGTTCTCGCAGTCCTCCCCGAGGTTAATCCCAAATGGCGGCTTCGATTTCAAGAACCCTTCTTCTCCTTCGTCGAATTCTGGTTGGCCTCTTTCTGGGTTCTCCAACAACCCCGCCATTAGCCCAAAGTCGAACCCTTTACTCTCCTACGACAACATCCGCTCCGCGCCGCTTCCGTTCCAC…
T7-29470	C3H	4.88302	6.86171	7.38605	10.0192	7.75247	1936	ATTTAAGGTCAGCTTCAGCTTCTCCCGCACGCAAAAACCCCTCTTCATTCTTGCACTGACCGATTGAAGCTCTTCGACTTCCCTCGTCAACCCAAATCTCTCTCCCTTGACTTTTCCCCAGTTTTGCTTCGCAGGGAATCCAAGGAGTTGTTTTATGCTTGTTTGTCTGTCGCTGCGAATCCTCGGCTGATTCTGTATCTGCTGATTGATTTTCCGAGAAAAGTTTGGATTTTTTTCGTCTTCGGAGGATTATCTTTGGATATCGGCTTTATTATTATTATAGCGTCATGGTTGAACGGAAAAGCTTCAAGACGAAGCTCTGCGTACAGTATCGGAGGGGCCGGTGTTCGCGTCAGAACTGCTCGTTCGCACATGGAGACGCGGAGCTTCGAAGTATCT…
T7-30457	C3H	15.3681	16.7041	6.61278	20.2823	15.305	2269	GGTCCTTGCATTGGATGCGAGTGGTTTGTTTGCCAAAATTGGTCATTTGGTTGAAAAAATAAGTTTAATTAGTTGCTGAGATGTCACAGTTTCTTCCCTCTCTTTTTTTCCTTATTTTTCTTGGACTACAAGAATTAGTGACTGCAATAATCTGGGTTGTAGTCTTTCATGGATATGCTCAGTCCGGGTATAGATGCTATGACGTGAAATCCAAGAGACTCGATGTATCCTTGAATGTTCTCTTTAATGGGGTCGCCTCATATTTTCCTTAACCTAATTAATCAGCCCTGGCGGAGAATGGTGATGGAGACCCTTACTTAGTGTTTGAGTTGTTTAACATCGTTATTTTAGTGCTCTTTCTCCTTGTTGTGAACGTTCTGTACCGAGTGTCTTTGTTCG…
T7-30573	C3H	41.2416	39.9409	12.5279	37.6585	41.7846	1508	GCTTGTTAAGCCTTACAAGGAGAAAGGAAAAGTTGTTGAAAAAAAACAACTTCAGCAACAACAGCAATTGGAGAGTGGAGACTATTCTCTGTGTTCAAGCCCATCTGGGCTTGACTATGATCTTCATCATGGGTCAAGAATGTTTTACAACAATGCCCAAGAGATGTTACTAATGAAGAAACTTGAGGAACAGGCTAATTTTCAGCAAGCCATTGAACTCCATGGAAGAAGACTGATGAATCTGCAACTCATGGACCTTAAGAATCATCACTATCATCGTCACGGTCAATACCATCGCAGCAGTTTGTCTTCTGGGTCGTCAATTCCCTCCCCGAATGCCTTACCTTACTCTCCTAATGGCCAAGTCCTTGTTGTTCCGTCTCTTGAGACTGAACAAAA…
T7-31374	C3H	698.531	265.676	289.435	1350.29	997.107	4147	AAAATAAAATAAAATAAAATAATGAACTTAAGCAAATGATCATAGCAGTAAAATTAATAATAAAAAAAACTTAGACAAAATATTATATGATTCATGACATTGAAAAGCAATTTTGTTCAAGCTCACTAACTTCTTGGGGTACACAAATATATGCTTGAAAGTCTGAAATGGTTTAGCTTTTTAATAAGAGAAAACTAAAATATTAAAACTACAATATTTCAAAGGAGAAAAATTAAAAGGCAAGAAAAAAATAAATGATAAAAACAAATTTTATTAAAGATTTGTAAGATTCTGCTCTTTGCAATAACCATCGGCTCCTTAAACTTCAGAAGAATCAGCAGACCAGTATAAAAAGACTGATGCACCTATTTGGGATCTGGGCGAACCTAGTGTCCCATG…
T7-32650	C3H	22.0167	23.4968	33.3024	23.4411	38.8426	3625	AGAACTTGAGCATTGCTCTTGTGGTTGTAAACAAAATACGTAAAGTTCTCTTAAGGACAGTAGACAACTAAAATTGCTTCAGACAACTTAAAGGTTCAGAAGGCGGGGGATCAGAACGAGACCAATTTTGTTGCTTTACCATCTTAGGCGATAGCACTAAAAGTAGAGGAACGATCTCACTAAGCTCACAGAGGGAATTGTACTTGGATGCTTTGTAGTTGTTTGGATCGTCTGAAATTCTTGCAATAAAGATGTATATATGACGAAGTTAACCGTCATTTATGTTCACAAGGGAATTGATGTTTGTTTCTTTCTTTTACCCAAGGCAATGTGGCAGAAAATACAGTTCATATATATTTTTTTCCTTCCCTTGTATCATACTTTTGTTTGTATGGTAAG…
T7-32983	C3H	19.7069	21.9786	7.51837	30.0896	31.6069	7065	GAAAAAAAAAAAAAAAAGAAACAGAAACAGACAATATCCTCTCTCTCTCATGGTTGAAGCTTCTTCCTACTATATTTACAATTATGCAGTCAGACTTGTATCCATTAAACGAAGTGGTTTAATCAATTGATCAAGATTCTCTAATTGTAAATTCGAGGTATCACTGTCACAATATGTTGGCTGCTCGGTCCTTGAATCGTTACATTCACTAGTGTCATCGTCACCAACATCAACGGCAATAAAATCGGCACAGTTTCCTTCCAAAAATATGTCATTGTTATATTGTGCAAAGTGCTTTTCAGACACTGTTGTTCTCAACTCTGAGACACTGATATCGGGGGAACCAAAGTAACGCCCTCTAGCATTGTTTTGTTCTCTTGACCTTTTTGTTTTCTTTCC…
T7-4019	C3H	0	0	1.33166	0	0.658228	266	GCCAGTGCAGGCATCACCTTTACAATTCAATTCGAAACTAGATACAGGGTACTTCTCTCCTCTGCCATCCAAAATCTCTTGGTGCTCCTTAATGCGCTGAATGAGTGTGCCTTTGTTGCCTGTCAGTCTCAACCCATTTTTTCTCAAGTAAACCTTACATTGGTCCACTTTCAGCTTCTCAATTTGACCAGCTCTGATTATTCGCTGGACTTGGTCAAAGCTTTTCTTGTCTATTTCATCAAGTTCAGGCAAAACAACATCTCCG
T6-28524	CAMTA	32.8888	29.4045	22.5367	42.0119	40.5706	3806	TTTGCTTACCTTGGATTGCTGATGATGACTATACGGTCATAAAAAGAAAATTTAAAAGCTAGACATAATCGCATCCCGTGTCCTCCACATCAGAAACAAAAGCTACAATCATATATAAACTTTCAACCGGAAGAGATACACTAGTCTGACCTATAACCTGAAAAGCCTGCCCGGAACATGAACTGATTTTGGCTAAATTGGTTACACGTTAAAATTTACACACAAGATTAGATAAGACATTAAAATTACTAAAGAAACCAGCCCATCTATGTACAGGTTATGCTAATCAGAGACACATGGGGGATCTTCACTCAAATGCTATAGACATGAAAGTGTCATCATCCAACAACTTATCAATTTCAATCACGTCGTCATCAGCATCCGTTGTTTCTTCTGAAT…
T7-28477	CAMTA	11.1832	10.5353	6.28104	11.0748	12.0777	3681	TTTAGTGGTTTTTACACGCTTCTCTCTCCTCTCCTCTTTCCCTTACACAATGGACTCGACAAAGACGCGGTCCGTTTCCAAACTCCATTTCCCTCCCTCTCTTTCTCTCTTAAACGCAGTTGCAGCACCAGAGCTACCTGGTATCTTCCTACCTTATTAGGGTTTTTGGTTCCATTCTTCCTTTCATCTATTCGGCGAGCCAAATTCGTCGTTTCTTTCTGATCCATTTTTCTCGGATTTTGTATTCGCTTCGTTAGCCACACTTTTCCTTCAGTCCCCTCATGAAATCTAGGGTTTCTTTGACGTCACTGCTTGCCCATGGCTGAGGTTAAGAGATTCCTTCCCAATCAAGAATTAGATCTTGTCCAGATACTGCAGGAAGCACAGAATCGTTGGCTC…
T7-31454	CAMTA	36.1587	33.2724	54.746	37.468	36.098	3369	TATATATATATATATATTTTGGTAGAACTACCGAAATGTAAGTTGATGCACAAGTAATAGTCTAGATTCCACTTCAGATGAAGCGTCCAAATTACGTACTAATACTCAAACCAAAAGATTCATAGATAAGCTTTGAACACCGAAGTACCGACCCCCAAAAACACCAAAACAGTTTCAAAAGGGTCGCAAAAGGTAAATCAGATCAACCAAACATTATTCTAAAGCATTTACAACATATACAGGCTACACTAGAAGAACCTCAACTTTGGGTGGTCATCATTTACCCGGGGTTTAGCCAGCTTTCCAATGTGTCTGCAGCTGAGTGAAACCTGTGTCTTCTTCAACCACTCATGTTGAAATCAGGAACAAGAAGGTCATCATATTCTATTCTTGTTAATC…
T7-32553	CAMTA	21.8516	21.5248	32.4982	34.5047	41.8328	3883	AAAAAAAAATAGACGTTCCGTTCTTTTGTAAGAAGACATTCTGAACTGCATTTATAAGTTAAAAAGAATTGGTAAGTATTGACTCGCATGAGAATTTTATTATTCATGTCATAGCATTATGTCAAGTCTATCTTAACTAGTGCACGATATATTTTACAGGGGAAGATGAAGCAATGGACGTCTACTGCATCGCGGCTGTGGGCGTAAAAGTGTCATCGTCCAACAAAGCTTCAATATCGATATCGAAATCAGCTGCTTCTTCTGTATTCATGACATCACATAGAACCTTGCTGTCCTGAATCTCAGTAACAACTTTAAGCAGTCGACGATATTGATCTCTAGCCTCGGGGTATTGAACCATTGACTTGACCCTTGAAAGTGCCTTTTTCATTCTTTCCT…
T2-16704	CO-like	0	0	4.87865	1.08293	1.60765	652	CATTAATCATGTGGTTCCACTGAGCTAATTGAGATGTCTTCTCAATTTCTTCGTTCCTTGCAAATCGTCCTCTTATGCGCGGCCGACTGTCTGCCAGTGTCTTCCTACATGCATACTTAATCTTCTTGTTGAAGTTCCTCTGGTTTCTCTTGCTTCTATACCTCTCAATTCTCTCCTTTTTCTCCTCCGGGCTGTAACGACAGGCTCTGCTCATGCCTTCGATGATGGCACTGCTCTCGCTCGACAACGGGCTTTCTGATCTACAACTATGTTGCACCATGCAGTTAATCCTCTGCAAGTCCCCGGTGCTGTAGACCCTCCTCACGGGACTCGTGTCAGCGGAGTCAAGCAGCTCGGACACCGATGAGAGGAGTCGGTGGGCCCCGTTCTTCTGGAGCG…
T2-2084	CO-like	0	0	0	6.05846	0	321	TGATAATCTTTTTTTTTTTTAAAGATTGATATGAAATTACCTTTAGACTAAGTTAGAGATGGTATTTTCAATCTGTGATTTCTGCAGCGCTAAATTTGCGGTGCTACACTGCACCGCAGACTCGGCCAATCTCTGCCTGTTCTGCGACCGTCATGTCCACTCGGCCAACACTCTCTCTCTCAAGCACACGCGGTGGTGGATCTGCCACAACTGCGGAGCCAAACCGGCTTCGGTTTCCTCCTCAAAGAATGGTCTTTTTTTGTTCTGCCAAGGTTGTACTTGTCACACGGCAGACCAGTCGCACACAACCTTGTCCGCAG
T2-33105	CO-like	0	0	0	17.7863	0.320056	546	GGACTTTCATCTGGAAAATTCAAAAGATTGTGAAGAATCTGGTTCACAAGCCACGGAAACAGAACATGGTAAAAACAAAACTTGTTTAGTAACTCCGAAGTATGAGATCTCTACTATGTTTGACGATGCTCTCTCTGAAAATAATCGCTGTTATGCGCCGGCAACAGGCGAAAGTATCAGCAAACAATCAGAAGGATTCCTAACAGAGTTCGACCTGGCCGTATCAGAAAAGGATTTGGGCCAACTTCTGCTTCCTGGGAGTGACATTGCAAAAGAGCCAAAATCGAAGGTGGACATGAAGATGGTGACACAGAACAGAGGCAACGCCATGTTACGTTACAAGGAGAAGAAGAAAACTAGAAGGTATGATAATCACGTACGTTATGAATCAAGAAAGGC…
T3-21505	CO-like	120.819	131.993	63.0661	17.9556	58.9708	1758	TTAATGGGCAATAATTGCAAAGGAAAATAATTATTGGAGAAAAAGAAAAGATGGTGGGGTTTCAGCCAATCAGAATTGAGAAACAGATCCGTGATACAATGTAGAAAAGTGGATTACTTGCATACAAAGAGTTACACTTGGCCCCTGAAAAAGTTAAAATAAAAATAAAAATAAAAAATATAATACTAAACAAAGCTTTTGAGAGTTGAGTCGAGAGTTGAGAGTGTGGCCAGGGAGATTATCAGGTGCTTCCGCTCACCCAACGATCCTGTGAAGTCGACGGCTATTACTCTACGATCAGGGAAAAAAGGACATCACGTAGTAATCTTAACGGAAAGACATATATGATTAACACTTCCAACACCGTACGATTGAAATTATTCTAAACATGATCAAGAA…
T4-12673	CO-like	134.487	87.8438	7.59381	58.6744	51.0044	791	ATCAAACAAATATCTTTTCTTTTCTTTTGTTTGGTTTTATTTGGTTTTGTTTTTTTCTGCCATAAATCATACTCAGTGGTCCATCTCTGTTGTAGTGGGGGAATGGGGGATTCCTAATCCCAACATCTTCATTTCCCACCAAAAAGTTACATAGAAACCTTAAAAACTTCAGTCCAGAATTACATTCAAGGCTCCAAATACACCGATTCCCATTCTCTATCATTTAACTATCAACAGTACAAAATACAAATTTTGATCACGTCAGGAACCTTGAGAGAAAAAAAAAACACACACACACACAACAACAACAACAAGAAGAGTCTCAAAGGAAGAGGAACGGCCTCTTTAGCGTCCTTGAGCACTTTGTGGTATCATATGACTGACACTGGCTTATCTCCG…
T4-21415	CO-like	546.858	527.146	97.1101	387.408	459.959	1480	AGGGTATACTGAGACTTTCATTTTGGCTGCAGTTGCACAGCTCTGGAGGAGTTATGGCGTCCAAACTCTGCGATTCGTGCAAATCGGCGACGGCGACTCTCTTCTGCCGCGCCGACGCTGCGTTCCTCTGCGTCAGCTGTGACGCCAATGTTCACGCGGCCAACAAGCTCGCGTCCCGCCACGCGCGCGTCTGGGTCTGCGAGGTCTGCGAGCAAGCCCCGGCTCACGTCACCTGCAAGGCCGACGCCGCCGCCCTTTGCGTCACCTGCGACCGCGACATCCACTCCGCCAATCCCCTGGCCCGCCGCCACGAGCGCGTTCCCATCACGCCCCTCTACGAGCCGGTGAGCTCGGCCAAGTCCGGCACCGTCAACTTCCTCGGCGACAGGTTCTTCTCCG…
T4-26422	CO-like	126.188	162.797	0.865904	92.9468	24.4953	2650	CTCTCTATCTCTCTCTCTCTCTCAGAGTCCCCACACAAATAATTGAACCATTTTATGTCCTGAATATATATGAATTAGTAACTCAAAATTCCTAAATGTGATGAGTTGTGGTAATCAAAGTACTCATTTGGTGTTTGTCACATATGTTGTTCTTTCTTTAAGTTTTTTTTGTTCTTTCAAAGTGTTTGTGATTAATAATAACTAGAACAAAATCAAGTAATTTTTCTTTTCCCTCCTGCAATGATCACCGAGAAGAAGACTGCGAATGCCATGGGAGGCAAGACGGCGAGGGCCTGCGACAGCTGCCTGCGGAAGCGGGCCCGCTGGTTCTGCGCGGCGGACGACGCCTTCCTCTGCCAAGCCTGCGACACCTCCGTCCACAGCGCCAACCAGCTGGCC…
T5-4599	CO-like	0	0	2.33701	0	0	454	TGAAAAGCCATAGTACTGGAACGTGGGCCCATAAGGACTGTTCAAAAACTGCCCTCTCACTGTTTCATTGTCTTCCTCCTCTTCATGCAGCCCTTCAAGCCAGAGGTCGTCTTCGTCTTCATCTCTGGTGGAGCAAGGAGCCTTGGGAGTCTCACCAGGCTCGTCGTTGCGTGCGAATCTGCCACGTATGCGTGGCCTGTTGTCGGCTAGCGTTTTCCGACATGCATACTTAATGGTCTTGTTGAAGTTTCTGAGCGTTCTCTTCGCTCTGTACTTTGAAATCCTCTCCTTCCTCTCCTCTGCACTGTACTTCCCCACTTTGAAATTCCCTTCTTCCATGAACGAGCTCTCTGAATTCGCCAAAGGACTCGAATACGACCTCTGCGTCGTTCTATTCGT…
T5-8550	CO-like	0	0	2.86902	0	0	493	AAGTCGTTCATGTCGTCGTCGTTGGCGGAGAAGCTCGTGATGGCGGATTGTGTTGTGCCGGCGTTCTCTGACTTCAGGAGTAGTGTGATGGGGCTGCATGGGAACATTGCCGGGGTTCAGAATTTTGGTGGAGGAATATCATCATATGGTGGTGTGTCTCCATATGTTAATGTAAATGGATTTGAGTTTGGAGAGGAATGTTGTGCGACGTCGTTTTCGCCCGAGTTAATCAAGCCTGTTGACTTTGTGTCTGGACAGAAAAATTGGGGAATGCAGAGTAACCAAATGCATGCAATTGACGAGTCCAACATAGTGAAGGTCGGTCGGTACTCGGAGGAGGAAAGGAAGGAAAGGATTGCGAGATATTTGAAGAAGAGAAACCAAAGGAACTTCAACAAA…
T6-15311	CO-like	7.91405	3.96185	7.48175	3.11389	6.57453	216	AAGGAACTTCGAAGAGTAAAGGTCAAAGAAGAGGACGAAGAAGATGAAGCCATGGAAGGTAAAGATTTGGAGGGGTGTTGCTGGCCCGAGACGTCAACGGAGATCGATATGATGAGACCGGAGCCGCTTGAGCTGAATTTTGAAGACTATGAGGACTCTCCGGCATCGTGCGGTGAGGAGGACGATCAGAAGGTAGTGTCGGTAGAGACGGCTAAG
T6-15575	CO-like	0.731602	2.15893	0	6.90861	40.1129	1149	CCCTCTCCTACTTCCATGCATTTACACAGTACATTTTTCTGTACGCAAAAGAAAGAAGGAAAAGAGAGAGACAAAGACGGCGATGGGTCTGAATTCATTCTTAAAAAGCCCTAAACAGGAAGAACAACAGGTCCCAGATAATAACGTAGTCTCCGACCACTTCAACGACACCAAAAATGTTGGAAATTACGCGGATGAGGAGGTTGATATCATGGACGATTTGGAGCGCATTTTGGGAATCAACGAAGACGAGGTAAAGTTGACAAAGTCGAATATTGTGGGCCATCTTAACTGGGAGTTCGCCGATTGGGACGAATTTCGCAACAGAGAAGATCAAGAGGACGGGGAAGAGGAAGAGGAGGAGGAGGAGAGAGAACTCAAGCTGTTTGACAAGGAAAT…
T6-24448	CO-like	12.936	7.57164	0.0898394	177.503	18.4733	1965	TTAGACTGTAAAAGCGCTCTATGTGGGTCACCCCATTCTATAAAAGTTCTCAAATATAACATTTTCAAATCTGACCCTTTTTCCCCACAACTTTTTGAAAAACTTTTTTTTTTCTCGCTATTTTTATATCATGAGTTGTTCTTCTTCTGTTCGGAAGGCAGTCTCAAACGGCGTCGTCGGAGGCAAAACCGCCAGAGCATGCGACAACTGCGTGAAGAAGCGTGCCCGTTGGTACTGCGCCGCGGACGACGCCTTTCTATGCCAAGCCTGCGACCACTCCGTCCACTCGGCCAACTCCTTGGCTCGGCGGCACGAGCGGGTCCGCTTGAAAACGGCGTCGTCTTCGTCCCTTAAGCCGTCGCCAACCGACGAAGAAGCCCTCGCGCCGCCGTCGTGGCA…
T6-25892	CO-like	2.98373	1.79692	0.788019	52.3801	15.7929	2464	AAAAAAAAAAAAAAAAACAAACACAAAAACAAAGAAATTGTTAATGTACATAAAAATGAGTACCAGAGTATCTTATTCAAACTGCATATGAAATCATCCTGTGGTTTACACGTCCATGAAAAAGAAGAAATATATACAACTGCAAGTTTAGTGTTCGACCTCGCAGCTACTGCAGCCGAACATCTTATCCTCTACCGCATACATCTGGATCCTATAACTATACATGTCAAGACGTCGAAACAAAAAGGATAATATTACAACCTCAAAGCCACCGACCAGGCAACCATGAGTTCAGCCGCTCACGATGCCATGGCAGCCTCACATTATGTATGTTATTGCTGCAGAAGGAATATAAGAGTAGGGATTATGAATATTGTGCATCATTAGGGCCAATTAAGG…
T7-23977	CO-like	49.5391	47.9797	70.4497	110.46	24.0594	1654	GCCCGAACTGCCCGAGACCTGACTGGAAGAATTACGGGCAGTCAGTCACCAGTACTCTCTCTCTCTCTCTCCATCTTTGTTTCTCCTCTCTGTCATTTTGGCTGCTCTGTTTTTCAGTGTGCTTCTCTTACTCTGTTCTTGGGAAATATAAAAAAGAAAAATATCTGCTTGGAAAGGTCTTATTTTGAGAAATGTATGCAGAGACAGGGCTTTTGTTCCCTTGTTTCCAGAATTTCTCTCAAGATGTTCAACAATTTGAGGATTTTTGCAAAGCCCAGAAGTCCAATGCCTCAATGACTTCCATGATATCGGAATATGACATGGGAGGAGAAGGAGATCTGTTCAAGGCACCAGAACCCATTATAGAAGAGCCAGTCATGGGGCTCGAACTCGATCCCA…
T7-27507	CO-like	3.59852	2.68124	6.96214	15.1731	52.7672	2510	AGTCACTTTTACCCTACTATACTTTAAGCAAAAAGTGGATCAACTTGCAATTTTACCCTACAATTACAGGCTGGGCATGAGTTGCTCAGTGGCGACAGAGAATCAAATCAAACCTAAACAACAAACAACAAAGAGCGAGAGAAACAAATAACAAATACTAGTTGATGGAAAGAGATTCTAACCCAGGAAAAAAAAAAAAAGTTAAATGGAAAGAGAGAAAAGCCTACAGAACATTATTTATACATTTTCTTTTTTCAAGGAACATATCTCTTTTCAAGGAACACAAGAAATATTTACAGACGGTGATCGGGTGTGGTTAAAAAAAAAAAAAAGGGTCCATTAAGGCATGGTTTTTCTTCAAGTTTTAACCATCAGGAGATTCACTAGCCTTCACAAATC…
T7-27770	CO-like	1.47273	0.443467	0.176798	10.9492	16.1672	1997	TATTTTTCTACGGTGTTTTCACTCATAAAAATTTTAAATTTTTAATTTGAAAAGTGAGTTTAAAATCGAGATTAAGTTTGATCAATTATTCAAACTGGAGTTTGATTAATTAACTGAAAAATTTTAACCGAAAAGATATAATTTTTGACCATCCAATTTATATCAGAATGATATAAAAATTTTATGAAAGTCTGACGGTTGGAAACTGTGATTTACTAATGAGGTACTTCATTTCTTTCCTCATAAACACCTATGAGGTAAAAACATGCATGATAAGTGAATCTCTTAAACTATTTTTTTATTTACTTTTGGTTTGAGGACTAATCATTAAGAGTGGAACAATTTGGATTCTGAATCTGATCTCTTTTTTTAATTATTAATTTTTTTTGTTTGGTTTTG…
T7-29371	CO-like	63.4466	45.3171	6.57862	35.7004	71.4418	1798	ATATATATATATATATGTATACACACATTTTTATAGTGTGCTACATAATTTCTATTTATTTGAATTCTAGGATACTCAAAATCCTTTTTCTTCCCCCACACAATAGAGCTAACAATTTGGTACTCCTAACATTGGATTTAACATTTCACTGACATTATGATAACTCAGCAGTACTATGTTTTACCACTGTGATATTTTTGGCATTTTACTTTACAGAACATTTGTCCGCAAATTGAATTAGCATTTTTCATTTTTGCAACGATTCCAATTTCCATGAATTCGAAAAGAAAATAATGATGAAAAATTTAAACTAGAACAAAGACAAAAGAGGAAGCAGGTAAAATTTGTTTCTGACGTACACATCTAATATATATTCCATCAGCATAAATTAATGAAAAA…
T7-9455	CO-like	0	0	0	9.76433	2.41594	362	CAAAATCGAAGGTGGACATGGAGATGGTGACACAGAACAGAGGCAACGCCATGTTACGTTACAAGGAGAAGAAGAAAACTAGAAGGTATGATAATCACGTACGTTATGAATCAAGAAAGGCAAGGGCTGATACTAGAAAGCGAGTGAAAGGCCGGTTTGTCAAGTCAAGTGAAGCTCCTGATAATGATTAGTAAGCTGTGAAGTTTCCTTAGCAGTAGCAAACTGTTGTCCTGTTTTTTGTTCATAGTGTTTTCTATAGACCACGTTCATGCCACTCTTTTTTCATCTGTATATTCACCTTGCCTTGCCAGTTGCCGATCCCCATATATAAGGGAGAGAAGAAAGATAAAAGGAGTATTAG
T4-9902	CPP	0	3.02989	2.37273	0.64638	3.1986	819	TGACACAGGATTGGAGAATTTCGAATCATGCCATGTGGAATTAAAAGAAAATTGTGAGAGACAGATGGTGAACTTGCCCCAATCCACTCCTCCCTTGTTGCATCCTCGGTCTTCTGAAAAATTTCCAACGGTTTCCAAGCCATTAGGTATTGGCTTGCATCTAAATAGCATTGTTAATGCTGTATCGGTGGGAGGCACTGCAAATGCAGGCAAAAAGTCCACAGATCATTACATGGGCGTGCAAAGAATGAAGTCATGCATGGCAAGCTACAATTTGGTGGAGAACACGAAGAGTTGCTCAATGTCATCAAGTGCAATTGAGAAAGATTCAGCTACCAGTGAAGAAAGAATTGGTGTCATTCAATCTTCAGTTGTCCCAAGTTCTGTCCCTAATGATTT…
T5-12946	CPP	1.89846	2.24091	3.19068	0	1.57713	554	GTGACGGATGCAAACGTTGCAATTGTAAGAAAACCAAATGCTTGAAACTTTACTGTGATTGTTTTGCTGCTGGAGTTTACTGCACGGATCCTTGTTCTTGTCAAGGTTGCTTTAACAGACCTGAATATGAAAAGACAGTTGCTGAGACAATAGAACTGATTGAATCCCGCAATCCACTTGCATTTGCTCCTAAGATTGTACAACGCCTCCCTGATCTTCCACCAAATCAAGGGGAAGATGGAAACCGGTCGACACCATCTTCAGCAAGACATAAGAGGGGTTGCAATTGCAAAAAATCAATGTGCCTGAAAAAATATTGTGAATGCTATCAGGCAAATGTTGGGTGCTCCTCTGGATGTCGATGTGAGGGATGTAAAAATGTTTATGGCAGAAAGGAAG…
T6-19076	CPP	5.54114	4.25478	1.9956	5.81397	5.17866	2123	AAAAACTTTCACATAAATAACAAAAAGGATTCAGTTACATTTTGGATCCTCAACTAACAAAATTTCTATTTCTAGGACCTAATGTCAGCATCTAACTGCATCAGAAATAAATAGCTGATAGTCACAGAACTAGTTGAGGATGATTAAGTTACAAGTCTCAGCATTTGGTCTTCTCACTCGGCGTCCCATTTTCAGAGGGAAGTCCGAGCTTTAAAGATAGATCACCATTACAAAGAGAAACTGTCGGAACCAAAGGTAACTTTTGAGCAGTTGCTGAAAGGCGTGACGATTTTACAATACCGTTGCTATAATCCTCCTTTTGACTCGCCACTTCGGTGGCGGCTTTGGGAGTGGAAACCCCTATAGGATCCTTCGGACTTCCTGTGTTGCATTTGACCA…
T6-20293	CPP	6.16578	5.76057	4.62117	9.8614	6.71419	2521	AAAAAGAAAGGGGAAAAAAAAAAAGAAGGTCCCAGCTTATAGTAGTACATGGCGGGACAGTAATCGGCAAGTTAATGAACTAAATGATAAGTGTTGGCAATTACAAGGCTCTGCATTTTACAACATTTCGTGATCTATGGTTGGTGGCTGAGAAACTAATTTAGAGAATATATTAATGGCGAAAGAAGAAGAGAAAAGAATAAATATTTCTCAGAATGGGGCCCAATATTCTCTTGCCACTGCATCCAGGCATAAAAAAGGTCGTGAACTACCAAAGAAAATGCAGTAACATACCTTCTTGGGCCAATCTTCTGCGCTAAAAATCTTTTTTACATCTCTTTCAGTCCTTCGGTTTGCTAGCCCCATTTTCGGGCAAGGACGGAATCTTCGGAAGAAGAT…
T7-10124	CPP	2.84705	3.00054	4.98431	1.19489	3.35064	886	AAAAGAGTGATGTTCTCTTCGAAACAAGTGAATTACTGGATGAGAGTTATGATTTTCCACTGGATTATAATGTGGGAATCGTAGACTCAACTTCATCTAGACATGATTCAGCTCCCAATTTGCCTCATCGTACTGGACACCCAGATACTTCAATGGAAATGATTTCTTCAAATTCATTTAGAAAAAGGACCAGCAGAAATCTTTCACAAAATCAACTCTGCCCTGGAAGTGACCGTCTCTCATCAAATTCCATGCATAGGCACGGTTCACCACTTACCCCAATGACTAGGTTGTGTGCAAAAACAACGCCTCACCAAGGGCTTGATTCTGGTAGTGTCCAACTTCTTGAAATTTTGGAAGATGAAACACCTGTGAAAGTAAGTTCTCCAAATAAGAAGC…
T7-18815	CPP	1.57085	0	0	1.75807	3.04492	402	GTTTGTCCGTAGGGGAAAGAGCTAACTTCTCCTCAGACCCTTCGTAATTCTTGCAGTCCAAGCATTTACAATTTTCAGAGCAGAGGAGGTTGGCTTGGAAGCACTCACAATATCCCTTTAGGCAGCAGGTTTTCTTACATTGGCATCCCCTTTTCTGTTTTGCTAGTGCTAGTATCGGACTGCCCTGAGTTATTGGTGGGCTGTTAATGATATTAGGCCGTGAAGTACTTCGCTTGCGCTCTAAAATGTATTCAACAGCTGCATGCCTCACGGACTCGTTTTCAATGTTATTGTGACAATCAACACATTTGCACCCATTGCAGTAGATTCCTGACGCAAAGCATTCACAGTACCTGGGAGTGGATAATTTTGCATGAAATTGAATCTGTCAACTTGAGA…
T7-28993	CPP	18.1048	17.0758	3.48119	22.7955	19.3104	2738	GAGAAGGCATTACTATAGATTAAACAACTAAAACACCATATTTTACAAGGGAAGACTAGAGACATGCGAGGAGCATACCATCTTTTATTCTACAAGTACAAGACAGATGACCCTGAGAGAATGTGTCATCTAAAACTAAAAAAACATGCATTCATAATAAACACAGAAAATTGAAAGAATTGTCTTAACTAGATTAAAAAAAACTCTCGTCATGACCTTAATCCTCAATTCTGGGGAGTGAGGGACGGAAATGAAGGGATCGATTGTAGTATCAATTTCCTGCCGCTCCTTCGGCCTGGCGATCCAAAGTGGCAATGTGGGGGAGAAATCCTCTTGCTGTTGGGAGAAGCAGTCTTGATGCGAGTGCTAGGAGAGCCGTCCCCTCGGAGAATCTCAGGC…
T1-18056	DBB	31.1603	30.2436	37.9074	16.4233	20.7691	1160	GACATTTCATTGAAGAGAGTTTTCAAAAGACTCATAATTGGCATAAATTTTTTTGAGAAACAATATTGTTTTCAGTACACAAGTAAAAGATAATTCTATTCATCCAAATAGGTTTTTCTTGTTTCGTTGGATAAGTATAATCTAAATCAACTCTGCACAAGGAATACAACAGACTTAACCTGGCCACATAAAATAGAAAGGTTGCAGCCCTTAATTTTGTTCACCAACTTTGTTGATATCTTGGTCATTTTTCAGGATCCCTTTCAAAGGACACAATGGGAACTACATTTGTGGATTCATGATTTGTTCCACTCAGAACATCCATACCCTGTTCCTGATTAGTTGAGGGTTGCCCATGTATCCGACTGGGTCTCGTATTAAGATCAATTAACTTGTTAT…
T2-23967	DBB	4.69052	8.60734	5.44868	9.84292	23.3797	1523	GAGAGAGAGTTTTAGAGAGAGAAACTCCGCATTCCAAACGGAGACGAGGATTTTTCAACAGAGAGAGAGAGAGAGGCGCGATTTCTAGAGAGAGAAACTGGATATTGGAGATATTTATATAGAGAGAGAAACTAGTAAGCGGGGCGATTTCTAGAGAGAGAAATTGGAGATCTTTTTATACGTTCAGGAGATAGGGATTTAGGAGTTGTAGAGTGAGAAATTGGAGATATTGTAGAGAGAGAAAGTCGGTGGGGGAGAAGATGAAGATACAGTGCAACGTGTGCGAGGCGGCGGAGGCGAACGTGCTGTGCTGCGCGGACGAGGCGGCGCTCTGCTGGTCCTGCGACGAGAAGGTCCACGCCGCCAACAAGCTCGCCAGCAAGCACCAGAGAGTTCCTC…
T5-7770	DBB	0	0	2.5327	0.281094	0.278199	628	TTTCTCTCTGACCTTGATCTTAGCTGTTATCTCTTTTGGTCCCTAATGCCCAAATGCCCATAATCCCTTGTCCCTTTCCCCATTTCATATATCACCTAGAAACCTCGTTTCTCTCCATGTCCCAATTTTAGTGAACTTTCACCTTCCAAAAATATAGTAAACTTCTCAAGGGACCCCCCCAAAAGAAAAAAAAAAAAACTGTGAGAAAGAGAGAGAAAATTGACTAGTTGATTGAAAGAAAAGGAAAATGAAGATTCGCTGTGATGTTTGTGACAGAGAAGAGGCTTCTGTGTTCTGCTCCGCCGATGAAGCGGCTCTCTGTGATGTCTGTGATCGACGTGTCCACCATGCGAACAAGCTCGCCAGCAAACACCCAAGATTTTCCCTTCTCCAACCAGC…
T6-22967	DBB	29.4024	28.6417	12.8425	18.8935	19.5958	2529	AAAAAAGAAAAAAAGAAAAAAAAACCCCACCCAACTCATCATCAAAATTTTTTTTCCCCATTACTCATTTATTATTACGTTTTTTTGGTAGAATACTCATTATTTATTACTACCTACTATTTTATTTATCCCTATTCTCTTCTAATCTTAGTCCTTCACCATCATCCGTAAATCATTTTCATTCATTCATCACTTGCCAACCACCAAAGAACAAGGACAAACTATACTTAGCTGTTAGATATAATATAAATTCTCTTTTTTTGGTGAACTGGGTTTTGTTTTGTTTCGTTTCTGATGAGCTTGTTTGATGTGGGAATTAAGAGGTTTGTTTAGATTTTATGGAGGTGTTTATGTGATTTTCATTTGGAGAAATGAAAAGATTGCGAGGGTTGTTTAGTA…
T7-28203	DBB	1.66402	1.33922	0.254243	1.7777	11.059	2777	GGGAAGGCACCTGTGGCACCGTCCAGGATGTCTCAGGTACCTGACCTAAGCACTCATCATCGTCAAGTTCCTCGTCGCCTGATCTTAAGACGGAGGAGTCGGACTCTCCAAGTTTACCACTGTCAGCCTAGTACAGTTTAGCACAAAGGAAGACACAAAATTATGCACAGGTTCAACTGTAAATACCAGGGGCAAATGACAATTATTAAAATTAATACATCACTGCTCTTCGGACAAAACAATGGAACTGTGTTAAGTTGTACGGCTATATGGATGTCTATTCACTACTCACAAGCTGAGAAAACATGAAACTGGTTGTCAACATTAGAAGACGTAACCATGCGCAGCGTAAATAAACCAAGCATTTTTGTATAACTAAGAACCACATTGGTCTTGTCA…
T1-11010	Dof	5.03352	0.606274	6.04262	3.01792	1.79209	293	GAGGCGGAGGCGGCGGAGGAGGAGCGCGAGCGCTTGGAGTTCTTGCGGGAGCCGCCGCCGACGGGGACGTCGCGGAGGGTGCCGCCGTGGGTCCAGTAGCGGCGGCAGGACTTGCAGAAGTGGCGCGGCTGGGAGAGGTTGTAGTTGTTGTAGTAACAGAACTTGGTGTTCGCCGAGTCGCAGCGCGGGCACGGCAGCGGCTCAGCCTGCGGCGGCGGCAGGTGGCCCATGCTCATATGATGCTGCTGCTGCTCTCTCGCCGCCGCTCGTCTGTGGTGATCCCCAGACTCCG
T2-15765	Dof	0.996297	1.05001	3.9768	0.627211	0.206916	844	AACTACAGCCTCACTCAGCCCAGGCACTTCTGCAAGACCTGCAGGAGGTACTGGACCAGAGGCGGCGCTCTGCGCAATGTCCCTGTTGGCGGAGGCTGCAGGCGGAACAAGCGCAGCAAGGGAACTAGCGGCGGCGGCGGCGGCAGCTCCTCAAAGTCTCTCGCCGCCACTGCCTCCGGTTCCTCAATCCCGTCGAATAATTCCGGAACAGCTTCAACCGCCGAAATCTTAGGCCTCACTCAGCAGCTCCCCGCAGCGCTGCGGTTCATGGCCCCGTTGCATCACCACCAGCTTGGTATAACTGACTTCTCCGCTGCATCGGCGGGCGACATCGGGTTGAACTACGGGCTAAATTACGGCGTGGCGGACTTGAACTTTCACATCGGCGGCGCAGCGTCA…
T2-15818	Dof	0	0.378274	0.377018	0.753189	0.372715	469	CCTCCGGAACGTCCCCGTCGGCGGAGGTTCTAGAAAGAACAAGAAGCCCTCCACTTGTACTACTATTTCTTCTTCTCCTCCTTCTGGTTCATCAGCAATATCAAAGAATACTAGTATTGGTATCCCAGACCTTAACCCTCCAACAAATCATCTCTATCGAGGCCAGGATCTCAATCTTGCTTTCCCACCTATGCGGCCAAACACGTTTCAATACATGCCGCCGACGTCGACGAAGAGCGAAAACGACAGCGACGTCAACCAAAACCACCCTCGTTTCGCTTCCTCTTCTCCTCTGTCGTTTATGACAATTGGTGCTAACGGTGCTGGGCAAGCCGTGGCGGCGCCGGAGTCGAATAACACGGCGGCGTATTCATCGGGGTTTTCTTTTCAGGAATTCAA…
T2-19780	Dof	0	0.934207	6.51774	0.46503	0.460239	380	GTAGTAGCAGAACTTGGTGTTGGTCGAGTCGCACCTCGGACACGGCAGCTGCTCTTGCTCCGCCGGCGCCGGCGCCCCCGCTCCTCCCGTGTGTTGGGCCTTCGTCGGCCGCCGTATCTGCTCTCCCACCTCCGACGGCATGATGTCCGGATATCTATATATCTATATATCTATATAGTCTTGAAGGTTAGAGAAGTAAAGATGGTATACTATATGGTGAAGGTTGAGTTTTGGTTTTTGGGCTCTGGTTTTGGAGTGTATTTTCTTTTTCTTTTTTCTCTGATGAGTGTAAATTCTTGTTCTTGTTGTTGCGATGGTGGATGTGTGAGGAGGACGCGGAGAGGGGTTTTTAAGGAGGTGTAGAGAGAGAAAGAGAGGA
T2-27365	Dof	4.52378	7.53526	12.3316	8.98365	11.1826	1904	TTTTTATTGAAAAACACCACTCCAATTCAATTTACTAACCAATGTTCCTGGCCTGGCCTGCACAGCAGCAACCACCTTTTAATACTTTCAGAGTTCAGACTGCAAAAACCATGAAACATCACTCTCGCTCCTCACTCTTTCTTACCTCCCTCTCTCTTCTCTCTCTAACACATAGAGGAAACTGGCAATGATAATTTTAGATCAAAATATGAAAGCTGTATGACTTGGTCAGCAAACAAATATGAAAATTCTCATTAGGTCATGATCTAAAGGAGAAAAAAAAACCCCAAAATATATATATAAATAAAAGAAAGTGGGAGATGATTCACGTGAACCATTTCCATGGTAAAAAAAAAAAAAAACCCCTCTAAAGATTTGATATTGAAAATTTGTCTGAAG…
T2-28048	Dof	8.84083	7.45398	8.04835	8.0393	4.59028	1141	AGTTCTGCTACTACAACAACTACAACCTCACTCAGCCCCGCCACTTCTGCAGGACATGCCGCCGTTACTGGACCAAAGGAGGAGCCCTCCGGAACGTCCCTATCGGCGGGGGATGCCGAAAGAACAAGAGCAGCACCGTGGTCTCAGCCTCCGCGGGAAAGTCGTCGATCGCCGCCGCGGGGAAGATGAAAATGGTGGTGACCGAGATCGGTCGAGGACCGGGTTTCGGCACTGGCCCGGCCGGGTTCGACCACGACCTCTCTTCGAGTCCGGTACTATGGGGTTCCCCGCAGAATTCTCATCTCTTGGCATTACTCAGGTCAGCTCATCAAAACCCTAACCCTAACCCTAACCCACTGTGTAATAGTAGTACTCTCAGTGTGAAGGAAGAGGGTGGTA…
T2-30922	Dof	7.6214	4.49809	1.92136	3.83839	6.01485	552	GATGATGATGATGATGATGGTGATCGAACGGCGAGTACAACCCGGTAGTACCGGTATTTGGTGGCGCTACTTCCAAATTAGCCAAGAAAGGAAACTGTTGCTGCACTTGCTGCTGGAGTCTCCACTGCTCGGCGAGTCCGGTCGGTAGAAACTCGACGTCCGCACCGCCGCCAGCTGTCACCGCTGCCACCTGCGACGGCAGCGGGATCCCACCGAAATTCAACCCTATGTCGCCGGGGCCGCCTCCGTAGTGATCGGTGCCTAGATGGTGTAGGGACGGCAAAAAGGGTAAGTGTTGCGGAGGAGCCAAATGGCCGAGTATGTCGCCGCCGTTGGACGACATGGCGGTGGCGCTTGTGGAGGCCGAGGGGCCAGAAGAAGCCGTGGTGCCCGTTGCGG…
T3-15809	Dof	2.60832	6.59747	8.92399	9.07035	9.44123	1128	TGCATATTGAGTACCAAAGTTACAGAAAAGTCATTCTGCATGCAGAAATGAGCGTCGTTTTAGGTACAAGTACAACTGCAATAAATTTATTTGGCTCAATTCAAATCTTAACACAATATGATGTGAAATGAACACCAAGAGCATGACAGCTTTCAACTGCAGAAATGTTGTAGCAAGCCTTAAGATCATTCTAGAAGCTCTTTCTCCGACGACGCGACTAGGGAGTGCAACATCACATTGAACTTAACAAGATGATCTGCTTTCACCTTCCTCAGGGGCCAAATGAAAAGGCTCATACCCCTCTTCTCGTGTCTCTATCATCCAAATGCCACTGAACCCTTCTGTTCCTACAGTACTGCCTATCGAAATGGTTCACCCAAGAGGAACGGCACAGTTTAA…
T3-25036	Dof	9.11055	9.96181	2.75134	3.58467	5.67638	1476	TATATATATATATATAGATATAGAAGAAGTAATCTTAGTATACCACTTTGATTAACATATTCTCTGGTTGTGTTTTATGGGTCTTACTTCTCTTCAAGTCTGCATGGATTCATCTGACTGGCTACAGGGCACGATTCACGAGGACTCCTCAGGCATGGATTCTCCATCCCCCATATCAAACGACATGCTGACATGCTCGAGACCGCTGAACATGGAACGACGACTGAGGCCCCAACAGGACCAGGCCCTCAAGTGCCCTCGGTGCGACTCCACCCACACCAAGTTCTGCTACTACAACAACTACAGCCTCTCTCAGCCCCGCTACTTCTGCAAGACCTGTCGCAGGTACTGGACCAAAGGGGGCACCCTGCGGAACATCCCTGTCGGAGGAGGCTGTCG…
T5-12425	Dof	0	0.412662	8.22585	1.23249	0.813196	430	AAAAAAAAAAAAAAAAAAATCTATCTTATGTTCTTATTTCCTCAATTCCTTTACCAAGATCCTCCTCCTAACAAGCCACTCCAATACCCAGTTGGGTTATTTCCTTGCCCTTTGTGCTGTTCAACTTCATTATTATGACCATTTTTCAATTCACCAAAAGGAAACAAGATCGTCCCTCCACCATTTCCATTACCATTACCATTATCTTGAGCCCTATAATTGTTAAACCTACCTCCAAGCCCATCAGCAGGAACGAAGCCAAGCACACCCGGCTTGAATTCCTGAAAAGAAAACCCCGATGAATACGCCGCCGTGTTATTCGACTCCGGCGCCGCCACGGCTTGCCCAGCACCGTTAGCACCAATTGTCATAAACGACAGAGGAGAAGAGGAAGCGAAA…
T5-18037	Dof	0	0.17846	8.89337	1.24367	0.527512	993	TCTTTCTCTTTCTATCTTGGTTCTGTATCATATTTATACCTACACCAAATCACCAATATATATATATATATCTTTATAATTGTGTGTGTTTTGAGAGATCAAGATTTCATGGCTGAGGGTCGGATTAACGGCAAAGATGTGCCCGGAATTAAGTTGTTTGGGACAACAATCACTTTGCAAAACAGCAGACAGTTAGTGAAAGAGGAGCCCAAGAAAGCCGATCAGACGGTGGAGATGAAAAGGCCAGAGAAGATCATACCTTGCCCTAGATGCAAGAGCATGGAGACCAAGTTTTGTTACTTCAACAACTACAACGTTAACCAGCCTAGACACTTTTGTAAGGGCTGCCAGAGGTACTGGACGGCCGGTGGGGCCCTCCGCAACGTGCCGGTTGGTGCC…
T5-27327	Dof	4.72847	5.92621	10.954	8.25987	4.88363	1644	GGTCAGTTGTTCTATTTCTCAACAAAACGCAAAATAGAGAAGGGGCTAGGGCTTTCCTTGCTCATTTCTGCAGACTCCATATCCATCGCCATAGAAACGCGTGTCGAGGTCGTCGTCGTCATCGTCGCCGCCGCCGCCGCGCCTTTGCCGTGGATAAACGGTGCCTCCGTCGTATTAATCTGCAATCCGCCGCCTCATCACTCCGTCAGCTATCCGTCGCCGTCGCCGTCAGATCTCTGAGGGTTTTTTCCAGTACGGACTGACATCAATCTGTTGAAATCTCAATGGGTCGGAAGAAGGGTGGTAATGCTCGTGGGGACGACGAGAACCCGGGTGGGAAGTTGAAGAAGAAGAATCTGGTTATTGACGATGATGAGTACTCTATTGGAACCGAGCTCT…
T6-12131	Dof	5.49659	0	0	1.84551	0	383	TCTCTCTCATCTCTCTCTCTCTCTATCTCTTGGCTGCTTTCTCTCTCTATCTCTGCAACTCTCTCCTTGTTTTTGTGTGTCTACATGTTGATGTGATTCTCTCATTAAAAAAAAAACCCCATCAACCTTTTACAAAAGAAAAGAAATTAAAAGCTATAATTCCAATTCTCCTTTGAGAGTGAAGAAAAATCCACCCGATATTATTATCATGGTTTTCTCATCCATTCCTGTCTATCTGGATCCACCCAACTGGCAACAACAGCAACCAAATCATGATCATCATCAGCAGCAGCAGCAGGGTGGTACTCGAACCGATCATCATGTGAATCAGCAGCTTCCGCCACCTCCTCAGCCACCTGCCGCAGCCGGAGGAGGCGGCGGG
T6-15814	Dof	1.44309	3.04179	0	3.33111	2.99709	583	GTAGTTGTTGTAGTAGCAGAACTTTGTGTTGGAGGAATCGCACCGCGGGCACCTCAAATTCTCCGAATTGTTCGAGGAGTTTGCGGTCGAGGCCGAGGTAGTTGTGTTGGTACCAGTGTTTGCTATTGTGGTTGAAGATGAAGGAGAAGGAGATGGAGAAGGAGAAAGGGAATGAGGCAAAGTGGCAGCTTCTAAAATTCCTCCTCCATTAATGGAGATTTTCCTCTCTCCTGCTAATAGGCCTGCACCTCCCAACAGTTCTTGGATCATCTTTCTTTTTTTTTTCCTCCTTTCTAGATCTACAACAATCCAAAAAAGAAAAAAGAAAAAGAAGGGGAAAAAAAACCAAGATCAAAAGCAGAGAAGCGAGACTTTGTTTTTTTAGTTAGTGGGATGGGA…
T6-16882	Dof	4.02422	7.18507	5.76876	4.76878	3.14644	1775	ATTATCATGAACTAAAAATACCCAACAAGTTTGCAATAACAAATCTCCCCCTCTCTTCTATACCATTATACCCAAACCCCCCAGGTACAAAATTAAAAAGACAGAAGAAATAAATGAAAAAATTATTAGTTCCTCATATCATCTTCTGATCATGATTCATGAGGACTAGTGCAACATATACCCCCACCCCCAATTTCCAACCTACTAAATATAGCCCAAAAAAAAAAAGTACATTAGAAGGACACTTGAAATTAAGGATGTCATGCATAAATATTTACATACAACATAAACACAAACTTACTGAAATCAAGGAATATATATATTTATATATCCTTTTTCAAAGTAAAAAACACCTTCCCAACTCCTCTTGTGTAGAGATTTGTTGATGATCATGCCCAA…
T6-20266	Dof	0	0.27362	0	7.08254	1.0784	648	ATTTATGCAAAACAATGAAAACAATAATCAAACAGGGAAAAAAAGAAAAGGATGTCTTTTTATTTTCTCTTTTGAAAAAGAGAGAGAAAAAGAAAATAAAGTGGTACTTTTGATGCCTCACGTTCTTGGTGCTTTTACCATGAGATATGACTTTTTGGGCACTAGTTTTGGTTTAAGATTTGTCTTTGCGTTTTGGTAGGGGCTCATGGAAATGTGCTTCTTCTCAGTTTGCCAAAGAAATCGACTTTCATAAGTTTCTAGTGAGAGAAAAAGCTTTTTTGTTGGACCAGTTATGTCTGAAAATAACAGAAGCAGTGAAAATGGCAACAATATTGATCAGGGTATCAAGCTCTTTGGAAGAACCATTCCCTTGTCCGATGCTCAAATTTCTTCTGCCAA…
T6-22956	Dof	46.8117	48.4718	22.3295	23.2424	19.7021	1692	CTTCTCCTCTTCTCTTCTCTCTCTTACTTGCACACTCTCTCTTTCTCTCTCCTCTTTCTTCAGCAGAACCGCACACACAAAATATACAGATAAACAGAAAGAGAGAGATATTATCAATTCATCGATAGCAGTCTCTTCCATGGCGGATGTCCAGCGAATGTGAACGGTTTTTTTCTTTTTTTTTTTCGTGAGTTTTGTTTTGTTCCAGAGAATTCGGATTTCGCCGGAGGTAGTTGTTGGCGTTTGGAATTGATAAGTTTCTTTGAAATGCAAGACATTCATTCGATCGGAGGCGGGAGGTTCTTCGCGGCGGGAGGAGGCGGCGGAGACCGGAGGCTGAGGCCGCACCACCACCCGAACCAGCAGGTGGCGGCGCTCAAGTGTCCGCGCTGCGACTCG…
T6-30626	Dof	0	0	2.2477	1.68388	1.11102	315	GTAGTAGCAGAACTTGGTGTTGGTTGAATTGCACCTTGGACAGTTTAGGGCTTGCTCTTTCTGTGGCCTTGCTAATTTCCTCTCTAGATTGTTGTTGTTAATTGCTGGCTTTGTCACCACTATCTCTTCTATTGGTTTCACCACAATCTCCTGTGGCCATTGAGCAGTGTCCATGGATGAAACTGAAGATCAAGAGAAGCAAATTAACCAAAGGAAAGTGTTGTACTCAGAGGAGGAGAGAGAAAAAAAAATCAGTTTTTTTTTTTTTTCCTAGAGAGCTAGTTCTTCTAAAGCTGCAGGGAAGGGAATGTTTT
T6-3774	Dof	0	0.673126	0.670892	1.34028	0	264	CTACTACAACAACTACAGCCTCACACAGCCCAGGTACTTCTGCAAGACTTGTAGAAGGTACTGGACTGAAGGTGGGTCCCTCAGGAACATCCCTGTTGGAGGTGGATCAAGGAAGAACAAGAGATCATCATCATCATCGTCAACATCACCTTCATCAAAGATCACCAGGCTTCCTGATCTCGTACACCCTCATCATCAACACCATCAGAAGATCATAAACCCTCAAGGCCAAGATCTAAACCTTGGCTTCCCACCACCCAACA
T7-17780	Dof	5.51826	5.35051	19.9399	1.38959	14.8988	762	AAAAAAAAAAAAAAAGGATAAGAAATCCTTTGTATGTCAAGTAAACTAATTAACAATGTCATATTATAAGCATAGTGATTACAAGGAGGAGAGGAGAGAAACAAAAGCCAAAGTAAGGTTAAAAAAGAAGGAAAGAAAAAAGTCCATAATAACTCTCTCTAAACTCTGGTTTTAACTAGTTTAACCTCAAAAACTAAAGTAAAGATCTTTAAGAGCATCACTAAAGCCACAATTTCCATTTTAAAACCAGGAAAAAAAGAAAAAGAAAACCCAAAAGAAGAACAGTTAACCAAAAGATTCATATTTCAGAATATTTCATTTGAGACCATTTGCAGTTGCAGGTGTAGAAATCGCAGGCTCAGCCCAAGAACAGAAATCTCCAGCGGCAACAAGTCCTCC…
T7-18468	Dof	1.56402	3.62636	7.22864	8.53334	11.044	538	AAACAAAACAAAAAAAAAAAAAAAGATTTTCCTTGAAATGCAACATAGCGTCTGATACTATGATAATCACTTGAGGCCCTTGCCGGTCATGGAAATGGTGAGGTCTGGCCAATTAGGGAAGCAGTCTCCATCAACCAAACCTCCTTCCGAACCGCCATTCATCTGCCACGTGTTACCTCCCGAACCACCATTTCCACCCCCAAAGTCACCGACTTCAGGGAACGGCCAAACCCCCTTTCCGTACCCGAATCCCATCTCCTGATCAAACCCATTGTTGTGCCCCAGCCCGAGTCCGTACCCGTACCCGTATCCGCCGAGCGCCAAGAGCCCCGTCGGTTGGGAATTCAGCAGCGAGGTGAAGCCGAGGCCGGTGCCCACGTTCTCGTTGAGGTCCGGGTT…
T7-24788	Dof	8.78416	7.16729	5.11951	5.58946	8.12126	1483	ATATACTAGTGCATTTGATGAAAGAAAAAATAATATATGATCAGATACCATAATATATGAAAGGACATTTCTACAGACAAAACTAACTCTCCATAACTTACAGACACACAGGTACATAGTTATAACGGCAAACAAACCAACCCATACGATACTGGAACTGGACTCCAATATAACAACATATAATTAACCAAACAAATTAGTTAAAAAAGAAAAAAGAAAAAGACACACACAAGAACACCAGGATCCTACCAATTATAACATCAATTAATTTCTTGGATTCATGAGAGATTAGAGAACATTGGATCCAACAATTATCTTGTAAATTTCCCAAACTCACAAGAGATGGCTCGCGGAGGAAGAGTTGAGACCTGACAAATCTGTCCACGCAGTACTGGTAAT…
T7-26471	Dof	14.9978	12.1733	31.9782	32.3181	38.5867	1877	GGCCTTGGCGTTGCAGCTCTCCTGCAATATATAAAACAAGACTAGTTGTTATATATATATATATATATACATACACATGTCCATATACAGTACATAAATGGAAAGAACACCTAGAGCTTGTGTTGGTGACACTTATGTACCTAATTAACAATTCTTGGAATAGCATTATCTGATAATGATTAACCATTAAACAGTAAAAAATCCATTTTCAAACAAACAAAAGAACATATTAGCATCAAAATACATTTGTAAGTTATATATAGCATACAAAATACAAACAAAAACCACTCAAAAGGGCAAAGCATACCTTACACAGAAATGCTAGAGGGGTTTTCCATGGAAAGGAATTGTGGTAGTAACTGGTATGTCTCACACTCTATACCATCAGGGAGAGAATAC…
T7-6459	Dof	0.317175	5.88324	19.7234	6.12336	3.16188	663	GAACAAGAGATCATCATCATCATCGTCAACATCACCTTCATCAAAGATCACCAGGCTTCCTGATCTGGTACACCCTCATCATCAACACCATCAGAAGATCGTAAACCCTCAAGGCCAAGATCTAAACCTTGGCTTCCCACCACCCAACACAACCACCACCACCACCACCACTTCTTCTTCTTCTTGTCAAGATTTCAGGAATATCTCTGACTTGGTTCAGCTACCTAACATTAACACTCATGAAAACAACAACAAAAACAATATTTCTGGTTCCTCTACATGTTCCACAACTGCCTGTACCAGTACAGCATCTCAACTCTCAGCTTTGGAGCTTCTCACTGGGCTCACTTCAAGGGGGTTCAGCTCCTTCATGCCCATGCCTGCAATACCAGATCATCC…
T7-8890	Dof	3.07648	1.45906	1.13105	6.6173	3.51417	1093	CTACTACAACAACTACAGCCTCACGCAGCCCAGGCACTTCTGCAAGACCTGCCGGAGGTACTGGACCAAAGGCGGCGCCCTCCGCAACGTCCCAGTCGGCGGCGGCTGCCGGAAGAACAAGAAGATCAAGTCCTCGTCTCGTCTCATCTCCGGCGGCGGCGGCGGCGCCGACTCCAAGGACTCGAGCTCCTCCTCCTCCGATCATCACCACCACTTCGGCAGTGCTTCAGGCTTGAACTTGAAGTTCTTCCATGGAATTTCGCCGGCCATGGATTTTCAGCTCGGCGGGCTCAATTCTTTCCCTCCTCATCACGGCAGGCTTCAGAACCCGCCTTCGGCGACGGGGATAATCTTCAACCCACTTTCTTCTTCTTCATCTATCGGAGATTCTCTGGCCTC…
T4-6840	E2F/DP	1.12198	4.05417	2.8285	0.269078	2.52991	1311	CGTCCCTCTCTCTCTATCTCTCTCTACCTTCCATCTTCATTGCTCGCATTTCTTCCACGTCCCAAGTTTGGATTGGTTTTGTTCCACGGATCTGAAACGATAATGGCGGCGCCGTCGTCTGCTTCGACCGTGCCGCAGCCGGAGTCCTCCAAGCACCACGCTTATAGCCGGAAGCAGAAGTCTCTCGGCCTCTTGTGCTCCAATTTCTTGAGCTTGTATAATCGCGACGGTATCACCTCCATTGGCCTCGATGATGCCGCTTCACGACTAGGGGTTGAAAGGCGACGGATCTATGATATTGTCAATGTATTAGAAAGCGTTGGGGTTCTGGCGAGAAAGGCAAAGAATCAGTATACTTGGAAAGGGTTTGAGGCTATTCCCAAGGCTCTACAGGAGCTC…
T5-20407	E2F/DP	4.47339	5.50033	6.26523	10.2478	7.35504	2254	TTCAGGATAATTGAATATCAAATGTTTACAGTGTATTCCTGCTAAGAAACAAACTGTCAATGCAATCTTTAGACCTATGAGATCTATGTTGCCCAGACAACGAACCGGTATCCCTATGTTGCCGCGTGTTTACAATCACAGCATTTACAGACCAGTTAGTCAGACTTCGTGATCCTAAACTTGTCCTACTGCAGATATTCAATGAATGGAAATGCAAATAATGAGATTATGCATGTGGATCTAAGCTTACTTTTTGTGTAAGTTGAGCGTACTCCAGTATTATTTAGTGCACTCAAACTCATAACAGTTCTGAACATCCGCTGATGCTAAAAACATCAAATTTCAACATTTTTATTAGACCACAGGATCAAAAATATTACCGCACTGTACAGTTTAAAA…
T5-25230	E2F/DP	1.54276	0.910525	6.22288	0.647488	1.79429	1362	TTTTCTTTTTCGAGTTTCGTGAACCCGCCAAAGAGTCACCATCTTCTTCTTCTCCTTCTTCCGATTTCAACGGACTCTGTCTTCGTCTCTCTCGCTCCTCTGCGACGGAAGAGACGAACCAGAACCAGAACCACGTCGGTCTTTCGGCGGAGCTGCTTCGAGGAATGTCTTCGCTGGTTTCTCGTGAATCCGACTCCAAACCAAGCTCTTATTGCCGCAAAGAGAAATCTCTTGGAGTCTTGTGTTCCAATTTCTTGAGGCTGTACAATCGAGAAGATGTCAGAACGATCGGACTTGACGATGCTGCTTCCCAATTAGGGGTTGAGCGGCGCCGCATGTATGATGTTGTCAATATATTGGAGACCATTGGAGTTGTAGCAAGAAAAGCCAAAAACCAGT…
T5-29757	E2F/DP	0	0	2.01421	0.402389	0.398243	439	GAAGTTCCTGATCCTGATGCACAGGATATCACTTTTCCCCAAAGGCAATATAAAATAATTGTTAGAAGCTCCAGGGGACCGATCGATTTGTACTTGTTGAGCAAATTCCAAGGCCAACATGAGGAAGTAACCACCAAGCAAACCAGCTCGAAGAGTTCATCTTTAAGGGACGGCGAAGAGCTTTCTTTGGATCATGAGCGTGATCAAACGATCTCCGTTAACCTCGGCTCACCGGGGTCAAACACTTCAGGAATTCAGAAGATTGTTCCTGCAAATTTTGATGCAAATGATGATTATTGGTTCGGATCAGATCCTGTAGTCAGCATCACGGATCTGTGGGCAAATGAGGATTGGAGGACGCAATCAGACGGCCCCTTTCAAGACAATTCTGTATAAAAT…
T5-29886	E2F/DP	0	0	0.648693	0	0	273	TTGGGGAAAAGTGATATCTGCATCAGGATCAGGAACTTCGATATAACTTGCTTCTGGAGCCTTCATTGCAATGAGTGTCTGATTCTGAAAGCATGGCAAAGTCACAATATCGTCCTCCGTTAGAAATAGGTACTTTTTACAGTTTTCATCTTCCTCCAGGGCCCTTAGACGTTCTTGCTTATCCCTTATAGCCTCATCAAGCCTGTAGTCTTCCGCATGTAAACTATCAATTTCAACCTTTATTCTAGCAATTTGATCATCCAGTTCACTTG
T6-17373	E2F/DP	10.9091	9.81789	9.99131	14.5071	13.1358	1714	TCTATCTCAGCAGAAGCTGAATTCCCCTTTCGTTTCATTCAACTGCTCGCTTCGCTGCCTAATTTTTCCGTTCCCAAACCAACCCTTTTTTTTTTGGAAATTATTTAAAATTTATTTTTTCGGGGGACAAAAATAGATAAAATATGGGCACGCGAACCCAGCAGCAGCAGCAAGGAAGCCGAGCCGCCGCCGCCGCGGACGACGACGGCGACGACGTGCCGGGCCTGGGCACCACCACGACGGTTTCCGGTCAATCGGTGTCGATGAGCGGCAGCGTGGGCTCGCCGTCGAGCCGGAGCGAGCAGACCATGGCCACCCCCGCCAGCGACAGCACCGTCCTCCGGCTGAACCATCTCGATATCCACGCCGACGATGCCGGTTCCCAAGGCGCCCTCGGTA…
T7-16076	E2F/DP	2.06959	2.37946	2.84588	1.10549	2.1882	1117	GAAAAAAAAAAAAGGTTGAGGACAATCCCTTTGAAAAGGTAAAATAAAGGGGCGGTTTGTTAATTGAGCAAAGTTTAGGGAGCTCGTTTAATAAAGCAAAAAGTTCCCGGTATTACAAGTTTTAAAAAAAATGTTAGGGACAATTTGGTAAAATAAATAAGGAGTCGGCCATGTTTGAAACCTCTCCCAGGTCTATTTCGAATTCGCGGTTAGCGGGAACTCAGAAACTCAATTACCTAGTTCTAGGGCCACATTGATCTTCAGCCCAAACATCTGTTTTCAGTAAAAGTAATAATTGGGAACTTAAAGTTCACTGACAAGGATAGCTACTGGGTTCAATTATGGATGAGGAGTACCTGAAAGGGAATTTCAATGGCCTTCATGAGAAGCATTCTACTG…
T7-32346	E2F/DP	1.6415	1.74505	2.69885	3.29488	7.41122	2943	CCCAAACACTCGTCAGATCTCAAACGTCTCCCTAAATCTCAACCTTTTTTTCTCTCTCGACTGTTCCTCAATCAAAATTTTCCCTCCAATTTTCCAGTCCCTTCTCCAATTTCCCCAAACCCTCTCAATCGATCCCTTTTTTTTTCCCTCGCTTTTTCTCGCTCGATTTCTCTCCGACGCCTGATTCGATCTCCGCTGCAGGCCAATCCATGTCGAACCCCTCGGCGCAGCCGCCGGAGCAGATCGCGCAGCCGCCATTGAAGCGTCAGCTTCCGTTCTCGTCGATGAAGCCGCCGTTTTCAGTTCCCGCCGATTATCACCGCTTTGATGCCGATTCTCGCCGGCTTGCTTCTGATCATGAAGCTGAGGGCATCATCGTTAAGCCTCCATTAAAGCGGA…
T7-7435	E2F/DP	0	0	0	0	2.02826	345	AATGCATGATAGGATGATTGAACCAGAACACGAAAGTGACAGTGAAGAAGTGAAGCAATACACAAAACACCTCTCAAAGGGTATCAAATTTGGCCCTTTTGCTCCTGTCGGTGTGTCTAAGGTAGAAGATGTTGCAAAGAAAAGAACAAGGCTGGTTCAAGACTGGGAGAATTTGGCTTCTACTTATCGTCCTCAGTATCGCAACCAAGGTAAATTGTGAACTGTACTGCTTTTATTCTAGGTAGTCTAGCTTTATGGCCATGTATAATAAATTAGTAGAGCTTATAAACACTTCATCCATTATAAGTTTATAACAATATGGGTTAATTTATAGCAAGATTTTA
T1-25424	EIL	107.223	101.254	61.1267	125.433	103.978	6005	CATTGCTCTTCTCCCATTTTTAACAAAGTTTTGGTCATTGATTGTAATTTTAAAAATTCCAATTTTCTCCTTGGGAGGAAAAAAAAATAATGGCGGTGTCAGCCGATTGCCGGATTTCCCTGACGGCCGCCGGGCAGCTACGTGGCGCGGCGGGATTGGTGGGGAGGAACTGGAGGCTTGTAAAGTTTTGTAATGGGGAAGTAATGGGGACTAGGCTTAAGCAGACTCAGCTTCAACAGTCAATTGCTTGTGTTTCTAAAAATGTTAGGCAACGTGTTTGCATGTCTCTCACTGCCGATGTAGCAGGTGAGACCAAGCTGAGAGACTTAGACATGGAAAAACGCGATCCTCGAACTGTAGTGGCCATCATACTTGGAGGAGGAGCTGGTACTAGGCTAT…
T1-23593	EIL	41.0908	29.6957	14.7986	34.8702	32.6354	466	ATAATCCTCCTCCACTGTTGCCTCAGGTTCATGCTCTAAAGCTTCCTCCGCTTCCCGTGGCGGAGCAGAGAGAAAATCCAAATTACCAGAAAACCCCATTTCTTCGAAAATCCCCATTGAGAACCCACCCAAGGGAAAGGCCAATCCGTCTGTTAACCAGCTTATCCAACACAGTTTCAGTCGCTTCAATCCTTGTCTCTTTGTGTCTGGAACCAAGTTCCAACCTTTTCTCAAAGATATCAGTTGAAAAGTCTTAAGAGCTCAACCCCCGAAAGTCGATCAGATCTGATCTCTTACAATCTGAACTTGGTGATGCTTATTCTGTGGTAAAAGCCGTGGAAGACCCTCGTGCGAGCTCTCTGAAGGATCACCTCCTTTTTCCTCAGTTACCCTTTTTGC…
T7-31855	EIL	35.1244	23.8133	40.1943	35.1654	66.149	3785	TATCAAAAAAAATAAAAATAAAAAAGTTTGCACTTAACGAGTTCAAAGGGCTTTGTGGATCTGTCAAAAAAAATCTGACGAGGACATCGAACAGAGAGACGAAAGCTATAGAGAAGGTCCAGGTTCTCTTCACGTAAATATTTGTGGGTCCCAGTCAAAATCCCAACTTTAGCTTTTAAAACCAAGCTTTCTCTTCGGGCTCTAGTTTTCTCACGCACAGTCGCCACTTTCCCTCAATTTCGCCTTTCTGTTTCTTGTCCTCTTTCTCTCTCTATCGGCCAACTCAGTAAAGCTCTAGAGAGAGAAAGAGAAAAGTATTGTAGAGTGTGGACGGAAGCATTTTGAAGAAGGTTTGTCTTTGTTGTAAAGTTGGGGCCTTTTGTTTGTGGAAGAAGAATG…
T7-32176	EIL	73.7941	50.8829	94.4987	95.6966	92.7252	3515	TAACACAATACAAAAGATTTTATTTATTAAATTCAAAAGATACAACGAAAAAAAAGGGTAGATATCTGGTTCATTACATGGTAACAATGGTTGCAGGGTAAAACAGTTCATGAACAAATGAAGCCTGAAGTAAAGGAGAGCTTTGGTGAAGGAGAAAAAAACAACCTCTCCATAGGAGAAGGGTTGTCATGGCAGGCTTACATATTAACCTGCTGCCATGGCCAAAGCCCCAAAACTCTAGGCACCAAAAATTTGAACTGCCAAAAGCAACCTAAAATACATAAAAACTCCAAGAACTTTCTACCTACCCTTTTTTGATGATCATGAAGATAAAAACTAGACCCAACCATCACGTAGAGAACCCCGGGGTTCAAAAACGTGAAAGACTCGGTAAAACCA…
T1-16428	ERF	43.2128	28.2597	0.698329	13.0208	13.577	759	ACTAATATCTATTAGGCTAAATATCTTTCCAACAGAAATCCAAAACAAAGAAAATAATTAATACAAACTGAAATGAAAAAGTAGACAAAAATCAAAAAGAAGAAGAAGAAAGCTCTAGAATGTCCATAAACGAGGTGACTCATAGTGCGTGTTGCACGTAAGACTATCATCGCCGTCGTGAACCCTATCCGCCGCCATGGCCAAATTGTAACCTTCCTGATGCTCCGTCGGGAGCTTCACCTCCTCCGGAATCCCCGCCGCAGCCGGGAACTTGTGAGCGTGCCTGCAAGCGGCCTCCTGGATCTCCGACGGCGACAGGTCCCCGGCCGAAGGGATCTCCGGCGGATCCGTTGGGAAGTTGAGCAGCGCCAAGGGCCCGCGGAGGCAGAAGACGGCGGC…
T2-13332	ERF	0	1.48766	2.37236	0.296212	0	596	CTTCTCCTCTAACCTGCGTTGACCTCACTTCTTCCACGGCCGGAGTCAACTCTTGCGACAAAGACGACGACGAACTACATTGCCCTAGAATACTGCCATTGTTGACTTTTCCGAGGTCGGCGGACAAAACCCAGTTGGCGTTGTCGGAGCGTTGACCTTGACCACCGCAGCGCTTCTGCCAGACCCCGATGTTGCAGCTTTCAGTGTCGAGCCTCAGACATGTCACCAGCCGGGACGTCGGGGTTTTGCTGCATTTTCTCAGCTTCGCCTGGAGAATTTCCGACAAAGTACCATTTTGCCCCGTCGAGGCCGGCGGGATGGGGACGGAATTTTGGTCGCCGGCGGTTTGGGCTTTGGCGGGAAAGTTGGTTTTGGCATTTCGGCCGCTCATCAAAATGG…
T2-13764	ERF	0.25056	1.26753	2.10554	0	0.832604	839	AAGACCACACTCTCCCTCGCCGCAGGAGGTGCGGCTCAGCCGCCGGCGCCGGAGGCTGCTTCGAAGGAGCCGTCGCTGTTGAGTGGCGAGACGAAGGAGGCTCATTTCCGAGGCGTGCGGAAGCGGCCGTGGGGCCGGTTCGCCGCCGAGATTCGCGATCCGTGGAAGAAGACCCGCAAGTGGCTCGGCACCTTCGACACGGCGGAGGAGGCGGCGCGTGCGTACGACGAAGCCGCTCGGAGCCTCCGCGGCCCCAAGGCAAAGACCAACTTCGGCCACGGCGGACTCGCCTCGCCGCCGATTCCGATCCCTCCTCCTCCGCCGCTGCCGCAGCAGCACTTCGGCGGCGGCGAGGTGTTCGGAGACTGTGTGCGGTTCTGGAGGCAGCCGATGTACTTC…
T2-15084	ERF	0.261156	0.880757	20.4096	3.50739	3.68821	805	CACTGCCTTTTCCATCTTCAACAGCTTCACTCTTCTTAGCATTCTTCTTGGCCTTGTTCCTCTTCACCTTCTGGCAAATCGCCTGAATCTTCGCATCCACCGAGCTCTTCAAAGCGTCCAACTTGGTCCAGTCTCTGAAACCCAAGACACTCGGATCCTTCAAATTCGGAAAATTCAAGCGGGCGTACTCCCCTCGGAGCTTGTACGCCGCTCTGTCGTATGCATAAGCCGCAGCCTCGGCAGTGTCGTAGGTTCCAAGCCAGACTCTCATTCTGTTCTGAGGAAGCCGGATCTCAGCAACCCATTTTCCCCAATGTCTCTGCCTCACTCCCCTGTATAGCTTCTTCCTGTACGGAACAGAAGCCGAGAAAGCCAAACTTCTTGTTGCGGCTGATGTGG…
T2-16369	ERF	1.9416	2.3386	2.56392	2.56104	1.72818	1515	GGTAAACCACTTTTTAGGTTACCAGAATTCTCTTCCTTGCTCCATTATAGTCTTCAATTCAGATTTCAAGAATAGGGAAAGATACACCTACCCATAAATAAAATATATATGTATACACATATATAATGTCAGTGTCAAATATCATGTATTTTTTCCCTTAACTAGTACATTGCTCTTTTTCATGTCTCTTTTCTGATATATTTGCTGTTTTTGGGAAAGTGGAGAGAGAAAGTAATAAGAGAGAGAAACAGAGAGAGTCAGATGAAGAGGTCTCCTCCTTCTTCTTCTTCTTGCTCTTCGAATTCATCTTCTTCTTCATTTGCCGAGCCTGAAATTCTTCAGGTCAAATCCGAGAAACCCAAGGGGAAAAAACGTGCGAGGAAGGATCATTCTGTTGCT…
T2-16589	ERF	2.05669	2.67992	6.28476	1.41248	0.310651	1124	TATGTAACAAAAAGAAAAAAGCCCATACTGATGGTTTTATTGGTATTTTGCTCATATGTATGATACATGGAAAGTGCAAATTATGCCATTAACTTTGATTGAACTATTTTTCTTATGGACAAAATATTGTAATTAAGCAAAGCAAGAACATTAAGTAAAGCCATATTTCTTCTCTGCTAAGTCATGATCTGCTACGGCGGCTGACCATGAATCCACAATGAACCACAACACCAAGATTTTGATCAATTTCGCCAGACCCCACATTCCAACAAAATCAATCATGATCATGACCCATGTCATCAAGATCACAACTGGGGACTCTTCGTCTCTGGCAGGTTGCAGCAAGCAGATCATGATCCTTTCCTGATTGATGATGATCAAAACTATTATCAGATGTAG…
T2-19028	ERF	4.5596	8.45756	20.6906	15.1178	16.0984	922	TGGGTCCCTCCACTTTTTTTTTCACTCACCAAAAACATATCTTCTTTCTCTCTCTAAACTCATCAAAGGAAAAAAGAAGTGTAAAAAAAAAAAAAAAAAGAATACTTGCTTTGCTTACTTAGCTTGCTCTGTGCTTCTTCGTCCGCGTTTTCATGGCGTCTTCGTCGTCGGGATCGTCACGTGAGGGGCACTACAGGGGCGTGCGGAAGAGGCCGTGGGGGCGGTACGCGGCGGAGATAAGAGACCCGTGGAAGAAGACCAGGGTTTGGCTCGGGACCTTCGACACGCCGGAGGAGGCAGCCCTCGCCTACGACGGCGCAGCGAGGTCCCTCCGCGGTGCCAAGGCCAAGACGAACTTTCCGGCGCCGGTCGCCGCCGGACTCTCGCTCGATCTCAACC…
T2-22836	ERF	1.32612	0.372699	0	0	0	476	CAAAGCTCCGGCCAACCAAAATCCGCCACACTATCATCATTACTAGCAGTTGCAGTCATCGTCCTAAGATCTTCCACGATCATGTTATGATGACTAGATAGTGGCTGCAGGCTCGAGCCGGCGTCTTGGGCTGCGGTGGGCCCGAGGTTGTGGTGGTGGTGGTAGTAGGGGAGGTTGAGCTTGGCGCGGGGCCCGTAGAGGCTCCGCGCGGCGTCGTCGTAGGCGAGGGCGGCCTCCGTGGAGGTGTTGAAGGTGCCGAGCCACAGGCGGGCCCCGCGGTTCGGCTCCCGGATCTCTGCCACCCATTTCCCCCACGTCCTCTGCCTCACCCCTATGAAAGTGCACTCCGCGTTCTCCGGCCCTCCTTTCCCTTTCATCCGCCGCTTCCTCGACCGCTCC…
T2-26719	ERF	3.83423	10.1601	27.6174	13.9464	7.43226	1151	CCTTATACCAACTTGTGATATATACATTTGTATGATATCATATCTATATATTATTTGCTGATTTTTGTTTGCACATTCTCAACAAATATATAAGATGTTGTCCACTGAGTCCCCGCTTAACTCGGAGCCCGAGTCAAGCGCGAACTCGTCCTCTATCACCAAACCCGAGGTAAGCAAAGAGGCTGTCGAGAAGGCGAGATCGCCCGACCCGGATCGGAAACGGGTCAAGCGACCGAGAGACAACAGTAATGAGAGCGGTGGCAGTGGTAGTGGTAGTGGTGGTAATAATAATAACAGCAAGCACCCGGTTTACCGGGGGGTCCGAATGCGGACGTGGGGCAAATGGGTATCCGAAATCCGCGAGCCCCGCAAGAAGAACCGGATCTGGCTCGGAACCTT…
T2-27686	ERF	0.219404	3.88472	2.21247	0.920827	0.91134	958	CGACTACCCAAAGAATATAACATAAAAAATAAATAAAACCCTCCTCTCTCTCTCTTCTCTGTCTCTCTCTCTTTCTCTGACTTCCACCATGGAAGACCCAACACTACTTCCCAATACGGAATGCGACAGTTCTAGCTCGTCATCTTCTTCTTCCTCTTCTCCTCCGAAAAACACCTCCAAGAGAATACCGCCGAGAACGGCCGACGGGAAGCACCCGACGTATCGGGGAGTGAGAATGAGGCAGTGGGGGAAATGGGTGTCCGAGATCAGAGAGCCGAGGAAGAAGTCCAGAATCTGGCTGGGGACCTTCCCCACGGCGGAGATGGCGGCCCGGGCCCACGACGTCGCCGCGCTCACCATCAAGGGCCGCTCCGCATTCCTCAATTTCCCCGAGCTCGC…
T2-27896	ERF	271.476	126.016	186.509	226.827	214.644	1684	TTTTTATACGAACAAATCAAAGAAACTCTCTTCATTACTGAAAATAAAAGAATGTCGCGGTCATATCTACACATTTCTGAGAACATGGGAAAACACTGCACCAAACTTTACTCTTTTCTACTTTTTGTTTTTGTTTTTGGAAATCTTTTTACAGGCAGTGGTTTTTTTTTTTTTTAGGGAAATGATCCTTCAGATAACCATAAGCTGCGTATAACCCAGCGACGGGTGTGGAGATAACGGCGACAACGGCGGAACACTGAAGATACCCTTAACGTCGGAGTCCCAAACGGTAGTCCAATCTGACGGCGTCAACGGCATATCCCTCAAGTAGCTGAGAGCGTCGTCGGTTTCCGTCAACTTCTCCTTCTTCACCACAACCGCCTTCACTTCCTCTTCTTC…
T2-5095	ERF	0	0	1.25807	0	9.01691	562	TCCGGCAATTCTCTTCCTTTCAATGAGAACGACTCCGAAGAGATGCTCCTCTACGGGCTACTCTCCGGGACCAACCGAGCAACCTTCTCCGATTCGGCCTCGAGGAACCCGATCAAGGAGGAGGAGGTGAGCTCGACGTCGGAGGAGGAGAATCCGAAGAAGGAGAAGTCTTACCGGGGGGTCCGGTGGCGTCCATGGGGGAAATTCGCGGCGGAGATCAGGGACTCGACCCGGCAAGGCATAAGGGTGTGGCTCGGCACGTTCGACAGCGCGGAGGCGGCGGCTCTGGCCTACGATCAGGCCGCTTTCTCAATGCGGGGCCAGGCGGCGATCCTCAATTTCCCGGTCGAGACCGTCCAGGAGTCGCTGCGGGACATGAACTACGGCCCCGAAGAAGGG…
T3-16094	ERF	2.76276	13.4387	6.78633	2.14064	5.11992	989	CTCTTCCTCTTCTTCTTCTTCTTCCACCACTGAAATCATTTTCTAGTGTCGTTTTCGCCATACGACAACAATGAGTACTAGTTCGGAGACAGCAGAGAGCTGCTCAAACTCCTCCTTATCATCATCCACACCCTCACACTCACCCCCACAGTCGCCGTCCACCCCCGGGTCGACTCGGAACTCGGCGGCGGAGACTCTGCCGCCGGCGGCTCCGCAGCCTGCGTCGGAAGAGGAGGAGGCGGCGGAGAAGAGCGGAAAGATCTCGAAGCGGATGAGGGACTCGAGCAAGCACCCGGTGTACAGAGGAGTGAGGATGAGGAATTGGGGGAAATGGGTGTCGGAGATCCGGGAGCCGAGGAAGAAGTCGCGCATTTGGCTCGGGACGTTTCCGACGCCGGA…
T3-18861	ERF	36.9922	7.175	29.0426	14.8694	35.6363	1210	CTTAACGGAGGTGGTCAAATCTAGATGTACAATAAGACTAGCAGATAGATAAGAGATGAGTTGTACAACATTTTAACTGTTGCAGTACAGTAAAAAGTAATTACACTAAAAATGTAACACTAATTAGCTTTCATTAAAGAAAACTCCTCTTACTTACGCTCACTTACAATTAGCTCATTAATCTTACATATTTATTAATCACATAATATGAACACAAGTGGATTGCTCTCCCACTATTTGCGGGGACAGTTGGCTGATGAAACTTTTTCTCAAAGAACGGCACCGTTTTGAGGAGGACAGCATTTCTTATATCTAACTTCCACCTTTAAGGACCCAATTTGTTCTCCAATCACAATCCAACACGTCATCATTACCGGTTCCCGAGATAACTGCCGTGAC…
T3-18976	ERF	15.3781	39.2961	59.4444	20.2559	68.9861	1776	TTTTACACAACACAAAGAAGTAGAGATTATTATATAAAGTAGACTTGCTTAATTACATTCAAAAAGTAGTAAATACAACCCAGAGAGATCTCCCACGGCCAGGCCTAGCAAGGAAAAAAACTACCGGCTGACCAACATAGGAGAAATCAAACGACATCAAATATTACAACATAAAAAGATCTGACTGACTGACTTACTGACCCTTCCTAAATTTAAAAAACTGAGCTAAACCCCTGCCATGTTAAAAATTCCATCGCAGAAGCCGTGCTTGTACAACTAAAAAAAAAAACCTTAAAAACAACTAATAACACAGGAAAAATAAAAAAGAGAAAATGACAACATAACCAACATTTATTATGATCACAGAGCATCCCAGTCGATCTCCACTGAAGGGTACTT…
T3-27541	ERF	57.5796	64.0836	53.0727	100.586	61.7018	5573	CTAAAATGAAAAATGTTGTTTAAGAAGCATTGGCAAGTTTGTCTGCCATCATGTGGGTTTTGAGGTTGGTAAAAAAGAAGTCACAGAAGCAAACCAACAAAAATATTGGCATTGATCAACTTTCCACCACCCCCATCTACCCATATTTCCTTTCATTCTGCTGCAAATTACATGTCTCAAGTAATTTTTTAACCCTATGTATACATTAACATTACATGAAAATAAAATTCTTTTTGCAGCTGGTGACTTTGATACATATTGAGGTCGCGAGAGAGATCAAGATCCCGAATACAACCGAGCACTCTATATCCAGAACATGAGCTATTTCACCAAAATCTTATAGCTCAATAACCCAGTTGAGAGGCAGATGAGATAAACAGTTTGCACAAGAGTTACGAG…
T3-28177	ERF	0	1.30171	0	0	0	273	TCCAAGAACTCAAGCAAAATGCTCTTGTGACCCGAACTCCTTCCACTTCTAGCTCATCTTCTTCGAGTGATTCGAAGCCCGAGGGTGATCAGATCAATGTGAAGGACAAAACCCCACAAGAGAATTACCAAGAAGAGGAGAAAGAGAAGAGCCATGATGATCAAGAGAAGCCGCAGATCGATCTTCATGAGTTTCTTCAGCAGATAGGAGTGTTGAATGGGGAGACAGATGATAAGTCGGAACAAAGTGATGGTGGCGTCGGAATATGCGTG
T4-12903	ERF	5.0936	3.8174	0	1.42517	1.41049	372	AGGAGGCCGCCATGGTCTACGACAGGGCGGCGATTCGGATCAGAGGATCCGACGCGCTCACCAATTTCGGATCCGAGGCGGTGCTCAACTGCTTAACCTCCGACGACGTCGTTTTGGTCTCCGGCTACGATTCCGGGAAGGAATCGTCGTCGGTGATGCGGTCGCCGACCTCCGTGCTGAGATTCCAGCCGGTGGAGTCGAAGCCTGGTGAAGTGGAGAGGGGTAATGGTGGTAAAGAGGAGTGGAATTTGGCGGAGGATTTTGTGCATTGGGATTCGAGTTTCTTGGGAGACTGTTTGTACAGAGAGTCTCCGCAGTCTCTGCTCGCCGTCGACGAGGTCGGCGTGCCGGCGGCGATTCCGGAGGAGGAG
T4-16633	ERF	8.60045	11.7521	5.85656	24.7691	17.246	1417	TCTCTCTCCAAACACAAAGAAAGACAACAACAACAAATGGGAAAAGCGAGAAATAAAAACAAAAGGTGGTAGATGCATGAGCCACAACACAACAACAATCTCTATCTCTCTCATCCTCTCTCTCTCCTCTTTACGCGCTCGCCACCTTCCTTTCCCGAAAATCCAAAATTCTTTTGCCTTCTTCTTCTCCACAGATTCCGCTCTTCACTCCTTTGACTCTCATCGGTCTCCTCCAACTCCTCCTGAGGTGTGAGGTGATATAGGAGAAGGCCATCAAGTTTTGGCATTGCTAGGAAGGCTGGTCTCAACTATGGTGAGCTTAAGGAGGCGCAAACTATTGGGATTATGCTCTGGAAGAAATTCTGTCCTTACTCCACTTCCTATGTTTTCTGCCAATGG…
T4-18374	ERF	45.2597	43.6969	51.7551	60.7848	44.5292	1184	TTTTTTTTTTTTTTTTTTTGAGTTTTCTTTTTGGGTTTGTTTTGGTTGGAGTCATGAAACGAGGCAGAGGAGCGACCGGGAGAGGAGCAACGGCGGCGGCGGCGGTGGCGGCAGCGGAGCAAAACGACGGCGGATCGGGGAAGGAGGTGAGGTACAGAGGCGTGCGGAAGAGGCCGTGGGGGAGATTCGCCGCCGAGATCAGAGACCCCTGGAAGAAGACGAGAGTCTGGCTCGGGACCTTCGACTCCGCCGAGGAGGCGGCGCGTGCGTACGACACGGCGGCGAGGACGCTCAGAGGGCCCAAGGCCAAGACCAACTTCCCGACGCCCTACGCCCTAACGCCGCCGCCGTTTTGCTACCAGAACGCCGCCGGCGCCAACGATCCTTTCTCCGATCATC…
T4-19697	ERF	66.817	84.1886	201.539	202.252	113.961	1126	CTTGAATTTGCTATGTTATCCATTAGAAAGGGAAAGAAATCTGAACTAAATTTACATCTATAAGAAGAAAGCATTAAAAGCTTCATCACTCTTCTTAGCTACCTCTTAAATTTCTTCAAGGGTACAAAATATACAAAACTAAGTCAAAGAGGAGAAAAAAAATTAAATAAAAAAATAAAAAAGAAGAGAGCCACCGCTGCTACAGGTAAGTAAAGTGAAGTTATTACAAAAATTGTCGAGAGAGAGCGAGTCATGCCTCCCCAGGAGGAGCAAGGTTGAGATCAAGATCAAGTACAACTTTCCCTGGCTGCCCTTCAACCACGGACGACGAGTCCGACTCGCTCTGGACCCCACCGCCGCCGCCAACACCACTGATCCCGAACTCGACCGCCGCCGGGT…
T4-2723	ERF	0	2.69046	1.60892	0	0.530184	330	TTAATATTCAGCTTTTGCCGTACGCTTGAAATCGACTCATCACCATGGCCGTGGACGCACTTCACCTGCGCAAGACCTCACTCTCCCTCGCCGCAGGAGGTGCGGCTCAGCCGCCGGCGCCGGAGGCTGCTTCGAAGGAGCCGTCGCTGTTGAGTGGCGAGACGAAGGAGGCTCATTTCCGAGGCGTGCGGAAGCGGCCGTGGGGCCGGTTCGCCGCCGAGATTCGCGATCCGTGGAAGAAGACCCGCAAGTGGCTCGGCACCTTCGACACGGCGGAGGAGGCGGCGCGTGCGTACGACGAAGCCGCTCGGAGCCTCCGCGGCCCCAAG
T4-30046	ERF	0	2.4531	0	0.407035	0.805684	434	AATGTGAAGGACAAAACCCCACAAGAGAATTACCAAGAAGAGGAGAAAGAGAAGAGCCATGATGATCAAGAGAAGCCGCAGATCGATCTTCATGAGTTTCTTCAGCAGATAGGAGTGTTGAATGGGGAGACAGATGATAAGTCGGAACAAAGTGATGGTGGCGTCGGAATATGCGTGGCTGATCAAGAATCCTCATTTACGGAAGTACTCCATGATCATGGTCTTGGAGGTTTGGCTGACAAGAGCTTCAATTGGGATGCTTTCTTTGAAATGCACGGTATGGTTACTGAACAAGAAGCGGAAACTGGCGGCTTCCAAGTTTGCGATGCCAGCGAAGAGCTCTCCTTTCCCACTTCAATCTGGAACTTCTAAGAATATTGATCACCTGATTTTTCCATG…
T4-3383	ERF	3.5112	1.4802	1.47529	2.94726	2.62521	599	AAGATAAAGAAGAATGTTATCAGCATATTGAATCAATGCAGGAGTGTGATATTTCTATTGGCAATGTCAAAGGCAAATCTGAAGCTGCAAGAGTTTCGGACCCAAGTCGGTATAGCAGCTTCGATGGTGGGTTTGATTCGGTGCAGAATAAGCCCTTGAATGCAGAAACTATGATGTCCAGTGGCTGTAATAGCTGTGCTGATAGTTATGCCTGCTTGCAAGATGAACATAAAGATATGTGTTACTATCCGGTGCTTGATTTCGATATTGCAAATGACGTTACAATGCTGGATAAACAAGAAAATTCTTGCGGTTCCGTCGGTTCATCCAGGACTCTAGATTGCTTAGAAAGTTGGGCAAATGATGGAACATTAGGCATTGATTATTATTGGGACAATT…
T4-4231	ERF	3.91248	4.58158	0	0.729798	0.90285	967	AAAAAAAAAAAAAAGAAGAAGAAGCTTGACAAATTATGGTAATTATCTTTTTGCTGAGGATCTCATGAGCAGCAACATTACTGAGAAGGTAGAACTGCAGGAGAATTAGCTGAAACTACTGGGTAATTCCAGTTGAGCAATTCCTCTATCATTTGCATTGCAATTCTGTCCTCCTCATTCCGGGCTGTAATAGTACTGCTCTCGTGATCATGATCATGATGATCAAAATGATCAAGATCAAGTACATGATCATGATCATGATCACGATGATCAGTACCAGTACTAGTACTAGTACTCCCAAACACAGAAGATCTCGCGGTTGTCAGGGACGGGCCAATTATATTATTCTGAGAAATACCTTCAACATAATTATAATTTGTAGCACTAGGACCACCACCA…
T5-10516	ERF	0	0	4.3101	0	0	656	AGGACACAACAAGGAAGATAAGGATGTGGCTCGGAACCTTTGACACGGCTGAAGAAGCTGCTCGAGCCTATGATGAGGCTGCCTGTCTTCTACGAGGTTCAAACACTCGAACCAACTTCGCCAACCGTGCTCCATCCAATTCTCAGATCTCTTTGAAGATCAGGGACCTCCTCAACCACAAAAAGAGTTTAAAACAAACCACCCCAAATATTAGAGCTAGTACTAGAATAAGTTCCATTTGCAGTGTTAGTTCAAATCCCACTACTGATCTCTCTCCTTACACCACCAACCAAACTCCTAACTTAACAACAACTTATACTTCTCTATCTGGGTTCAGAAACCTTGATTATAATGTGATGTTTGAGGGTGTATACAAGCCGGAAATGACCAACTGCATGG…
T5-11704	ERF	0.552552	0.931748	1.39298	1.85522	1.37708	381	CGCAGCTTCATCATAAGCAAGAGCTCCTTCATGGGCAGTAGAGAAAGTGCCAAGCCAAAGCCTTTTCTTTTTACCAGTTTTGGTGCCTCTACTATTCGGTTCTCGGATTTCGGCAACCCATCTACCCCAAGTCCTCTGCCTAACTCCTCTGTAATTGCACTCCGAGTTTTCGGGTCCTCCTTTTCCCAGCATACAACCCTTTTTGGAGCCTTTGGCAGGAGACTTGAGACTTCCTTCTTCTGGAGAACAAAGTTGGCTGTTGTATTGCTTCCACTTTGCTAGAGTATCCACAATCGACTCACTTCCATTCCGCCTCTTCCTTGGTTTTCTGAACTTGTGAGTAACCTCAGTCTTCATACTCAGGGTTAATAATCTCCTTG
T5-13245	ERF	0.28763	0	6.28433	0.241433	5.7347	731	CGTTCATGTAAGGAGAAAAAGAACCCAGGTTAAGACTTATTATTGCAGAGCAGGGGTTCTTTATATTTACATATATGTACATGTATATATAGTTATATATATTTATGTGTGTACAAAAAGTGGCGAACCCAAGAGATGAAGATCGTAGTAGCGAGCGTAATCGTCAGGATATTGGCGAGGGACATGGTCATGGAGAAGCTTCATCAATGGCGGGTGGTAATTTCGGGTTGTTGGTGAACAGAGAAGAGGAAATGAACGCCATGGTTTCTGCTCTGACTCGTGTGGTTTCTGGGGATTTTCCCAGTTCGGATTTCAGTGGTTCTGAAACAATGATTTCTTTTGATTCGGGTTTGAGAGCTTCTGTTGGAATCAAGCGGCCAAGAAAAGAGGAAGGAGATG…
T5-14181	ERF	0	0	7.33235	0	0	1132	TTTCTTTTTGTCACTTCTAATTGAATTCCCAAATTTCCTTTTTGATCCCAAGAACACAAATTTTATTTTATTTTTCTTGCAAAAATGGAGATCTATTTTAACCAACAAGACCAACATTTCAAGACTACAAGAGGGATTAGCAAAGGCAAAAAAGGCAAGCTCAAGGGAAGAAATAGAAACAACAACAACAACAATATCAACAACACCAACAAGTTTGTTGGGGTTAGACAAAGACCTTCTGGCAGATGGGTTGCTGAGATCAAAGACACAACACAGAAGATCAGGATGTGGCTCGGCACTTTTGAGACCGCGGAAGACGCTGCAAGAGCTTATGATGAAGCCGCCTGCCTCCTCCGCGGTTCCAACACCCGAACCAACTTCATTACACACGTCTCCACG…
T5-15620	ERF	1.90018	0	17.1654	0.996868	0.591959	885	GTAATATCTTAAGCAATAATAAGATCGTCAATGAAAACGAATAATAATAATGTAATAATAAAGAATCTAAATAATATTTTATCATCATCATGACTTATAATGATGAGTGTAAAAATTGAATAATTTCTTGTCTTGTTTGTGTCTCAGCAGAAACTCCACAAACGAATGTCGCTTTCTTCATAAGGATCCTCCATTAAAATCTGTGGATCAAACAAGCCGCTTGTGACTCCGCCATTGGCGAACAGCATCTGATGATGATCCACGTACTTTGGAGAGTAGTCCTGAAGGGCATCAAAGTTGCACCACGATTCCATCATAGCCATTGATTGTTGTTGATGATGATGATCATAACTGTGCTCAGTAGTACTCATAACGTGGGCCCCATGATCAAGAGAGCCC…
T5-16817	ERF	0	0.1812	8.84932	4.69028	1.96391	978	AAGAAGAAGAAGAAGAAGAACCAAACTGCATGGACAACCTCAGAAGCTCCTCTTGTTGTTGGGCAGATGTTGGAAGAGCTTGAGGAAGATTAACTAAACCTTGATGATATTGTCCTCCATAGAAACTAGCATTATAAATATTTCCACTCTGAAGAAACTGAGCATACTCATGAAAATTAGCCGCTTGATATTGATTGGGATATTGTGTCATTGGCTGAGAAATATTAGGAACCACATTGTAAGGAGTAGTACTTGTTGAGTCTTGAATAATATTGTTGTAGTTATAACCTAATTCAGTACTACTAGTACCACTACTTCCTCCTTGGACTCTTTCAGGGAAGTTTAGTTTTGCTTTGCTGCCTTTGAACTTTAGGGCCGCCTCGTCGTAGGCCAGGGCTG…
T5-17555	ERF	0.656839	0.923004	5.88762	0.367563	0.90944	960	AGCTTCCACATCAGAAACTAAATCCTGATTTTTCTTGCTCTCAAGCACTCCCTCACATCCCACTTTTCCCTCCAATCCAAGCAACTGCCACTCTTTCCTTGTGGGGTTGTTATGGTTCTGTTGATGTTCCAAACCATTACCTTTCGATTCCCCGGATAACACCTTCTTCCTCGGCGAGGCCTGATGATGATCAACCGCGGTGCTAGGCCTGTTCTTCTGATGAGAACCCGAAACTCCTGTCGACAAAGTCTGCAACTTTGCCTCAAGAAGAGCTGCAGTGTTTCCATTGAAGGAATTGGTCTTGAGTTGGTGCTTCATGTCCGGGAAGTTCAAATGCGCATAGTCCCCGCGCAGCATGTAGGCTGCGGTGTCGTAGGCCACGGCGGCATCCTCCGCCGT…
T5-18254	ERF	0	0	6.6547	0	0	929	TTTAGAATGGTCTCGCTAAAACCCTCTTCTAGCAAAACCCTTTAGAAAAAATCTAGAAGAGGAAAAAAGAGTAGTACATCGAGCTTAATTCACTACATCGTCCAATTAATCAGCCAATCATAATCACTAATTTCAATATTTTCTGATGAATTAACTCCGGCGTGCCTCCTTTTGGCTGTATTCGACGGGCAAGTTTCCGATGACGACAATGACGAAGAAGGCTCCGGCGATCGGCGCTTCGGCGTTATCCTAACCGGCTCCCGAGCGTCGACGGAGCCAATGAGGTGAGGGAAATTGAGCTTAGCCTTGGCTCCTCTCATCTTGAAAGCCGCTCGGTCGTAGGCCAACGCCGCGTCCTCCGGCGTCTCATAAGTCCCGAGCCAAATCCTCTTCCCGTTC…
T5-18271	ERF	1.50336	4.01386	31.7937	0.841271	1.04076	839	AGAGAGAGCATCATAAAATTGGTCACTTAAAAGGAGGAGGCGAAGAGGAGGCTGTTCCTAAGAGAGGGAGAGTCAAAGCACCTTTTGAGGATAAGATGAGAAATATTATAATGGGTTAATTTAAGAATTAATGGGCTAAATTTTGGAAAATGGTCTACATTACGGAACTCGAACACAACTCAACAGAGCCATAATGAAGCAGCTCCTGAATCATTTGCTCTATGTGAAGATCATCCTCGAGAAGCATAAACGACGTCGTCGTTGTCGTCTGCTGGTTGCTCTCAACTTTAACCTTGTGGTTAACAGCCGTTCCCGTTTCTTGGTGATCAACCGCCGGTCTCTTCTCCGGCGGTTGAGCCACCGCCGTTTCGCTGGGTTTCGAGAGAATGCCGGAGTTGG…
T5-1859	ERF	0	0	1.31186	0	0	270	GGGCAAGGGCGGCCCCGACAACGGCAAGTTCCGCTACCGCGGCGTGCGGCAGCGGAGCTGGGGCAAGTGGGTGGCGGAGATCCGCGAGCCGAGGAAGAGGACGCGCAAGTGGCTTGGCACCTTCGCCACCGCCGAGGACGCCGCACGCGCCTACGACCGCGCCGCCATCATCCTCTACGGCTCCCGTGCTCAGCTCAACCTCCAGCCCTCAGCCTCCTCCTCCCAGTCCTCCTCCCGCGGCGGCTCTTCCTCTTCCTCCTCCTCCTCAT
T5-18738	ERF	19.6799	14.04	271.727	12.0717	21.0021	1388	CCAGGTGTATCGACGATCTGCCTGCCTTTCTTACTCGCCTCGTGCTCTCCGTCTCCCTCTCTCTCTCTTACTTTCTCTCTCTAGTTTTTTTTTTTTAACCCTATTGCGTACTAGTGAACCCAGAAAGATGTGCGGAGGAGCTATCATTTCCGACTGGGCCAAGCGTGGCCGGAATTTGTCCCCGGAGCTCTGGTCGGAGCTCGACACCATCTCCGACCTCCTTGGCGTGGACAGCAGCTACAGCTACGCCATTAATCTTGCTAAGGCCAAAGACTACATGATGACTACTACCCACATGCCTAGGCAATTGTTACCACCTAACAAAGTAACAAACAAGAAGCAGCTCCAAAAGAACACCGAAGCTGCAGAAGAAAAGAAAGAAGAGGGTAACAAAAATAG…
T5-19477	ERF	0.954408	0.229912	6.98904	1.2589	3.96433	1541	CTTTGCTTCATTTGAAAAAAGTTTTGATGAGGTCCGCCAAAATGAGATGGCAGCGACCGCGGTGGCGACTCTTCCAGAAAAGAGCGTCGGAGAGAGGAGGTGTAGCATATACAGAGGAGTGAGGCAGAGGCCGTCGGGAAAATGGGTGGCGGAGATTCGTGATCCCCACAGGGCGGCGAGGGTTTGGCTCGGTACCTTTAACACGGCAGAAGCTGCCGCCTGCGCCTACGATGAGGCCGCATTTCGCTTCCGTGGAACCCGAGCCAGGCTCAACTTCCCGGAGAGGTATGTCGAAGTAATCCCGCCGTTTCACCCAATCCCTACTGCCGGCGATTCTCCACCGACATCCCCTATGTCGCCTTTGCTGCCAAACTCCTTCCAGGCAATGCTGTCTCAAGG…
T5-20061	ERF	2.47696	3.21292	24.3372	1.4394	0	1103	TCTCTCTCTCTCTCTCTCTCTATACCTCTCCCTTTCTCTCTCTATCTCTATCTGTATCTACCATCTATACTCATTCTTCCCATCAATATTGTTCATTGCACTGTCATAAATATTCCCCTGCTAGAACTGCATTACTACAAAATTAAACATGACAGAGACCAACAATAACTCAGAACCTGAAAGCAGCACCAGCAGCAACTCCTCCTCCTCCCCCTCGGCCTCATTATCATCAACATCATCATCTGGAATGTTCCAGAAGGTCAAGAAGAAGGACAGCAGCTCGAAACAACAGCAGAAGCAGCAGGCGCTGAAGACAGTGAGAGAGAAGAGGGAGTGCAGCAGACACCCGGTGTACCGGGGCGTACGGATGCGGAGCTGGGGGAAGTGGGTGTCCGAAAT…
T5-20591	ERF	0	0	43.6614	0	0.484978	1080	CACAAACACAAAAGAATCTGATTAAACATCCTTTTTAATTTCTATAATCGTATCGATTCGAACTGAAACCGAACACGAACGAGGGATTATAAAAGTTGATTTTTTAACAGAATGGTGAAGCAGACGAGTGCCGAGAATACGTTCGCTGATCAGAGGAGCGATGGTAGTTGCCGGTACAAGGGCGTCCGCAAGAGGAAGTGGGGGAAATGGGTCTCCGAAATCCGCTTACCCAACAGCCGCGATAGGATCTGGCTCGGCTCCTACGACACCGCCGAGAAGGCGGCGCGTGCCTTCGACGCGGCGCTCTTCTGCCTCCGTGGCCGCACCGCCAAGTTCAACTTCCCGGAGAACCCGCCGGAGATCACCGGAGGAAGGTCGCTCTCCCCGGCGGAGATACAA…
T5-20628	ERF	0	0	30.686	0.437879	0.650052	806	TTTCCTTCCTTTTTTTTTTTTTTTCCATGTTTGGGAAGGAGCTAGGTAAATGTAGCACATTTTCAAAAATAGCCCCATAAGCTATCTCCGCCGTCGGAACTCCCAGGCGAGTAGTACTCATCGGACATCGGCTGCGACGACTCCACCATCCTCGGCGGAGACAGCAGCATTCCCTCCGCCATATCCACCAGCAAATTCGGCATCCCGAACAGCGCCTCCTCGTCCACGTACTCTCCTCCATACGACGTCGTCAAACCTGCAGTAGTAGAAGTACTACTATCATCTGCCGCCGCCGCCGCCGCTGCATTCTTCGCCTCTAACTCCGCCCTCTTCGACGCAGCAGCAGCGGTGGCGGCGCTGCGAATGTCCCCGGGGGAAGTGGAGACGGGCATGGGGTAG…
T5-2154	ERF	0	0	1.27858	0	0	414	CTCCCCCCTCTGTAATGCCTCCCTCTGCTCGCCGCCGCCGCCGCCGGTCTCCGACTGCCGCCATTGCACTTCTCCAGCTTCCTCGCCGCGAAATCGCCGCCTCGACAATCTCCTTGGAACGAGAAAATCGCATTTTGGAGATTGCTTATCACGGAGTACTCATGGACGAGAGCGTGAGGCGACGTCGTATACACTCCCGGAGTTGGCACATACATCGGCTCGGGTTTAACTTCGGCGGCTGCGGCTGCCGTTAAGTCTGAGGGAGACCAGCCGAAACTAACGGCGTCGTGGAGAGAGCTGTAGACGAGCATGTCGTCGGAGTCGTTGACTTGTAACGGCAAGTCGCCCCACTGGTCCGTCAGGCATGGGATTAGAGTAGTACTGGTGGTACTAGAGCTT…
T5-22291	ERF	1.85486	0.938333	27.7448	4.04806	3.85226	1133	TTAAACATAATAGAAAATTTGCTATTACCTAATGGCACCTCAGACATTTTCATATGATTAGCAATTGCCACCAAGAACATTCTTAGTGCCTTCTTGCAAAAACAGAGGCACAAAATAACCTTACAACGAATACCCTACTCAGAAACTTCGACATCGCAAAAGCCTACCCTTTACACTTGGTACATCTCTAAACTAATAAGAACAGATATAATAACCAACCATAGACCAACAAAAGAACTAAAACTTGGAACTAATTTCAATGAAAAGTTTCAAGAATTTGCTCTCATTGTTCTTAATTAGCAAGAACCTCCCAAATCAAATCAGGATCAAAAGATGGAATCCGAGCAAGCGAGCATCCTTCAAATCCAGAGTCCTCTGTCATAGCGGCCATGAGACACT…
T5-25730	ERF	0	1.20266	15.5827	0.718395	0.236998	737	GGGCTCTTGGGTCTCCGAAATTCGCCACCCTCTACTGAAGACAAGAATTTGGCTGGGCACGTTCGAAACGGCGGAGGATGCAGCAAGAGCATATGACCAAGCGGCCAGGATCATGTGCGGGCCAAAAGCACGCACCAACTTTCCCTACAACCCCAATGAGCCTCATTCAAGCTCATCCAATAAGCTCCTCTCGGACACTCTAAAAGCCAAGCTTCAGAAATGCAACGTAGCCTCTCTTCAAATGGCAAAACAGCCCGTTTTAAAGGAGCCCCACGCGGCTCAATACCGCGGTGCCACGTCGGTTTCGGCTTCTAGCCCCGGCATTGGCGGGAACAGAGGTGTGATCGGCTTCCAGTGGCCGGAGATGAGAGGCGGTGGCAGCGGTGGCGGTGCAGGTGT…
T5-27219	ERF	1.98553	0.627774	84.6767	2.70828	5.36075	847	GAAAGATCTCATTTCTCAATTCTACTAAGAGCTTTTTTTTTTTTTTGGATGAAAATTAAGGTGAATCTAATGGGTAATAGTAAGAATAATGTGTACTACAAGGCCGCGGAGAGTTCTAATTCTATGTCGGCGGATTCCGGCGCAACCTGCCTGGCGTCGAATTCGGACGAGGAGGTGATATTGGCGGCGAGCCGGCCGAAGAAGAGGGCGGGGAGGAGGGTGTTCAAGGAGACGAGGCACCCCGTGTACCGCGGGGTGCGGCGGAGGAACAACAACAAGTGGGTTTGCGAGCTCCGCGAGCCGAACAAGAAGTCCCGGATATGGCTCGGGACTTACCCGACGGCGGAGATGGCGGCGCGGGCCCACGACGTGGCGGCTCTGGCCTTCCGGGGGCGATCG…
T5-30222	ERF	0	0	4.76877	0	0.942868	371	CGCCAAGCAACCTCACTACTCCCCACAACGGCGCCGTTTCGGGCCACACCCACTGGGCCTACCGGGGAATTGTCCGACGAGAACTGGATCTGGCGGGCGTCGACGGCCATGCCGGCTTCGGAAGCGGCCCTCTGGACGGACCTTGGCGACATGTCGGCCCGGAGACTGGCGAGGGGAAGCATGAGAGGGAAGTTAAGGGTCTCCAACGACGACGGCCTCCGCAGGCAGTAAAACGCGACGTCGTGGGCCACCGCCGCCGCCTCCGGAGTGGCGTAGCTGCCCAACCAGAGGCGGGCCTGCGAGCCCGGGACTCTGATCTCCGACACCCATTTCCCCCACTTTCTGCAGCGCACGCCCTTGTACCTGGTCG
T5-30486	ERF	0	0	2.0281	0	2.40594	436	TGGGGGAAGTTCGCGGCGGAGATAAGGGACTCGACGAGGAACGGCATTCGGGTTTGGCTCGGGACCTTTGATAGCGCCGAGGCGGCGGCTCTGGCGTACGACCAAGCCGCATTTGCGTTGAGGGGTTCATTGGCCGTGCTTAATTTCCCCATGGAGGTTGTACGACAGTCGCTTCAAGAGATGAAGCTGTGTCGTTCGGATGTCTCGCCGGTGGTGGCGCTTAAGAAGCGGCATTCCATGCGGCAGAGGCGAGCCTCCTCCGCCGGGAAGAGTACTAAAGAAAAGGAGGTTTTGGCGCCACAAAATCATGTGGTGGTTTTGGAGGACTTGGGGGCTGAGTATTTGGAGGAGCTTTTGATGTTGAGTTCACCCGAGACTTGTACTAGTATTATTAGTGGC…
T5-3548	ERF	0	0	7.61779	0.41131	0	858	TGAAAAAGAAGTTCTAATTGACTTATATTTGTGTACTTCTTTTTCCTACTAAAAGAGAGAAAACAACCGAAGAAAAGAAAATATTACAAATTTCCGGAGAGATGAAGAAATTACTGATCTCTTCGAATTGACAATATCCATCAATATACGTATGCTTATAATTGTTAATAATTACCGTTTAATAAAATAGCTAAGTGTCCCAAATGGAATCGTGTTGTATCTCCTCAAACTCGGAGAACATCCTGACGTCATCGTCGTTAAAAATCTGAGACGACGTCGTATAGCAGTAGTGGTGGTGGCAGTGGTGGCCGTCGGCGACCAGCAGAGTCTCCGCCATTTGCATCCACATCTTCGGCGAGTCCAGCGGCGACTCGTTTATCGCCTGAATCTGGCTCGCCG…
T5-5529	ERF	4.60207	0	3.38387	0	0	366	TCAAACTCAAAAACATCAACAAAATTATCCTTAAACATGTTTTCCACACTTGCCTTTCTCCTCACAGCTGGAGGCTGCTCAATCATATTTATCATGCCATTTTCTTCCCAATCTCTTGAAGATCTCTTTCTTGGATTAGAAGCAACCTTTAAGTCCTGATTTTCACGAGAGGTTGTGGATGACCGATGCCAATCAAATCCCGGGAAATCTAGTCCCATGGCCTTAGCGACCGTCTCAAGAGGGAAGTTGAGGTAAGCCTTGGGGCCTCTAATTCTCAAAGCGGCCTTGTCATAGGCCAAGGCTGCTTCCTCTGCCGTGTCAAATGTCCCAAGCCAAACTCGAGCCCCATTCCTCGACGAGTCTCG
T5-6182	ERF	0	0	3.44411	0	0.523815	667	GAAACATCAGACGGTCTATCGCCGAATGGATCATCATCTTCTTTCTCATGGTATGATATTGATTTTGCCCGTTATGTTCAGGTAGATTCACCTTCATTTGACCTCGTTGATCAGTGTTTTCAACAAACGGAGCCGCCTGCTGATTATCATCACCATGAAGAAGAAGAAGAAAAGCGATCCGGGCGAGTCCCGGATAAAGGGCAGGATCAGATCACCGCGGTTAGAACTGCGCCATCAAATTCCAAAAACCAGCAGTCAGAGAAGGAGAGATCTTTCATAGGAGTCCGCAAGCGGCCATGGGGGAAATACGCGGCGGAGATTCGGGATTCGACGAAGAATGGACACCGGGTCTGGCTCGGGACGTTCGAGAGCGCGGAGGCGGCGGCGCTCGCCTACGAC…
T6-12420	ERF	0	1.54903	0.661667	2.42339	2.61646	801	ATAATAGAAAATCATTTGCCAACTGCATAACCGAAAGGACACACGTATATACTTACCTACAAACATAGATACATTTAACAAGCTCCTAAATTAATTCATCTATCCATTCTGCATCCAGCATGAGGAAATCATCCAATTCTAGACTTTCGGGAGAAGAAGCAGTAGCTCCTATGACACTTGTTGAAGCTAACGAATCACCAATTGATTCATATGCATCATCCATACCCCTACAGACGACCACATTTGACAGAGCTGAATTATCAGATGGGACCTCAGGCATTGCAGATGAAGCCAGAGAAGAACATGAAGTTAACACAGACGAAGCAAAGCTTGTTGCAATTTCCTGTATATCCTTTTTGGACAAGGAAACCATAGAACCCTGAGGAAGCACTGGCCTTT…
T6-12546	ERF	2.14528	7.91331	17.5768	6.30255	9.80197	784	GGAGTAGTATAATTAAAAATATATGATAATAATAATTATTATTATTCTTGAATCTCATATCTCAGCCTTCAATGATCTTCATCCGAGTCTTCCGGGTCCGGGTACTCGTTTAAGTCCGGCGTGGGATTACCGGAGGCGGATGATTTCGAGGGGGACGACGTTGCGTTGAGCGCGGTCTGTATGGCGTCGACCTTGGCGCCGACCTCGGTGGCCCGCTTGCGGATGGAGGCGGCGGACATGTCGGTGAGGCGGTCGTCCTCCTGGAAGATGAGTTCGGGGAAGTTAAGGCGGGCGGAGGGGCCTCGGAGGTAGAAACCCGCCGTGTCGTAGCCCCGAGCCGCCGCGACCGGGGTTGTGTAGGAGCCGAGCCAAATCCTGGACCTCTTGTTGGGCTCTCTT…
T6-1751	ERF	0.950089	0	0.399196	1.59499	1.18392	443	TGAGGAGGCTGCCATGGCCTATGATGAGTCTGCAATGATGCTATATGGCCCTTATGCTTATCTCATCCCTCCTCACCTTCATCATCAGCCCAATTCTATCAACAATTCTTCACTCAAATCCTCAAAGTTCAAATGGCTTCCTTCAAAGAACTTCATTTCCATGTTTCCCTCTTGTGGTCTGCTCAACATAAATGCACAGCCTAGTGTGCATGTCATCCACCAAAGGCTCCAAGAACTCAAGCAAAATGCTCTTGTGACCCGAACTCCTTCCACTTCTAGCTCATCTTCTTCGAGTGATTCGAAGCCCGAGGGTGATCAGATCAATGTGAAGGACAAAACCCCTCAAGAGAATAACCAAGAAGACGAGAAAGAGAAGAGCTATGTTCAAGAGAAGCCGCA…
T6-19812	ERF	42.0934	6.42737	88.5704	45.9047	36.2078	1268	GCTCCACACTTGCACCCGTTCTCTCCGCCTACTAAAATTATAAAAACAAGACCTCACTTTTAAATTCTTACTTCTAGCTATTATAATTCGCAAGTACACTCTAGTACTTCTACTCACTCGCAAACAAAGCTGCTTTCTTTCATGGATGCCTTCTATTCTAGTACGGACTGCACTCATCAGTACACCTGCGTGTCTGATGTATCGTCGTTCGATGCGCAGGAGTCCATGTCCCCGTCCGACAGTAGCGGTGGTCGGAGAATGAACTTCTCGGACGAGGAGGTTATGCTGGCTTCGAGCTGTCCGAAGAAGCGAGCCGGTCGGAAGAAGTTCAAGGAGACTCGGCACCCGGTGTACCGCGGGGTTAGGAGGAGGAACTCTGGCAAGTGGGTGTGTGAGGTG…
T6-23094	ERF	79.7789	57.7513	17.9538	60.0473	79.8365	2625	CGTCTCGAAGCATCGTGTTCTTCCTCATACCCACACCTTCTCTCTTATCAACTACAGTTTTTTTCTCTCTTTCTTTTTTGCCTCTCTCTAATTTTCTTTTCTTTCCTTTAACTTTCTTTCTGCAGTACTCTGTCTCTATTCAGAATCCCACCTTTTTTTTCTCCTCTCCGATCTGCTTTTCCTCAAGAAACCTCCCACTCAGTCCCTTTATTATTATTTTCCGGACTGTTGATTTTTTTTTCTCTGAGGTTTCTCCTTTGATCCGTTTGGTACAACAAAAGAATAGTCCCGAAAAAGAGTTTTTAGCTTCTGGGTATTTATTTATTTATTTTAATTTCATTTTTTTCTCTAACCTATGCAAAAAGCTTAATTAGAAAGGCAGAGAAACGAAGTAGAAGA…
T6-23447	ERF	151.14	148.714	386.776	188.098	177.629	1964	CCACTCTTCTCCAAGCCGACTCTCATTTGCTGAAGCAGTATATAAAAAGCCTTCGCTACATAAGTTTTTATTTTCTCTGCAAACAAAACAAAAACACAAAAAAAAAACCTCCATTTTTGAAGCTCTTCTCTCTCTCTCTCTCTGAAAAATCTGAAAGCTTTTCGGCGATTCTCTGAGAAAAATCCCAACTTTTCTCGATCTTTGGTTGTTGGACAATGTGTGGAGGTGCTATTATCTCCGGTTTCATCTCGACGCCGCGGTCCCGGCGTCTGACCGCCGACTACCTCTGGCCGGATCTGAAGAAGTCCGGCTCCGGCAAGCGCTTGTCGAAGCCTCTGAGATCGGAAATCGTCGACCTCGACGACGAATTCGAGGCTGATTTCCAGGGCTTCAAGGATG…
T6-23630	ERF	770.016	277.994	133.884	411.562	362.181	1651	AATATATATATATATATATTTCATAAATTGATAGCAATATAGGAGATCTTCTAAGTTCTAGCTATCTCCACACAATGTTTAATAAAATGTCAGCAGAGAGAATCAGAAACTTTGCTCTATATGGGTACAAATGTTATACACACACACATATATACGTCTTAAAAAAATTATCCCCAAAAAAAAAAGTTCTATAGAGCATATATACTCCACAAGCTTATAAACAAAGGAAGACTAGAACCTAGATTAATGCTTAGAAGGTGCTGTGTTAACATCACAGGCCACAGAATTGATGAATTAAATTTAAGAGCAGATTATATCAATAATATAAACTATAATAAAATAATAAACAAATCCATTTCTCAGCCATACTGTTTTACATCATGGTACACAGATTTTAGA…
T6-24086	ERF	18.6827	8.53657	5.77344	11.8374	29.539	1743	AAGAAAGACACGAATCCGATAACTTGGTCCTTCTCACCGATGAAAACTTAGCCAAAAATCGGGAGAGTTTAATGGAGACTGAAAATGCCCATTCAAAGAGCAATGAGAGGGTCGGAGCTGAATATATCGCCGATATCTTGGAAATAATCGTCCGTTTGGACACTTCTCGACCCCAACCCGAAATCCCAACACGAATCGGCGAAAATATCGTTGAAATCTCCGCTCAGAAAGCCCGACTTGTCAAAGAAATCGGGAATCGAGCTCTGGAACCCGAAAATATCGTCGGGAATGAACGACTCGAAGCTCGAATGCTCGGAGGAGAACTCCGAGAAGTTCTCCGACACGCACGAGTCGTCTCGTAGTTCGCCAATATCTCGGGCTTCTTTCAGGCTCTGAGAA…
T6-27939	ERF	116.888	124.261	196.674	230.916	140.211	1571	AAAAAAAAAAAAAAAAAAAAAGCTCGAACGAATAGTCTCTGAAATCCCTTCTCTCTCTACTTTCTCTCTCTAAAACTTGAAGGAACAAGATGATGCACATGACCTTCTACTGGAGCAGGCAGGTGACGCTGCTGATCGACTCATGGCGGACCTCGTCGTGGACGGGCTACGCCCTCACCTTGCTGGCCTGCGTAATCGCCTCCGCCTTCTACCAGTACCTGGAGGATCTCCGCCTCCGGATCAAGATCGCCTCCGCCGGCAAGCTGTCGTCTCCGGCGCAGATCGAGGCTCCGCTCCTCCAGAAGAGGCTCGCCGGCGGGAAGTGGTCGCTGGGGAGGCTCGCCGGAGCTCTGCTCTTCGGCGTGAACTCGGCGATCGGGTACCTCCTCATGCTGGCGA…
T6-30649	ERF	2.87193	1.34523	2.14522	2.94637	2.12074	659	GAATCATTCCTAGAATTCCCAACTAGATCCTAAGCAACAAAAAGCTAGATCAAACTAAAACAAAAATCCCAACCCTACAATCACCCGAGGAAATAGGAATCTCGGGAAAACACCCAACACCAAAAGCATATTTTGATCAAATTTCCTTAGCAGAGAGCACAAATTAAATCTGTCAGCAGGTCTCAGGTCATGAAGAAGCGCAACATTTACAACCCCTTTTCAGGGAACCATATGTCAAGTTTCCCTTTCTCTTCTGATAAACCAAAATCGTAACCTGGCTTCAAGAAATCGAATTCGTCAATCGAACTTAAATGTGTTTCCTCCCCATGGTTCAAGCTCTTAGAGTGGTCGCCATTTTTAGTCTGCAACTGGTCAGAAAGTTTGGAAGGCTTTTCACAG…
T6-32388	ERF	0	0	0	0	1.91682	365	AGCCACGTTTCAGGTGCGTCTCATTACTCCTTATATCTCCTCCTCCTGCTCTTATCTATCCCTCTGCTTATTTGTCGCTATAAATACTGCCTCTCTTTGAGCCCCTCATGATCTCCAACATCACTTGTAATCCTCATTTTTGTTGTTTTCACCACCACCCTTTGAAACAAACTTCCCAGTACCCTCTTTCGATCTTGACAATGTTGAAGTCGGGCATTGGTCTTGGGGAGAGGAAGCAGGTCAAGAAGCCTGCGCAGGCCAGCTCCAGAAAGGGCTGCATGAGGGGAAAAGGGGGCCCCGAGAACGCTACTTGCACTTACAAAGGCGTTCGCCAGAGGACTTGGGGGAAATGGGTCGCCGAGAT
T6-4049	ERF	0	0	0	0.422653	7.11108	418	GGGGCACGCTGGCCGTCCTCAATTTCCCGGCGGAGAAGGTCTGCCAATCCCTCAGGGAGATGAAGTACAGCGTCTACGAGGGCGGCTCGCCGGTCTTGGCGCTCAAGAAACGACACTCCATGAAGAGGAAGTCGGCTAATTCCAAGAAGAAGAAAGATCAAATCATGATCAACAATAACATTAATAAGGCCAATCATGTTATTAGTTCTTATAATCATGTTGTTAGTGGTTGTAATGATATGGTGGTAATGGAAAATGTGGTGGTGTTGGAGGATTTAGGAGCGGATTACTTGGAAGAACTTCTCAGTATATCTGAGAGTACTAACGTTGCTAGTCCTTGGTGAAAATTAGAATAGTCTGTGAGGTCGTCCACATGTGATCATTTTTTGTCCCCCCTCG…
T6-9795	ERF	0.556949	0.939163	34.6337	2.33748	2.77608	378	CGGAGAAGGAGGAGGAGGAGGAAGCAGTGGAGGAGCAGGGAGTGTTTTATTTGGATGAAGAGGAAGTGTTTGGCATGCCAAGCTTCTTTGCTAACCTGGCAGAGGGCCTACTTCTCCCTCCACCGCCTAGTTATTTGGCCTCGGATGACGTGGCAAGTAATGCTGACGTGTCGTTGTGGAGTTACTCCATATGACCATTCATTTAGATGTTATTGATCCAAATGGATATGATTTGGATTGTTTGTGGTTGTGAGAAAGAAAAATAGGTTGTCGTTTGATGCACAATATGATCCTTTTGTTCAATGTGTACATAATCAATACGATCCCATCTTTTTGAATCTTTTTTTTTTGGGTTAAAGTTAGCATGTATATGTAAA
T7-11567	ERF	1.52705	0	0	0.320448	1.58573	551	ACTGATGTTGTTGTTCCCGGGCATGCCATTGTTGCTTGCGGTGTAATCTTCTTCGGGGTCGTTGAGGAAATCAGTGAATGGGGTTTCGGAGAAGTCCATCGGTTCCTCCTCCACAACATGTTGCTGCTGCTTTGGCTGATGGTAGATGGGCAAAGAATTAGGAGAAGATGAAACAGCAGCACCATTGTTAATGCTGTTGTTTCTTGCTTTGAGCCTCTGGAGAAGAAGGTTTGTGATCTTCGACGGGAGAGCTGGGGTTGAAGAAGACGAAGCCGAGCAAGGCCAGAAGTTGGTGCGAGTGTTGGCCCCGCGGAGCAAGCAAGCAGCCTCGTCGTAGGCCCTGGCGGCTTCCTCTGCTGTGTCAAATGTGCCCAGCCATACTCTGATCTTTTGTATGGT…
T7-14490	ERF	0.527562	0	0	1.77132	4.60181	797	TTTATTGTTTTAACTGCAGGCACCATCACAATGGGAGATGGGAAGCAAGGATAGGGAGAGTTTTTGGAAACAAATATCTCTACTTGGGCACTTACAGTAAGTTTAACCCCTCTAAATTCTTGACTTCAGCACATAAAAATTAGGTTCAGGATCAAATTGTCACACTTGAAAGTTCAGCTGAAATGCAAGTAGCTCAAAAGGCCTCTGTTTTTCCTCTTTTTTTGTATTAATTTCAGGCACCCAAGAGGAGGCTGCTCATGCATATGACATTGCAGCAATAGAGTACAGAGGCATCAATGCAGTGACTAACTTTGATTTGAGCACCTACATCAGATGGCTAAAACCAGTTTCCAATTCTCTTGCTGCCCAAGAACCAAAGCCCGCCGCTGCCAAAATCTC…
T7-15052	ERF	0	0.355486	0.708613	1.76954	8.05603	499	AATATATATGTAGAGAGTATAGTGAAAAGAAAATGCCAAAAAAATCTTGGTAAAATTGAATATTTTCCCAGTTAAACTTCAACCTTTTTTGTTATTCTTCTCTTCATAATCGAGAAGCTCCTCCAAGACCTTGTCATCCAAATATTCCAATTCAATAACTTGCCGCCCATGCTGACTAGTGCCACTACCACCTCTGCTCTGTGTTGAGCCCGACATTGATGAAGAAGATGAAGAAGACGCCGCCGAGGACGAGGAGCCACCCGCGGCCAAGGGGTACTCTTCGGGGAAATTGAGAATGGCGAGCGGGCCCCTCATGGCGTAGGCGGCACGGTCGTAGGCCCGCGCGGCCTCCTCGGCCGTGCCGAAGGTGCCGAGCCACACTCGTGCCCCGTGTCGTGT…
T7-15717	ERF	1.4649	2.47022	0.820672	0.81975	7.7074	431	TCCTCCGCCGTGTCGTAGGTCCCAAGCCAAATCCTCGTCCTCCGGAGCGGGTCCCTGATCTCCGCGGCCCACCGCCCCCACGGCCGCTGCCGGACTCCGCGGAACTTCCTCCCCTTGGGGAAATACTCCTCCTCCGAGGACCTCACCGCCGCCGCCTTCTTCTTCCCGTTCTTCTCCATTCCAGTCCTCCGGGCGGCAGCGGCGGAGTAGGAGGAGCAGTACTCCTCGATTCTCACCTCGTTCACGTGGCGCTTCACCCTCGTAACAGAACACCCCTCGTCCTCTTCTCCGCTGGAAGAGTCCGTCGCCTCCTCGTCCGTCACCGAAATCCGCACCACTCTAGTCAAGTCCGAGGAAGTAGACTTCACCAGTTTGCTCGTCACTGTCCGGTGCTCTGTG…
T7-17634	ERF	30.7985	31.0849	0.188913	24.3424	10.0848	935	CAAATATAAATACAAATAATGATAATAATGTCATGGCACATTTGAATCTGACGACGGTCTCTAGTTGGCTAATAAGCTAGTAGTTGGCAATGGAGCAACCGCCATTCTTCGAGGACGAGCCAACCACCGCAAAAAACGGCCAAGGCAATAGTAGTAATAACAATTCCCAGACGCAGCAGCAGCGCGTGGGAGGCGGCGGAGGCACGCGCCACCCGGTGTACCGGGGCGTGAGGAAGCGGCGGTGGGGGAAGTGGGTGTCGGAAATCCGGGAACCGCGGAAGAAGTCCCGCATTTGGCTCGGCTCCTTCCCGGTCCCCGAGATGGCCGCCAAGGCCTACGACGTCGCCGCCTACTGCCTCAAGGGCCGCAAGGCGCAGCTCAACTTCCCCGACGACGTCG…
T7-18556	ERF	0	0.835057	0	2.07838	6.99368	425	GTGGGGGAAGTACGCGGCGGAGATAAGGGACTCGACGAGGAACGGGGTGAGAGTGTGGCTGGGGACGTTCGACACGGCGGAGGCGGCGGCGCTGGCCTACGACCAAGCGGCATTCGCAATGCGGGGCACGCTGGCCGTCCTCAATTTCCCGGCGGAGAAGGTCTGCCAATCCCTCAGGGAGATGAAGTACAGCGTCTACGAGGGCGGCTCGCCGGTCTTGGCGCTCAAGAAACGACACTCCATGAAGAGGAAATCGGCAAATTCCAAGAAGAAGAAAGATCAGATCACGATCAACAATAACATTAATAAGGCTAATCATGTTATTAGTGCTTATAATCATGTTGTTAGTGGTTGTAATGATATGGTGGTAATGGAAAATGTGGTGGTGTTGGAGGATTT…
T7-21566	ERF	0	0	38.3137	3.35707	4.31923	526	TAGACTCGGAGCAAAACAAAAACACAAAAAAACATAGAGAACATGCAAATGTCGTCCAAGCGACCAAAGCTCTCGGAAGCTCCGCCGCCATTCTCCGCGTCTCCAATCCCTCATCCTCCGCCGCCGCCGCCGATGGCTCGCCGCCTCACTCATGACCAGGAGCTCTCCATCATCGTCTCCGCGCTCCGCAACGTCGTCTCCGGAAACGACTCCTCTTCCTCCGCCGCTACCGCAGCCGCTGATTTCTTCCAATTCCCTCCCAGCGCTTCCGACGGCGCGATGATCAGCGGCGGATTGAACGAGCCGTTTCGGGCCGAGGATTTGGACACGTGTCAAGTGTGTGGGATCGAAGGGTGCTTGGGGTGCAAACTTTTCCCGCCAATTTCTACTTCACAGAAT…
T7-21567	ERF	1.26032	0.212524	44.4818	4.86634	3.97861	834	AAAAAAAAAAAAAAAATGGGAGAGAGAGAAACTAAACTAAACCTATTTTTTTCCCTTTTGGTAAGTGTCAAAAACTAAATTCCTACCCCCCCAATGATGGTGATGAGAAACCGTCACTGCTCTCTCATGCTCTTCACTTCCAGAGCTGTCAACAATCAGTACTTTTTAGGGTAAATTAAAAAAAAAAAAAAACACTATTTTACTAGTCCTTGGGTAAAGAGTTTTAAAAATATAACCCCTTTGGTTAACACGAGACAGATTCGTGATTGTTTCACTAGAAGAAGAAAATTTTGAAAATAAAAAAACCAAAAAATTTACAAATTATATTGAATAAATAATAAGAAACTGCCTTAAAAAGAAGTTGTTTTTTGAATTCAAGAATAGTTAAAAATCCCAGAG…
T7-21858	ERF	3.45939	6.84795	83.2929	9.34257	21.9912	1397	GATATATGATCACAAAATTGCTCAAGGATGATATTAAATGTCGCCAAACTAATGCAATACATTTATGAAAAAAAAAAAAAAAACTTGCTCAGAGCAAAATGAAAATTACAACCGCGAAATACATATTAGAACAGATAAATATTGTAACACATGAATTACTAGAGCTAGCTAGAACGATCAAAGTCGTCTTTGCCACGATGGTCTTCCCGCTTGGGTTGAGGATATTGATGATCAGAAGAAGAGGAAGATGACAAAAATGAGGAAGAAGAAGAAGAAAAGTAGTGATCATGGGAAGAAACATTGAAGGGAGCTGATTGATTAAATAGATTGGACGAGTGGTAATCAAACTCATGATCATTGTTGCTTGATAGTAGTTGTGCGTAGTGGTAGAGGTCCGGG…
T7-22169	ERF	1.28187	0.432313	18.0969	3.44315	24.2797	820	CCACAACCTCCACAATACAAAAAACATTAAAAAAACAAAAAATATTTCAAATTCCCTTAACCATGGTTTTAGCTTCTCAAAGCGAGCTTCCTCTGAACGAGAACGACTCACAAGACATGGTCATCTACCACGTCCTCAACGAGGCCATGTCCCTCAACGCCCCGTTCTTAGCCGCCCAACGGCCCCACCACCACCACCTCCACCAGCCGGGCTCGACCGGGCTTGAACCGGTCCGAACCATGGTCATGAAGAAGCAGCACTACAGGGGCGTGAGGCGCCGGCCCTGGGGCAAGTACGCCGCAGAAATCCGTGACTCGTCGCGGCACGGCGCGCGCGTCTGGCTCGGCACGTTCGACACCGCGGAGGAGGCCGCCCTCGCCTACGACCGAGCCGCCTTCA…
T7-22479	ERF	71.1975	20.4523	85.244	19.0394	60.3244	1334	CTTCTCTCTTCATTTCCTTTTTCTCTGAGTTGATCTTCATCTTCTTCTTCTACATCCACCCGAACCCTTATTTCAATTCTCCGATCACGGAAATGTATGGACAGAGCGCTATGGAGTCGGATTTGGCTCGTTTGGATTCAATTCGCCGCCACCTGCTCGGCGAGCCGGAGGTCAGAATCGGAGCTCCAGTCGCGAATTCCGGTTCAGTGGGCCCGGTTTTCTGCCGGAGCTCCAGCTTCAGCAGCTTGTACCCTTGCTTGACGGAGAATTGGGGCGAATTGCCTCTCAAAGAGGACGATTCCGAGGACATGGTTCTCTACGGCGTCCTTCGCGACGCCGTCAGCGTCGGGTGGGTCCCCTCTCTCGGCTCCGCAGCCGCCGCCAAGACGCCGGAGTCCT…
T7-22531	ERF	8.39164	18.6667	15.754	8.24281	13.0526	1177	AAAATCATCACATTATCCTAGTAGACAAGACGCTAATCCAAAACAGGGTCTCTAACATGCAAGAATTAGACAAATAGAAAATGATCAACATGGCTGTAATCACCCAAGGGGACGAGGTATACTCCAAACCAATATAACATTTGGAATAGGAATTCTAGTCACAAATTGGTAAATCAGCACTTTTTCCATTACCTAAGGACATAATTAGCCTGCAGCAGCTTGGCATCAGAGAGACAATATCGAAATTTCCAGTATCTAGGCAAGATATACAATATGCATCGACGACATAACAGGATTCCAAGAATGATTCTTTACTCATTTTCCCTTTTTTAGTCTATTTTACCGGGATGAAAGTTGTCCTCATTCTCTGCGTCATTGGAAATGGGTTTCACCACGTCT…
T7-23287	ERF	11.8578	6.82769	3.40251	6.31185	7.6884	727	AAGACGGCGGCGTCGTAGGCCCTTGCCGCCTCCTGCGGCGTGTCGTAGGAGCCGAGCCAGATCCTGTTGCGGCTGTTCGGCTGCCGAACCTCCGCCACCCACCGCCCCCACTTCCTCATCCTCACGCCCTTGTACCGACCACCGCCGCAAGCGCCGCCGTCGTTTTGCTCCCCTAGCCGCGTCCTAATTCTCTCCCTCCTCGTCCCCGGCTTCACCATCTTCTTCCTGGGACTCTCATCCGCCTGCGCACCAACCGTTCGATAAATTGCCGCAACCGAGCCCAGAGAGTGATTCTAAAAATTGTTAAACGCCAAATGGAAACCGAGAGAGAGAAAGAGAGAAAGAGAGAAATTGGTTTGAGCTGTTGCGGGGGGTGGTTTTTGAACGTTGCGATCGGAG…
T7-25032	ERF	0.294901	0.745922	3.2216	0.990147	5.63469	713	ATTTTTTTTCCCCTCTATTTTTTCAAGTTACAAATTCTAAGATCAACTAACCTCAAGGAACTCACAACAGAGCCCCAAAAAAATGTTCAAATAAGCACAACAAAATATAAGGAAAAAAAAAAACACGATAATCCCCAAGAAAAACAATCTCTCTCTATTTTTTTTTTCCCCTTTCCTCTAATCAACTTGATGAAGTTGGATTGAAATGACTACTAGAACCCGTCCAATGTTCCACTGAAAAATCTGAATTATTAGCAGCACTACTACTGCTCTGTTCCGGAGTCGCCGGTCTGAGCTGAACCGGCGGCTGCGGCGGCCCCGATGAAGAAGGAAACGACATAAATATCGGAGAAGACGACGACAAGAAATTATACTGAGAAGCCTGCATTGAAGAAGACG…
T7-25274	ERF	23.0909	17.0502	98.5872	38.8849	45.3948	1465	TTGCTTTCGAAAAACAAGTACATTCTTGATTATTGCTTCAATTTATTCAAATTATTCCAAAGATTATCTCATTTTTAGACAACCATATCAAATTCCCAAAAAAAAACATAAAAAAAAAATAAATTACACTCAAATCCCAACTCACCAAAAACTAAAATAAATCAACCAAATTCTCTCTATTAGCACATAACCAATAGCAATTAGTAAAGGTGGATTACAAAATACATGCACACATATATGTAATATGTATGTATACATGTATGTATGTATAGGTATATCGAAATAAGAAGTCCTTTCACACAACCATTAGCCGTGGGTAACCCCACTGTGGATGCGGAGATAACGGCGACAGAGGCGGGATGTTAAAAACACCCTGTCCGTGATCGGAGTCCCAAACGG…
T7-28635	ERF	55.5846	2.60715	16.3515	52.9878	154.13	2785	AAAAAGTTTAATAAAATATAAAAATCAGAAATATCTAGAGAAGGCTATAAATATCGCTCACAACTTGTTCGCTCACGATTTCTGGATTCGCTCACACAGGCTTTAACCAAAAGAAAAAGAAAAAGCTCTTCTACTTCTAGTCCGAAACGGAAGCGAAAGGACTTTCTCGGGAAAAAAATTTACCCAAACAACACAGCACACTCGGAAAATCGAGCCCAGAAAATTACCAGAAGAAGAAAGAAGGAAAGAAAACCTGCGATTTGGATCTGCAGTGGTCGCAAAGGGGGTTTAGTTTTTCTCGCATGTCGTCGGAGACTATTGGGAGGTTAGTTTGCTCTGTTCTTTTTCATCTTGTTCGAACTTTCTCTCTTTTTTTTTGTTTTTTATTTTATTTTATTT…
T7-29391	ERF	9.07977	5.20995	24.5857	0.423414	31.3242	1666	CTTCTTCTTCCTCTTCTTCTTCCAGTGTCTGGCCTCCAAATTTCCCTTTTGCATACGACACTTCTCAACAGTTTCACAACATGAACTTGCCCGTGTTCCGACCTCAACAATCTTTTCCACTTCCTCAACAACAGCAGATGATATCTTTCGCTTCCGATCAGCAGCAGCAGAGCATGAATTACCCTTTTTACTTTCAACAGCAACAGCAACAGCAGCAGCAGTTGCTTCATTACTGGAGTGATGCGCTGAATTTGAGCCCCAGGGGAAGGATGATGATGATGATGAACGGGTTCGGGCCCGACGGGAGGCCGCTGTTTCGGCCTCCTGCTACGGCTGCGGTTCAGCCCATTAACACCACCAAGCTCTACAGGGGAGTGAGGCAGCGGCATTGGGGAAAAT…
T7-29682	ERF	20.4822	12.7485	18.6537	28.5342	31.3583	1959	TCTCTCTCTCTCTCTCTCTGTGTAAACCCTTGGAAGGGTTTTTGGTGCCGCTTCCTTTTACCGCTATATCTATCCAAATCTCTCACCATTTTTTGCTCTTTTTTCTCTCTGTTCGGAGGAAGGCAAACCGAAAGAAGAGAGAGTGAAAAAAAAAACACCCAGTTTTTGTGGTGTTTTGTTTCTCAGAGGAAGTGAGAGTGATTAAGGGAGGCTGAGCAGGGGATTTATGTCGGCTGGGTTTGATTTGGCGCTGATTGGGGCTCCGTCGCAGCTCTGGCTTTCCACTTCGTCTTCTTCATCCTCTTCTTGCTCCTTCGTCAACAGACTAAATCTGGTGAACAACTCTGTTTCGATGCGTTTGAGACCAAAAAGGTATTTTCATTTTCTCTCCTTTATTTC…
T7-31661	ERF	75.5025	65.3376	17.6081	71.2253	85.2372	2426	AGTTCTCAACCCCCATTTTATTATATTCCCCCTCTTCCTCATACCCACACCTTCTCTCTTATCAACTACAGTTTTTTTCTCTCTTTCTTTTTTGCCTCTCTCTAATTTTCTTTTCTTTCCTTTAACTTTCTTTCTGCAGTACTCTGTCTCTATTCAGAATCCCACCTTTTTTTTCTCCTCTCCGATCTGCTTTTCCTCAAGAAACCTCCCACTCAGTCCCTTTATTATTATTTTCCGGACTGTTGATTTTTTTTTCTCTGAGGTTTCTCCTTTGATCCGTTTGGTACAACAAAAGAATAGTCCCGAAAAAGAGTTTTTAGCTTCTGGGTATTTATTTATTTATTTTAATTTCATTTTTTTCTCTAACCTATGCAAAAAGCTTAATTAGAAAGGCAGAGA…
T7-7363	ERF	4.15781	0	0	0	2.15879	405	ATCTCGGCGACCCATTTGCCCCAAGTCCTTTGCCTAACTCCTCGGTACTCACACGAGGCGTTTAGCGGCCCGCCTTTGCCCCTTGTTGGGCCTTTCTTCCATGGCTTCAATGGAGATTTCTTGTAGTTTTCCATGACTATTTTGATATGAAGAAGAACAAGAACAAGAAAAAAAAAAAGGATAGTTTTTTTAGTGAAAGTAGGAGTGAGAGTGAGAGTAAGAGTGAGAGTGAACAAGTGAACAAGTGGAATTTGCAAAGCAATGGCATGAAAGGAGCGGGGATTTGTAGGGAGATGGAATGCAGTTTTGGTTTAAATGTTGTCACGTTTAGCTCCAAAACTTTGTCACAAGCCCATGTGACCGTTGGTCTTCTTTAGGGTAGACAATATTCTCCCTCAT…
T7-9165	ERF	0	0	0	0	1.2415	282	GGCAAATGGGTCGCCGAGATCAGAGAGCCCAAGAAGAGAACCAGGCTGTGGTTGGGCTCTTTCGCCACCGCGGAAGAGGCTGCCATGGCCTATGATGATGCTGCAAGGAGGCTATATGGCCCGGATGCTTATCTCAACCTTCCTCACCTTCATCATCAGCCCAATTCTATCAACAATTCTTCACTCAAATCCTCAAAGTTCAAATGGCTTCCTTCAAAGAACTTCATTTCCATGTTTCCCTCTTGTGGTCTGCTCAACATAAATGCACAGCCTAGTGTGCA
T7-9779	ERF	0	0	1.89725	0	1.8756	373	AGAGCATTTAGAAAAACAGAGCAACGAGAAGAAACAGAGCATAGTAAACCCTGAAACTCAAATGGATTCCCCTGTTTTCCACTCCCAAACTTCCGAATTGTCGTCGGAGTCGTCGTTCGGATCGCCGGAGCCTTTCTCGTGGGAGAGCTTCCATTTCTCCGGTAATTCTCTTCCTTTCAATGAGAACGACTCCGAAGAGATGCTCCTCTACGGGCTACTCTCCGGGACCAACCGAGCAACCTTCTCCGATTCGGCCTCGAGGAACCCGATCAAGGAGGAGGAGGTGAGCTCGACGTCGGAGGAGGAGAATCCGAAGAAGGAGAAGTCGTACCGGGGGGTTCGGAGGCGTCCGTGGGGGAAGTTCGCGGCGGA
T1-8827	FAR1	5.04432	1.06326	0	1.5878	1.04763	334	AACAACATTTACATCCAGCTGATCCCGACCATTGGAAATGCTTTCATCAGCATTCGGTTCATGATCTTCCTCGCCAGATTCACTAAACACCAGAGAATTTGCAGTCTCTTCCTCGACATGAACTTCATCTATTTCATCCACAACATCTGCATTTGAATTTGGGTGAACATCTAATTTCTCCTGCTCACATGAAGGTTGTTCAAGATCTATCTCCATAGAAGAAAAATAGCTTACTCAACTGGAAAGGTCATTGTATCCAATTTCACCTTGGCAGAAGAGAAAAAATGACAAAACATTCTGCGTTAGCTGTAGGTAGCCATATTAACAAGTATA
T2-19771	FAR1	4.99928	4.41577	3.60091	5.39529	3.75757	883	GATCGGCCCAAAAGATATTGCTCATACACTGGTCCTCGTCTCCTTGCACTGCATAGAAAAAGGCAGGGTCTTGGACTTGCTTGCTTTTCAAGTAATCCAATAGATGTTGTGGGTCGCCTCCAATAGTCCGCTGGCGACTACTACTCATGTAATTGCGGCAATCCTTTATTGTGAAGCCAACATTGCCGATTCCACCATACTCCTTGATGAGGGCGGACATGATTCTGCTGGAACCAATCCCAGCGCCCTGCAGGGTGTCAATCAAGGACTTTGCAGAGCCAGATACATGGCGGTGGGAACGGAGGGAATGCACCTTATCGGGAGGAACCAACTCATGGTTGTGCTGCTTAACAAAGGCAGTCACAACCCATCTCCCAGACTCCTTTATCTTCAATGCCA…
T2-26532	FAR1	14.0031	14.2067	8.79313	14.9186	11.7608	2730	TGAGATAATACCGTCATCCGAAGTGCGTTTACAAAGACAGTAGTACCCTAACCTATCTAATCTTAAAGCTGGCAAAAGCGCAAAAATCCTAAACGGTCCATAAAAAAAATGTCAGCATATACATCTTGAAAAGCAGATATCAACCACAACCTACTTACAAATTCCTAACATGTGCACCAGAGTGTACTTAACTACTAGGAAAGACTAGGAAGAGGAAGTGTATTTTTGCATGTCTTCTTGTTGTGTCCAAGGCCCTTGCACTTGCTACATTGGAGCTGTCGTTTTATCATGTCTATTGACTCCGTCTGCTTCATCTTTGGCCTTCCCGGTGGTCGTTTAGTCGGTGGCGGAGTCACAGTGACCAACAGTGCCTGACTAGATGATTCGCTTACATCTGCC…
T3-14964	FAR1	3.35058	1.64791	1.17317	2.10933	0.463911	753	CTTCCGAACACTAAATCCTACCCGTCCAGCATACATATTGTAAAACTCATACGCATGATCTTCCGAGTCAAACCCCATTCCAAGCTTCGGCACCCCATCAACCGCGCAATCATTAGCTAAATCAGCTTCAACTGCTAGAGCGAAAGTCAACCTCTTCTGCGAGGGCAACAAATGAGCTGTAGAAGAGGTCACAAACTCATGATTGTGCTTTGTTTCGAAATGGGTGACGCGGAACTTGCCATTGGGTTGACGGGCAATAGTCATGTGTGCCAGGCAACCTGTTCTCGTCTCCTGCCGCGGTTTCCTTGCACTGGAATTCTGCTTGTTGGGCCGATAACCTTGCCTATAACAAGTGTACCTTCTCGAAACAACCGCACCATTTATCCTGCTCTTGTTTAC…
T3-17441	FAR1	0.52978	4.31786	4.00673	2.96461	1.46704	1190	AAGATTTAGCGGGTGAGTGTGAATGCATATATAGTTGAGAGGAAAAATGGAAAAGAAAATCAAGAGTTCGAATCTTCATTCTCAAGTTTTTTAATGTTCTTAACAATATCTTGAACTCTTTTAGACAAGTGATCGGTATGCTGCTCTACATCTTCCAAGATCAAACGTAAGTGTTCCTGGTAAGCCGCACATCGACGTTTACATCGCTGTCTTTCATTGTTCAGTTCTTGTGTCAACTCACGGATTCTCCGATCCTTCTCATCCTCACTGATCAAACTTTTCCCAAATCCTCGCAATGGAACTTTACTAGGAGACATTAACGTGTGATTATGCTCTTTTATGAACTTGGTTACGACCCACTTTTCCCCATCTCTTAGAGCAACCCTCAGCATCGCAGGA…
T3-20102	FAR1	3.44488	5.6673	3.03606	6.41793	6.14241	2500	AAAAAAAAAAAATTTGTTGTGAGAATCTTGAGAAAACGAAAAATTTCCTTCCCCGAGTCGATCCCCACAAAATGTTGTAATCCGCTAATCCATGTAGTTCAAAACCCACTTTGACAGTTCTCATCCATCTGTATGTACATTGACATGATCCTCACTTTCTCTCGGAACATTTGAGGTTACAATAATTCCATGAAGGCATGAGTTCCCAGTATTCCTTAATTGTTGGTGAAAGACCAAAAAAACAACTCTAAAGATGGCCTTCATGTTTCAAACTTGTCAAAGAGGAAGAGGAAGTCACCTTCATTTTCAAGATTTACTGGAAGCCAGAAGCTCTGCATGGATAGAATTACTTCAATGGAGGCATTCCATGTTCTGCAGTCGAGGTAGGCAGTACCTGCA…
T3-9922	FAR1	1.08232	5.47522	3.86541	3.1797	2.02303	777	GTCAATGTCGCCGATCAACGCCGTTACCGACGCTGGAGGGGTTGTTGGTTGTGGTTTCATACCCCATTTTGAAGCTTCTGAAAGATCGAGGTCATCTGCGTTGTGAAAGATCCTGATCTATCGGTTCAGTTTCTTTAAGATTGCTAACAACATTTTGTACTTTCTTGGATAGCTGGTCAGTGTGTTCTTCAACAATTTTTATAAAAGCAGCAAGCTGTTCTTGATATGTTGAGCACAGTCGTTTCTTGTTTCGCAGCTCTGCGGTCAATTCCTGAATCTTCTTATCCTTTTCATCCATTGTTTGACGAGCTTCACGTGGAGAGACTACAAGTGGATGATTGTGCTCCTTTACAAATTTTGTTATCACCCATTTTCCCGACTTGTCATACTTAACATGAA…
T4-1082	FAR1	0	0.951786	0	0.47378	0.468899	373	TTAGGAAATACCTCTGTAACAGCTTCTTTTATAGCCTTTGATTCTTCAGTTATTATTGCACTTGGAGCACACCCTTTCATGCATTCTAACCAAGATTCGAATAGCCAAACATAGGATTCTGCATCCTCACTGGATAATACTCCACAACCAAACAACAAAAGTTGCCCATGATTATTTGTTCCAACAAAAGCAACAAGAGGCATACTGTACCTATCTGTAAGGTAGGTGGTGTCAATTGTGATGACATCTCTAAATGATTCATAAGCTGCCCTCGACCTTGCATCAGCCCAAAAAGCATTTCTCAGACGATTTTCATCATCGAACTCCACCTTATAAAAAAACCTCGAGTTCTTCTTTTTATTCTGAACAAAA
T4-11173	FAR1	0	2.40451	0	0.598459	0.296147	590	TGGGTAATTTTTAGTTGCATTTTGAGTTATGATTTAAGGTTTTGATTTTATGTTATCAACAAATTGCTTGTGGAGCAGATATTGTGGAAAATCATTTGAGATGTTGTCTGAAGAAAGTGCCTGTTCAGTAGAAAAAAGTATGGACTGTCAACAAGTTAGCGAGGATAAAGTAGAAAATAATTCAGGTCGTAATGACAATGTAATAGTACTTGAGGTTGGAATGTGTTTTGATTCATTGGATGCCCTTTTTTCCCATTATAAACAATATGGGAAACAAGAAGGCTTTGGGGTTAAGAAAACAGCTTCACGCAATTCGCCTTGTGGAAAATTGAAACATATTACATTATCGTGTTCTCGGGCAAGGAAATCAGAAACGACGAAGTAAAATTATCTTAATCC…
T4-13210	FAR1	5.29335	5.20683	4.26284	8.33097	3.84773	953	GAAACGAGTTCTGACATTATACGAGGTATCTTCACTAAGGTTCGTGCATTTTGATTGTCAGAACATATAATCACTAATTCTTGATATGCCATTTTACAAGTGCAAAGGATCATATCTTAACCAAGAATCTTAAACCTAAGAGGTCAAAATTTAAGTCTCCACTCCGAACAATAGCAGCTCACTAAATTGTACAAATATAGGTAAAATGGACAATCTACAGGGGATGTTGACTGTCAGAAAGTGCCACCCTCTTAGATTCAATTTCTTTAACACTCTGAATTATGTCGTCAATGTTTCTTGATAGATGATTAGAATGTTCCTCCATCTCTCTCAATACCATGTCGAGCTGTTCTTGATAAGCAGCAGATCGCTTTCGTTCTCGCTGTAACTCTGCAGTCA…
T4-13708	FAR1	5.31793	5.15628	3.42611	4.16623	2.72433	2370	AAAAATCCTTAATTATATACATCATAGTGTGTTAGCCTCTACATGTTCTTCTGCAAGACGAAGCTTGTTCAAAATCCCATCCAATGCCTGTACCGCAACCTTGTAACGGTCTTCTGATTTTCTCCCTTCCTCCACTACTTGCACAATGCATTTGTACAAATGATCATACCTATGAACAGGGTTATTAACATCGATTCCCCTGCAACTGTTGTTAAGAACATAATTCCGCGCAACGTCCTTTCTCCACCGTGGAATGATGTATTGAGGCGGAATCTCCTCCATGCCATTTTGACTGAGGACCAAAAGCGCGTGCCTGCACAGATACCCTTTGAAGTTAAAAGTGCCACAAACGCAGAGGACCTCCATCTCGGACGGATTGTACAGAACCTCGTAGTCTCT…
T4-19671	FAR1	3.90569	6.4543	8.13955	8.39268	7.00837	1345	CGACTTTAAAAATAAAATAAATTTTGAAAGGAAACGAGGGAAAGGCAAGTGATGATAATGACAAAGGCCATTTGGTTATACTAACAACAGCAAAACAACAACCCACGTGGTTAGGCTTAATGCCTGAGGTTGTTTGTTTTTAATTTTTTAATTTTTTTAAGGGAGGGTTACCGCCTTAGTTCAAGATCAGTAAGTCGGCCTCTAGGTAGTAGTAGCAAACAAGGTATTATTTTAAAACCACTATTGCTGGAAAGAACATAATTTCCTGCCCTGCCTTGTGTAGAATGTACAGAATGTGAAAGCCCTACATGCCTTGTGATCTTTTCACGTCTGTACATGCTAATAATAATTATCAAGCAGGGTTATCCGACTGCTTTTGCTTCTTCTGCATTGGCTCCA…
T4-3252	FAR1	0	3.10583	0.281411	1.68657	1.39099	628	TTCTTCCTCCTCCTCTTCCCCCTCTTTCTTCTACTTCAACTCCCACTCCAAGAACTTCAATTCCCTCTCCAATTCCCCGAACTTCAATTCGATCTAAATCCATTTCAGTTAAGTCCTGACCTTACTCTTCCTTTTGATCAGATCAATGTATTGTCACCTCCGTTATCCTAATATGTAGTCACTTCTGCTTACTGCTCCTGGGAGTTTATGCTTTCTTTCGTTGGAGCAAAAACTGAGGCAACATCTTCTGCATTTGTGTCATCCATCGAACTATGTTGATCAACATTTAGAGTCGTAGATGTTTCTCTTTCTGTACTGGTTTCTTTATTTTGTGTCTTCCTCTTTGTTGAAACTTTCTTCTCAATCATAGATTGGTTTCTTTTCTGAGGTGGTCTTCCA…
T4-7245	FAR1	1.13395	3.34624	1.42934	2.69684	1.25603	1112	AAAATGTACTGGTTTGGATTAAACTTTAAGTTTCTATAATCAAGCACTTTCAACGAATGGCAGCACAAAACTCCTATGGATTCGAATTTCATACAGTTGCAGGCAACAGTCTCATCGGTTGAATTAAAAGTAACTGTGTACTCCCTTCGTTGCCCATATATGCTTACTCTGTACTCAAATAACGCCCCGCTATGAGTGCATCGATTCACAATGATATTTAGACTTGTTTCATATTCCTTCTGTAAGGATTCAAATATCGGTGGCGTGTAAATATCCCTTGCCTGCCTCAAAAGAATCACGTCCCCCATTAGCTCCGGAGGGCGTTGGCTCATATCGTAGTTGGCTTCTAATTCTTTGTAGTGCAAATCATTTATTGCCTTTGCTAGATGCTTTAACAAG…
T4-7246	FAR1	0	1.41343	1.76092	1.40716	0	502	ATATGTATGCCGGACGGGTAGGCTTTAGTGTTAGGAAGGATTATGTAAATAGGAGTAAGATAGATGGTGTAGTTGCATCGAGAAGGTTTACTTGCTTCAGAGAAGGTTTTCGCCAGAGAGACAAAAGGGATACGGATGTGAAAAGGCCACGGAAGGAAACCAGAATTGGATGTTTGGCGCAATTGGTTATTTCCCGACAGCCTGATGGTAAATATCGTGTCACTCACTTTGAAGAGAAGCACAATCATGAGCTTGTAGCTCCATGTAGAGTTCACATGTTACGATCACAAAAGAGGTTAATTACAGCTCAAGTTGAAGGAAATTTCATAGATGGTCCTAGTGGACAGCCAATATTAGCTTCTGAATTGCTATTTAAGCCAGTCGGAGAATCCAATGGCC…
T5-20514	FAR1	7.70982	10.6496	10.0629	10.6023	8.58525	1281	CTCTCTCTCTCTCTCTGTGAACCTTCGAAACCTAAGCAACGCTTTTCCATGTTCTTCACGATCATCTGACCAGGATCGGGGTCGCAAAATTTTCATGGAGTTCAGTGTTGATGGCGATGTTAATGGAGACATGTTACGAAATTCTGTTGAGGTGGAGACTAGTAGGGGAGGGGATGAAAATGAAACTGGTGGAAGTTCTGTTGAGGGTGCATTCCAGCAGGATCATGATGAAAAGATGAATCAAGATTCGTCTGGGATAGATATAATTCCAGTAGGAGTGCCGGCTACATCAATCGTCCAGGCAGATGAGCCCTATGTGGGGCAGGAATTTGATTCCGAAGCATCTGCGCATGCATTTTACAATGCATACGCCACACGCATTGGGTTTGTCATCCGTGT…
T5-26508	FAR1	13.0001	12.8568	15.2352	13.3895	13.0181	2989	TCTCTCTCTCTCTCTCTAAGATTTTTTTTTTCGCGCCAAAAATCCAATGTCAGTCCCAAAATCCATGGAGAAGATTGGGTGAAATCCGATGTTGTTCGTGGAATTCGCTGTTTAGGTATGGGATTGGAACCGAGCTGCAGCCACTTCACCGATATCAGAAGGTACTGATCCTAACAGCCGATATTTTGGGAACACTGTGGTGGTGAAGGCCTATCCGGTTGGAATGGTTCCTGCAATGAATAATGTCAATGGAGACGATGAAGGGGATTCAAGAGTAGAACCTTATATTGGATTGGAGTTTGATTCTGCGGATGAGGCGCGTGAATTCTATAATTCGTATGCAAGGCGTGTGGGGTTTAAGATACGGACTGGTCAGCTGTATCGCTCGAGAACTGATGG…
T6-10245	FAR1	0	0.914895	0.455929	1.82167	0.450725	388	AAGAGGTTGACTTTCGCTCTAGCAGTTGAAGCTGATTTAGCTAATGATTGCGCGGTTGATGGGGTGCCGAAGCTTGGAATGGGGTTTGATTCGGAAGATCATGCGTATGAGTTTTACAATATGTATGCCGGACGGGTAGGCTTTAGTGTTAGGAAGGATTATGTAAATAGGAGTAAGATAGATGGTGTAGTTGCATCGAGAAGGTTTACTTGCTTCAGAGAAGGTTTTCGCCAGAGAGACAAAAGGGATACGGATGTGAAAAGGCCACGGAAGGAAACCAGAATTGGATGTTTGGCGCAATTGGTTATTTCCCGACAGCCTGATGGTAAATATCGTGTCACTCACTTTGAAGAGAAGCACAATCATGAGCTTGTAGCTCCATGTAGA
T6-1228	FAR1	0	1.34115	0	1.3352	1.32144	265	TGAGGACGCAGAATCCTATGTTTGGCTATTCGAATCTTGGTTAGAATGCATGAAAGGGTGTGCTCCAAGTGCAATAATAACTGAAGAATCAAAGGCTATAAAAGAAGCTGTTACAGAGGTATTTCCTAAAGCTCGCCATCGATTTTGCTTGTGGCATATTATGAGGCAGATTCCAGTAAAATTAAATGGACTTGTTGATTATAAGTTAATTAGTAGTTCTTTGATGGATACTGTGTATGACTCCTGGACACAATTAGATTTTGA
T6-13449	FAR1	0	0	0	0.611966	0	288	AGATCATGCCACCTTTGGAGATGTCTTGGCTTTCAACACTACTATTAGAACCAACAAATACAATAGGCTGTTACTACTGCTAATCGGGGTCAACAACCATTCTCGGCAACAGTTTTCGGTATCGCTCGGTTATATGATGAAACGGTTGACTCATTTGTCTGGGTGTTACAGATGTTCCTTGAATGAATGAATGGTAAGAAACCAAAAGTGGCCCTCACTGATGGAAACGGTGCCTCGCAAAATGCGATAGCACAACTATTACCGGAAGCAACACATAGGCTCTATGGG
T6-14089	FAR1	4.23149	0.861171	0.735696	3.9193	5.45474	1440	ATTTAGTTGTCATGTCCAGTTGAGGCATTTGCATAATTGTTGTGTGGTGGCATGACGGTAGTGTAGGCAGCATATTATGATTTAGAAAGAGGGTGGTATAGAGTTGACGACGAGTTGTTGTTTTCTGTTGAAGCTTGGGATTCAGAAGGTGTGGTGTTCGTGTCTTGTGTGAGAGTCTCCTTGCTCTTGCCCTTATCTTTTTTCAAGGAGCAAGTCTGCTTGTTGTGGCCATAACTCTTGCAAAGGCTACACTTTCTTCTTGAGCCATCAGTGCCCTCGTCAATATCCATAGTGTCTCTATGTAGTGGATGGTTTCCTATTTCCTTGTTTCTCACCACCAATGAATCCCTCAATATGGTGAAAGAAGGTTTGTCATCACTAAAATCGGCATTATGCGAA…
T6-14261	FAR1	0.48103	1.31811	3.63803	3.83583	3.69641	1747	TAATATCTCGCTCGATATACAATGAAGGAAATCGGCGATTCCTCGTCCGCTGGAAGCACGCCTCCGCCGCCGAACCTCGACAACTTCTCGCCGTCGCATTTCTTGATCGACGATCCGCTGTCTCCCAGGCCGCCGACCGCAGATGATGACTTGTGGAAACACCTTGAGGACGATGGCTGGTGCTTCTTCTTCGACAACAATCATCATGATTCCCAGCAGCAGTTCAACGTCGGCCGCTCGGCTGTTTCGGAGCCACTTCGGCCCAAGAACGCCGGCTCTCGTCGTCCGCCGCACCCTCCGCGCGGTGTTGTCTCGGAGAGAAGAAAACGCAAACAGCTGGGAACGGAGCGGAGGGACGGAACAAAGGCTAATAAATACAGTATTATTGGTCATCAGCTC…
T6-18785	FAR1	5.28551	9.78657	6.53176	6.17645	4.3048	2027	GGCTGCGTGATTTGTTCATTGAAGAAGACGACAATGACAGAATTTCCCATCAAAAAAGAGGAAAAGAAGAGAATTTCTCCTTAACCAAACACACCATGATACAGTTCTGAAGCTTGTACGGGTAAAAACAAAGCATTTCAGTTACAAATAGCCCACTAGCCAAAAGTCTAACGCCTAGAAAATGTGCTTGGTTAGAGAATCAATGGTAAATTCTACAAAAAGATACAACCAAAGAATAAAACCTATCCCACAAATTACAATCTACTCTTTCAAGCTAAGCTTGGCATTTTGAACCTTGACTGCAAGCTTCAACTTCTGCTCCTCCATGTCTCTCAATACGGCAAGCAGATTTGCTCGATATACTTCACATCGCTGATTTATACTCTCTAACTCCGCAGT…
T6-19540	FAR1	4.4214	5.47277	5.13839	8.52804	4.37639	2233	TGGGAGTCTTCATGAAGAAAACTTGGATGTCCGACTTGAAGCATCAAATCATTTGGACTTGAATGTGGAGCAGGACTATTGCAGCCAAAAAGTTGTTCATGCTAATGGTATTCACTCCTCTCTTCCCGCAAAAGATGAAGGTGTCACAGATGCAATATTAAAAATTGGCACGGAGTTTGAATCTGATGAACATGCCTACAAATTCTACAATAGGTATGCTAAATTGGTTGGTTTTAGTGTTAGAAAAGACTGGGTAAATAGGAGTAAAGTACATGGTCAGGTGGTATCTAGGAAGTTTACTTGTTCTAGAGAGGGTCATCGGCGGAGAGACAAAAGAGATGGCAATGTGAAGAAACATAGGAAGGAAACTAGAACTGGTTGCTTAGCACATATGATTAT…
T6-20645	FAR1	11.3943	16.3649	8.3864	12.9942	8.02955	2673	CAATTGCGCAATTCAGGTCCGGAGTCCAGCCGGAGCCCTAGAAATTTGACTACTTCCGAGTCCTCTTCTCCGGCGAAATTTCCAGCAACATAGGATGGAGGCGGATTCGCAGCCGCAAACTGATGACCAGGAAAGTACGGAGCATATAGATTGGTCGAAGATTATGGAGCTTCTTGAGATAGACAAACCACCCCATGAAATCGTGGCAGATGACGTGGTCGGCAAGCAACTGGAGTCTGTCAAGCACTGGCATGTGTTCTACTACACCTACGCCAAATGGAAGGGGTTCACCGTCAGGAAAGAGAATGTCCGGCGTGATAAGGATAAGACCGAGTGGCAGCGGTACTGGGTGTGCTCCAGAGAAGGATTCCGAAAGGACAAGTGGCTGCATTTGCGGGA…
T6-20912	FAR1	8.24674	11.1358	6.28032	12.5465	6.63682	3260	ATAATTGACAGCTTACATGTACAAATAAGTTTCCAGCACATAGTTGTTCCATGGAAACGACGTATATCAGACCAAGTTAGAGATGTGAAGCGCTAACCCTAGCTTAAACCTACCTAGATGTGACCCAACGAATGACTTAAAAATAGCTAATTACAGCTAAAACACTACTCCGTTAAACAAACATTGACATTCTACACACTAGAAGTTATAAATCAGAACACACCTTCAATAGTTCTATTGCCAGTGCCTTCGGAATTGGATGATAACAGCCATGATTCAGTTATTGCGTTATTAGCTTGCTAAGGGGACATAGAAGAAATAATAACTCTTCTTTATGGTTTCTGCCTTGGAATTAAACTCTGCATTAAACACCAAGTTAGCTTTCATAGCTGCTCACGG…
T6-24090	FAR1	9.20267	8.72895	7.79017	11.9277	10.0622	3104	AAAAATGGTGCAACTCCTTGCAGCTTCCCGAAACCTCACTCTTCCCCTCATAATCACTCCCCACGGCAACTGCTATCCAATCCCTCTGTTTGTTTCTCGGGAAAATTTATACGAAGAATCTTTGGGCTAAGCTTTCGAAATGTTAGTATACCCCTCTCGGCCTCGGAAACCCTCTACTATCAGTACTAGAGCTAGAGTCTTAAATCAATGTTAATCAGATTAATGAGGGAAGCATAATGTCTGATGAAGCCGGAGATATGCTAGTGGTTTATGACGATCCTTCAGACCACAGATCGTTATCGCTGGATGATACGAGCAGCACAGAGGAATCAGTTGATGAAACTAGGCTGTCCTTGGAGACCACAAATGACACAGTTCCATACATTGGGCAAAGATTTG…
T6-24715	FAR1	6.81048	4.51168	1.32857	6.63539	4.24331	3454	GGAACTTTCTCTCTCTCCTCTTTCCTTCCTCCTTTCTTCCCCCTTTCTCTCTCTAGAAAAATTCTCTTCCAATTTCTCTCTCTCCCCCAAGTCATGGCTCGGATTTGGTTTTGATTTCAATCAAACACCAAAAAGCCCCTCCTTTAGCTAATCCGGGAACCAGAGTCTGAGCTTCTTGTTTATCTCCAAAACACTAACCCCATATATATATATATACACACACATGTACGCTCCATGTAAAACCAAGTCCATCCCTTTAATTTCTGGAAAAAAAATTATTTGACTAAGTTATTAGTCTAGAGTCTAGATATTTTTCATCCCAAGGGATGGTGAAAATTAGGAAATATTACTTCTGGACTTCTAATTATCTGTACTAGAGTTATACACCACCAGCTTTTA…
T6-25551	FAR1	9.53392	9.73394	11.7045	13.442	10.3334	2820	AATTTCTAAAAAAATTAATCACATGGACAAAAAAGTTGGAATAATCCAAAGTCGGCATAACCTGCACAACAAAGCAGTGTGCAAATGGACATAAATATCCAAAATAGCACCTTCTCCTTAACTTTGCAAAACTAGAGTTGCTCTTGTTCTTGTTCTTGTTACAGTGCGCTTAACTAGTTGGAATGTACATACTTGTTTTTCACAAGAAAACTAACGAGGCAGGCGATTCTCATGCGCCGACGCAACGTTTTGAAACATCGCCGGCACCATATTGTGCAACTGCGCAGGCACCACATTCTGCATCTGTGCAAAACTCGGGTCAGATATTTCCGCTTGGCTAAAACCACCTTGTGTGCCAACACTTGTGACAACTTCTGGCCGATGTACCTTGCCCTTCTT…
T6-27450	FAR1	13.155	9.90691	11.0546	18.761	13.6871	3289	CTTGGTGCTTTCATCAGCAGCAGCCGTACAATCATTCCATTTTCCTTCTCTTCAACTCCCCAACTCCCTGGTAATTTCAATCGAATTATCCCTCTCAATCCCCAAATTCAAACCCAATTCTAGGGTTTTCGTTTCTTTCACTGTAATTTTCCTCCTCTGTAAACCCTAGAAACCAAAACCTCGCCTGTCTCCCTTTCCTCAATTTTCGCTCGGTTTCGACTCTCTTCGTTGCGGATTCACCAGAGGGTCTGTAGAACGGCTGATCGGTGATGTGATTTGGTTGTTATGGATTCGAATTCGCTGAGCGATTCGAGTGAGTCACTTAGTTGGGAATTCGGTTCCCTTTTGGGAAAATTGAACTGAGAAGTGAGAACCATTTGGCATTTGTGGTTTTGACAT…
T6-27727	FAR1	20.8544	19.6869	15.2779	39.4983	28.134	3535	CTCTCCCCCTCCGACTCTGTAATCGCTCGGCGGTGAAACCCTGGAATGAAGAGCAGCCCCTAAACGCCGTCGCTTTGGCCTCCAGAGTTAGTCTATATTTACTTCTATAGGAGTAAAGTATGTGTTAGACTGCCTACTAGTTGGGTTAGAAAGTGAAAACATAATCTGTGGATAGGTAATTATTATGGATGTTGAAGTGATTGATGTGGAAGGGATGGGCCATCGTGGGATGGCAGATGATGGGGATGCTGAACCTAATGGAAGTGGAGAAGCGAATACGGCCGAGAATTCTGCGGTTCATGATGATGAGGATGGGATTACTGAGCCATATTTGGGCATGGAATTCGACTCCGAGGATGCTGCCAAGACTTTTTATGAGGAGTACGCAAGACGTTTGGG…
T6-30922	FAR1	0.954408	0	0	2.40336	0	441	ATGCAAAGCTGTGCTACAATCAAAATATAGCACCATCTACTGTAATACCCCCAGATGTTATTGAAGTTACAAGATTAGGGGTTCTTACTTTGGATTTTACTACTCTTAGATTATATGCTTGCAAGTATGAAGATACATATGCTGAAGCAAAACAAGAAATTATTCGACTAACTAACAAAGTTCAAGAACCTTTGTGACGAACGACAAGGAAACTCTTCTCTCCATCCACGAGGTTTGATGAAGAAGTCCCAGCAAATAACAATATCATAAAAGACCCCGTTGTTGTCAAGACAAAAAGGAGGGAGAAGGATAACAACAAGTCGAAGAATACAAGACAGGACAGTCAGCCCACATCAAATCAAAAAAGACGTCGCCTTTGCAATGAACCTGGTCATAACA…
T6-32485	FAR1	0	0	0	2.58236	0	274	ATGCCTGCACAAAATTCCATCAGATTCAAATAAACGGCATACGCATTGTGCTTCACGGTCAGTAACATTGTAAATAACCTCATAGATCTTCAACTTCCTAGAATTCTCATCTCTTAACTTCACATTTTCTCTCACATGAAATGTTGAAACTGACCCCTCGGCCTTAACAAATCCCACATTGCAGTAGTATAATCCCCGCAGTTCATCTTGAAATTTCTTAAACATCTCAATACTATAAACTTCTTGAAGTTGTCTCTCGATTCTAAAGTTTGT
T6-32747	FAR1	0	0.327837	0	0.979146	0	541	GTTTTATCATAGAACATAACCATGAAGTTTATGTAGACAAAGCTCACGATTTTCCATGTCATCGAAATATTTCTTCTACCAACAAGGAGAATATTGACAATTTACATGCTGTTGGAGTAAGGACAAGTAAATTTTTTACTGCAATGGTGAAACAATAAGGTGGGCATGAAAATGTTAGATGTTTGGAAAAGGACAGCAGAAATCATTTAGACAGGCAAAGACATTTGGCACTAGCGCATGAGAATGCTCAAGCCATGCTCGAGCACTTCATGTATATGCAGGAAGAAAATCCGAACTTTTTTTTACGCAATGAACTTGGACGATGAACAACGCCTTAAGAATGTCTTTTGGGTAGATGCAAAAAGTCGAGAGGATTATAAGATTTTTGGAGATGTTGTC…
T6-4980	FAR1	0	0	0	1.90023	0	372	GTTGTCTTGTAGTTTGAAGTCATCTATTAACTTTTTCCATAGTCGCTCAAACTCACTTTCCTCGTAGAAGTTGTACATCAACTTTCCAAACTGGATTTTAAATTCTCCATGTGGGACATTATTTCCTACATTTTTCTCCAGATGCCAGGAGCAAAGTCTATGAATCGAGTGTGGTAGAACAGTTGCTATTGCAGTCCTCATTGCATGGTCTCCATCGGTGACTACTACTTTTGGATGCTTGTTGTGCATGCATTCTAGAAATTGTCCCAGTATCCATGTAAAAGTTGTTGTTGTCTCATCAGATAGGAGTGCTAATGCAAAAACACAAGTTCTGAAATGAAGATTGACTCCGACCATTATCAAGAGAGGCA
T6-7312	FAR1	0	0	0	1.10499	0	320	GGAACAGCCAGATCTTGAAAATGGAAATTATGAACTTAAATGAAGACAACGAAGAAATTATTGAAGATGCGGTTGATAGGAATACGGCTCATGAAGATGGTGTTGATGTTTTAGAACTATTTAATGGTATGAAATTTGATTCAGAACAAGATTCACATTCATTTTATTTACAATATGCTAAGTGTATTGGATTTGGTATTTCAATAGTGCGTAGTCGTCTATCAAAGGCATCTAAGGAGTTTATTGACATAAAACTTGCTTGTACTAGATACGGTAAAATAAGAGAATCTGGTACTACTAGTCAACATCCTTGTTTGAA
T7-15362	FAR1	5.5007	5.96291	5.28277	4.08955	3.13348	1337	CAAAAATGGTGAAGTACTTGCATTCTGAATCATCCATAATATGGTTCCAAAAGAGAAGAAAAAAAGAGAGACAAACAAACATTCCAAACTGTACACATACACAGGAAAAGAAAAAAAAATGTAAATTAGAACTAGCTTCCAAAGTAAAGAGGAAAAAAAGAAAAAAGGAAAAGAAAAGAAAAGGCCTTTCAAGCAATGCCCTGCTAATGCTATTACTCTCCTCAAAAGTGAAAAGCACTGAATCGCTTGTGTACACTAGTTGGGCATGTGAAAGCCTAAAAGGAAAAGCAATATAGACAGAATAATCCAGTTAGAGCTTCACAGTAAGGAATGAAGGATGACAATTCAAGAAGAAAGTTGTGAACCCAATTTTGACATAAACAATTTACATATGGATGA…
T7-18826	FAR1	4.93401	3.54372	2.14989	1.99408	4.40251	1150	GGCTGATGCAAGAAGTAGGGCAGCGTATGAAGAATTTGGTGATGTTATTACATTTGACACAACATACTTGAAAAATAAACATGAAATGCCATTGGCGTCTTTTGTAGGAGTTAATCATCATGGACAATCGATATTGTTTGGATGTGGGTTATTATCAAATGAAGACACTACTACTTTTACTTGGTTATTCAAAACGTGGCTTGAGTGTATGTCAGGACGTGCACCAAATGCTATAATTACAGACCAGGACAAGGCAATGCAAGAAGCAGTCAAGGCTGTATTTCCAAACACCCGACATTGTTGGTGTCTATGGCATATATTGAAAAAGGTACCGGAAAAGCTAAGTGGATATCGGTCATATGAAGAAATTAAAGAAGTCTTGCAAACCGTGGTTTATAA…
T7-19256	FAR1	6.65901	7.53328	5.87912	9.76394	13.7948	2492	CTTTAGTGCTTTAATTGATCACTCCACACACACAAGACTATGAAGGAAAAAGACAGCGTTTTTTCTCTCTTTAAAAAAGTTATAAGTACGATGTTTTCACAATACGCCATGCATATTCGACATGATTTATTGCAATTATAGTAAAGAAATGGTAAAACAAGGGTTATAATTATATAACCTAAAATGAGGAAATGAGGAAAAGATACATACAAGCTAACCCCAACAAGCTCCTACTTTTCTTGCCTTACATTTTCTTTTTGGATAATTTTTCAGAAACAAACCAAAGCTTCTAATTACACGAGGACCTTACTTTCTGCACGGAAAATTCTAGCAGATACCATCCCTTAACTAACACTAATAAGAACAAGAATGATGAGTTATTCATGCTTCTCTTCCACA…
T7-20226	FAR1	1.73409	3.83793	5.16097	5.88296	5.34216	2907	TTTTAAGGTTATTAAAAATATATTTTGAATGTTATCAAAATTGTACTTTTGGATTTCAATTTCCATATCAAATTTATACCCTCTCTCGATCAGAAGTCGATTTTGACCATTTGCTTGTTGTGAGGCATAAAGTAAACAATTTGGTGAATAATTTTTAAAGAACAAAGTTGTTATTTAAGTGGTCAAAATCAACATTTTCATGAGAGCCTCTAAATTTTTCAAAAAACTGATTCTGTTAGTTTATTATATAGGCTATTACAAGATCATCGTGTTGTATAAATTTGAAGATGAGAAAGAGGAATAAGCAGAAAAAATTGACTATTTTGTTAGCTTTTAAGCTCTTAATCGCCTAGAATAGTTATTGAAGTAGCAGAAGACTGATTGTTGTTATCAGTATAA…
T7-25155	FAR1	8.08717	8.82033	9.35218	16.3168	12.2656	2831	AGATAATGTAAAACCAACAGATTTAATACAAAACCGACGGTTAAAAACGTACTCTACCAACAGGAAAATTTTCATACCCTACCGTAAATATCCCTCGCAAAGAAAATGGATAGCATCATCCCTTACCAGCTGCACGTATGCCAAGGCCATGTGCTGTCCCATACCAGTACCAGTACCAGTACCCATGGCACACCAATCCTGCATGATTTACTTGTAAGCAGCTCAGCATAAAGCCAGTTCGAGAAAGTTGAGTTAATCAAAGACCTTTCTTTGGGTACTAAAAACCACCCAAAAGCAGCTGATTCAACAGGCACATAGTGAACTTTGAAGAGCTTGGGACATGAAAAAGAAAACTAACTATTGCTAGCTACAAAGAATCATACATATTATTATATACTA…
T7-25656	FAR1	13.8519	13.7432	25.8793	16.5484	13.0595	3260	GATAAGTTAGAATATATTATCCTATGTCACACTAAGTTATTCTCTACAATATTAAACTTGTTTAACAACCCCTCTAATTCTTGCAATGCCGCCTTATAACGTTCCCGAGACTGTGCCCCTTCTTCTACAACCGGAAGGGCAAGCTTATTTAAATGATTGTACCAGTACATTGGGTTATACACGTCAATGGAATCACTGGAGCCATGATCTGGAAGATACCTGCACTTAAAGTCTCTACTCCACCGAGGCAAAATATAGCGCGAAGGGATTTCCTCAACACCGTTGTAATTTAGGACATTCAAAGCATGCCTGCAAAGATAACCTTTGTAATTGAACAAGCTGCAAATGCATCTGATGTCGACTTGTGTTGTCTCGTACAAAACCTCGTGGTACTTAACT…
T7-26459	FAR1	9.72762	7.22159	7.71174	11.9141	9.30093	3433	AAAGGATTATGAACTGAAAAATTAGAGCTTAACAAGCTAACATCTCTTTACACCAGTTTACCTTGCAGACCCATTGCAATCCAAATGCCTATACACTACTAGAACAAAAACAAAACAAAACACTTGGTAGTCTATCAGTACATACAGAAGTACAAACCAAACTATGAATCAATGCCAAGGGACGAGAAGAAGGATCAGATCAACTTAAAATACTACATGGATTATTGACAATACCATGATCAATCTTTTAACCTGATAAATACAATGGATTCTATAACAAATTGGGATCCAAAATATGCAAGGAAACAACATGCTGATATCGGCTCCCTCAAAAGGAATTTTTTCTGTATTTCATCCGCGAAAACCACTACCAAAATTATTTTCTTCCTTGGCACATTT…
T7-27789	FAR1	5.95475	5.45722	2.39321	9.34475	11.3993	812	AAAGAAAGTAAAAGAGGAGGAGGTCAGACGCGTAAGCTGAAACTCTCTTATAATCTTTTGTCGTTTGAAGTCCTGTTTGGTCGGTTACTGGGAAAACACACAACAGATGAACAGAAACCATTTCTGGTGAAACAAAAATTGGTCCTTTTTGGTCGAATCTCACAAATGTTGTCGTCGATTTTGATGGGTTTTCAGGCAACGGAAAATCTGAAGCTAGCTATGTCGCTCAGCGACCAAATGAACAAGTGAAATTGGATACAATGACCTTTCCAGTTGAGTAAGCTATTCTATGGAGATAGATCTTGAACAACCTTCATGTGAGCAGGAGAAATTAGATGTTCACCCAAATTCAAATGCGGATGTTGTGGATGAAATAAATGAAGTTCACGTCGAGGAAGA…
T7-9044	FAR1	1.67976	2.63019	4.03302	2.81994	4.98373	876	AAATATTATGTACTGTACATAAAATGTAACGTAAAGCTGCATTTGAAGAATAAACTAATCTAGCTAAAAGCCTAAATATATGGAACATAACTAGTGATGTTAGATTGCAAGGCTATCTATGACGGGAATTTTTTTGCACTTCGGATTCTACTCTTCTGACATTTTCGACAATAACTTGTATCTTGCCAGAGAGTTCTTCCGTTTCATCCTCGATATTTTTAATGAAACTCATTAGTTTTTCTCGATACGTTGCACATAGTTGCTCCTGACGCTCCAACTCCATTGTAAGTTCTTCAATTTTCTTATCCTTATCACCCTCTGTGCTGAAGCCATTGGCAGTAACAACCAGAGGATGGTTATGCTCCTTTACAAATCGTGTCACGATCCATTTTCCAGATT…
T1-22614	G2-like	182.519	119.05	4.45158	83.2723	87.3753	2181	TCTAACCCCATTATTATAAACACCCCCTTGTCCCTTTTCTTCTTTCTCCAAGCTCTCCGTCCAATTCCACCGGAAAAATCTTTCCCATTTCAAACACACTTCTTCTTGATCAAACACAATATTTCTTCCACCAAGTTATACAATATATATATATAATTTTTTCATCATAATATTTGGAAGTAGTACTATTTTTTTTTCTATTGTAGTTTGGGCTTTGTGAGTTGTAATGCTTGCTGTGTCAACATTGAGGGACACCATCAAAGATGAAAAGCAAGGAGAGGTGGAGAGCAATTTCTCGATCAACGGCGGCTGCGATGGATTCCCGGACTTCGCCGACTCGAACCTTCTCGACAGCATCGACTTCGACGACCTTTTCATCAGCATCAACGACAGCGATGT…
T2-19356	G2-like	1.00164	2.00573	6.94415	1.99683	2.49632	1678	TTCTCTCTCTCCGCCCCTTAATTATTTTCCTGCTTTCCAAGCGCGTTCTAAAGTTGTTTTTCTTTCTTACTTCTTCGTCTATATTGTTAGTTTAGGAGGGTTTTAATCAGCTCCTAGAATCGAAGATCGGATAGTACTAGTACTATTTTCTGCTAAAATATAGAAGAAGAAGAAGAAATGACTCAAAAAAACACCACTACTACTTTCCAAGGATCCTCTCCAAATCAGATCATCCCTGATCTTTCACTCCACATACGCCCTCCCAACAGCGCTCCGTCATCGATTTGCACCGGACCAGACGACGCTGGCCGAGCGGAATCCCTGTTCGACATATGGCGAAAAGGCGAAGAACAAGGCGTGGCTAGGTCATCACACAGCGACGGCTCCGTAAGAGCGAGT…
T2-22354	G2-like	1.4216	4.67451	4.659	2.14789	2.36196	1478	ACAACATACACATACAAGAGAAGAAGAGGAGAGAAAAAAGAAACAAGGAAGTTACAAAGTATCACTAGTATTACTATTAGTACATAAGTTTATCACACGTCAATCACCAGGAGGATCATGATGTACCACCAACACCAAGGACAAGGAAAGAACAACATGCAACTTGCTTCTTCAAGGATGACTCCACCTGAAAGGCATTTGTTTCTGCAAGGCGCCAACGGCCCCGGGGATTCAGGCCTTGTCCTCTCCACAGACGCCAAGCCCCGTCTCAAGTGGACGCCTGATCTCCACGAACGCTTCGTCGACGCTGTCAATCAACTCGGAGGAGCAGACAAGGCCACTCCCAAAACGGTAATGAAACTTATGGGAATCCAGGGACTCACCTTGTACCACCTTAAA…
T2-23860	G2-like	5.92507	4.37116	5.39395	2.27949	3.28147	1702	AGAGAGAGGGGAATTGCACAATAAAATAAGGAAAGTCTTGAACAAGGCAAGACCTTTTCTTTTATTATTATTATTATTACTACTCTTATTATTATTATCATCATCATCATATTTTTTTTCGGGGGGGGGTTTCTGTACTAGATACGTACAGAAGAGAGAAATGGAGCTATTCCCAGCTCAACCGGATTTGTCTCTCCAAATCAGCCCTCCAAACGCCACAAAACCCACATCGAGTTGGAGACGAGCCGCGGCGGCGACACCCGGCACGACGGCCTCGGACGAGGAGGTCGTGGATTTGGGGTTCTGGAGAAGAGCTTTGGACTCCAGAAACACCATCTCTTCTTCTTCAATGGCCTCCAAACCCGACAACAACAGTACAAACAACACCAACACCAACAA…
T2-25661	G2-like	82.1397	74.4487	25.5967	64.638	47.3393	1228	CACTCAGCAGACGCTGAGTTTCCTGCGCGATCACGAAAACAAAACGATTACAAAAATTACAGAAAAGCAAAATTAGGAAAAAAAAAAAAAAAGAAAGAAAAGAAATTTAAAATATTCCATTTTCAAAGAGAGAACTGGTTCACCCAATATTGGTCATCCATTCCACTTCTTGCCTTATGTTGCTCTCTAAGGGAATTAGCTCTCCATTGCCAAATATGGGTCTTGGTCTTTTCTTCATCATCATGGCAGCTTGTGAACTCATACCCATCGGAGAAACCAGGGTTCCGGTTGATGTCAAGCTGTCGTCGATCGAGCAGCTGCCAAGGCGGGCCAGCATGCTGGAGGCAGTGGCTTTATTATCCAAAGCTGCAGTAATGTCAGACATGCAAGGCACTCTTA…
T2-25769	G2-like	11.1296	17.2798	6.15902	12.0763	5.97597	1548	GAGACAGTCTCCCGAGCAGTTTCTCATTCATTCTCTCAGCTTCTCCGAGAAAATCAATCGACGAAGAAACCAGAACACGAAAAGGAAAGATCCGAAAGAGAGGATTTTCTCGGCAAAATGGGTTCGATTCCGCCGGAGCTGAGCTTGGATTTTGCGGCAGCGACGTTTGTCCCGATGACGATCCGCGATTTCCTGAAGGAGCTCTCGGCGATCGGGAATGCGACGGAGAGGGCTGCTAAGCTCGACGAATTCGAGAAGAGATTGGAGGAGGAGATGAGGAAGATCGACGCCTTCAAGCGCGAGCTTCCTCTCTGCATGCTCTTGTTGAATGACGCAATTCAAGCTCTGAAGGACGAGTCGTTGCAATGCGCGACGCCGAATGCTCAGCCAGTGCTCGAG…
T2-26277	G2-like	12.2004	9.97799	15.2761	6.96383	12.1625	1722	AAAAAGGACGCTTGGAATTTACTCGCGGGTTATCGGACCGAGTCGCCGAGTTGACTCAGAGACGCGACGAAACGAATGCGAACCCGGAATCTTTCTTTGTCCTGTGAATCTCTCTCTCCTCTCTATTATCTCTTTCTCTCTCTATTTTCCACATTTGCTTAATGTATGTATAAAACCACCGCTGTCTGTCTCGTCTCTTCCTTATCTGGGCAATGTTAGAAGACCGATTTAGAAAGAGAAAATAGCAAGAAAAAAATTACCCAAAAAGATAAAAATGGTGTTTGTCCCGAAGACCATTTCCGATTTTATGGCGGAAGTCTCTGCGATCGGAGACAGCTCTCAGAAGCTGTCTAAGGTTGAAGATTATGTCAAGAGATTGGAAGAAGAGAGGACTAAAAT…
T2-3576	G2-like	0	0.478465	0	0.476341	2.8286	371	GATTTTATCAGAGATTTCTTCATGATTCACAGTAGGAGTACTAGTACTGTTAGTATTACTTATGCGAGAAGACGAAGAAGTACAGGTGGACGGTGGAGATGAATTAGCAGCGGCCAAAGAAGAATTAGAAGACGACGACAAGCACTCCGTGCTCAAGCTCTTCTTCATGGCATCAGAGTACTGATGGTGAGAAAACGACGTCGGTGGAGGAGAAGAATTTAGCTGGACTCCGAAGAGCCTAAAACGGCCTCCGGAAACGTGTCGTCTGCGAGAGCTGCAGGTCCTCGAATTGTGACCCGTCTCCCCACAATGAGAGCACTTCCTGCCCATCTTCTCCGCGCAAGAGATTGTGTAAAAGTTTTTTTTTTTT
T3-20763	G2-like	27.8387	20.2891	26.1693	43.5665	31.7503	891	ACTTATTTCTATCTTCTTGGATGGGTTACTGGAGTAGTTTTGTGCACTGTATCCTTTCAAAAACCTGGAAGAGACTTTCCTTGTTAATAGAGTAGCAGATTTGATTGGATTCCATATCACCTTGCTTGACTCTAGTCTGTGCACGTCTTACGTGTAAAATCAGAGTTGTAACTAAATTGTTATAGCTTGCTACATTATGCTTACTTGACAGTCTACATTATTATTATGATTCCTTTTTCTTTTATAACTAGGGAGTTCCACTTATTTATACCATTTTTTCCTTTTCCAGGTGTCCCATGGACAGAAGAGGAGCATCGATTATTCTTAGTCGGTCTTCAGAAATTGGGCAAAGGGGACTGGCGCGGGATAGCTCGAAATTATGTAGTGTCTAGAACTCCT…
T3-20820	G2-like	8.54768	16.8547	6.9512	14.9283	6.98638	1524	TTCTTTTCTTTTTTTTTTTAAAAGTCCCATATTCATGTTTTTCCATTTCTCACTCTGTCTCTCATCCACAACAACATACATAGAAAAAAGGAAAGAAAAGAAATTGTTGTTCAGAATATGCAAAACCAGAATATGAATTTGGTCTTATCCACTGATGCCAAGCCCAGGCTTAAATGGACTCCTGAACTCCATCAGAGATTTGTTGATGCTGTCAATCAGCTTGGAGGGGCTGGCAAGGCCACACCAAAGAGTCTGATGAGAGTGATTGGAATTCCAGGACTCACTTTATATCATCTAAAGAGCCATTTACAGAAGTACAGGTTGGGGAAGAGCCACCAGTCTGAAAATTGCTCTGATGACAAGCAAGAACATTATGAAGAGATTCAAGGAAGTGATGGG…
T3-21506	G2-like	39.7752	76.9953	115.621	14.0815	32.3686	1553	AAAGAGAAAAAAGTACCTTGTCTTATATTAAACAAGAAATTTTTAATGTTGCTAGAACAACAAAAACCAGGGCCAATTATAAACTTGCCCAGCAAAGAAAAAATAATAATGCAATCTCCACCAGAATCCCAAACTTGATATTTTTGCTCATAAAGCTATTGAAGCCACTAGTATGTTTTAGAGTGAACCCACCACACCATTAATGAACAGGGTCACCTGTTATTTTCAGTTCTTCTATCAGCTACTGACATAAACAGCCAAAGGAACAGAAAGAGAATCTAACACCAAATACCACAAAACAACAAGAACAGGATATAACATTATCTTAAGAGTCTGTACAATACTACAACGAACGACAGGGATCGAATTCAAGTCATCCTAATTAATTTGTCTTAATCT…
T4-11125	G2-like	16.4079	21.1833	2.36983	3.22795	7.4543	820	GTTTGACGCCATGTGAGCTCCTACTACCCAACTACCATTCTTTTCTTCCCTTTAGCATCGTCTTTATATATTCTCTAAACTGTATCATACCAAAGCGCTGTACTTTTTTTTTCTTTTCCTTTTTATATTATTAGATTGGATTAGACAAGTACTTAAGGACTTCCTCAGCCCCTTAAAGCAATCGGCTCTTCAATTTTTAATTTTTTTTTAAATTTCCCCATATGGCTAAGTCTGAACACTCTTCCTCTGATGACAATTTCGCCTACTCTCAAGAGGAAAGCAGTGAGAAATCGAAGCTCGAACTCGAGTTCTCTGAAGACGAGGAAACCCTTATTATCAGGATGTTCAATCTAGTTGGAGAGAGGTGGTCTCTAATTGCTGGAAGGATCCCAGGAAGAA…
T4-19707	G2-like	61.9627	64.1057	30.5822	172.499	105.647	1553	TTAAAGTAGAACATCTGATTGATCAACACAAGAGAACCGAAAACTGAGTGAACTGAGGAATTAACAAATAATTCAAGGAGCACAAGCAAATAACATATTAATAACTTGTAATACCTATAGCCTACAGCCAACGACCTAAATAAAGTTATTTTAAAAAAAAAAAAGTAACTAACTTATTACTTTGATCCCACGAGAGAAATATAACTGAAACCCAAACCAGACTGCACATATTATTAGTCTTGTATTAACAATAACCTGTAGTGATCACCCACACCACTTGGCTGATCTACAATCCTAGTTCAGGAATCACATCCAGTTAAACTGCATGGATTGGACTGCCACTTGAATTCAGGTTTGAACTGCTAGAGCCTGGATTTGCATGGAAAGCCGACTGCCTAG…
T4-25941	G2-like	37.0075	33.5978	11.2218	24.1474	22.0103	2957	AAAGGGAAGGAAAAAAAAAAAAAAAGAAAGAAAAGAAATTTAAAATATTCCATTTTCAAAGAGAGAACTGGTTCACCCAATATTGGTCATCCATTCCACTTCTTGCCTTATGTTGCTCTCTAAGGGAATTAGCTCTCCATTGCCAAATATGGGTCTTGGTCTTTTCTTCATCATCATGGCAGCTTGTGAACTCATACCCATCGGAGAAACCAGGGTTCCGGTTGATGTCAAGCTGTCGTCGATCGAGCAGCTGCCAAGGCGGGCCAGCATGCTGGAGGCAGTGGCTTTATTATCCAAAGCTGCAGTAATGTCAGACATGCAAGGCACTCTTAGCGCGTCGTTTGGAGCCATTTCTTGGCAGTCACTTGAAACCTTGATGGCTAGTTCAGAAAGCTCTGC…
T4-28206	G2-like	0.327056	1.93026	4.12254	1.64716	1.08679	643	CCTCCTTCAAGCTATCAGATACTTCAGCCTTGGTCACACTTTCTTGGAAACGAGTATATGTCGAACCATTTTCACGACTTGAGTTACTCCTTTCAACTGTCTGTACGGATGATGATAACCATAGACCTCCATGGGAATTTGGTAATAGTCTTGACTGCAACTGAGATTTCTCAGAGGAAAGAATCCCATCTACATGATCATCAAGATTAACTCCTGGCCTTTGGTTCGAACCCATATCTGACTGTCCTTGACCTGCTGCTTTGTCAGTGCTCTTCACTGTTCTATACATCTGTAAGTGACTCTTCACGTGAGCTAGGGTTAGATCCTTCACATTCATCAGCTCTAACACCGATTTCGGCGTCGCTCTCTCATGGCCGCCAAGAAGCTGGACTGCGTGAA…
T5-1549	G2-like	0	0	1.56146	0	0	227	GATTTCATAAGCATGACTGAACAAGAAGAAGAGCTCATTCGTAAAATGTTTAGTCTTGTCGGAGAAAGGTGGAATTTAATAGCCGGTAGGATTCCGGGAAGAACGGCAGAAGAAATCGAGAGGTTTTGGATGATGAGACACCATCATATGTTTGCAGAGAGAAGAAGAAAACAGACATTATTGATAGATAATTTTAAAGTTGATGGTCAAAAAAAAGTTGTTGTCG
T5-405	G2-like	1.35464	3.14089	1.99212	1.42134	0.562679	621	GCGCGTCATATGAATCGCGGCGGCGGAGCGAATAGTCCGCTGCTCGACGTGTCGGCTGCGGCGGTATCGGACCCTTTCCGACCAATCAAGGGGATCCCGGTGTATAATCACAACCGTTCATTTCCCTTCTTGTCGACGGAAAACGGTAGAGATCTTCATCATCTTCATCATTCTCCTCGTCAGGTTATGAACAAGGATCCCAAGATGTTCTTTTACCAAATGCCCAATTTTGCGCCGTCATCACCAGTGGTGCCCTCTCACTCCGCCGCGTCGCAGTATAGTCTCGGTGGTGGCGGCGGCGGAGGAGGAGGAGGGTTGGATCCGATGTCGATCCTCGGCTCGAACGGGGCCGCATATCGCGTGGCGGCCGCGGCGAGGTTCAACGGGCTCGCGGCGGCG…
T6-10647	G2-like	2.06105	6.2993	3.24745	3.6763	1.28415	816	CGGCGGCGGAGGAGGAGGAGGGTTGGATCCGATGTCTATTCTCAGCTCGAACGGGGCCGCATATCGCGTGGCGGCCGCGGCGAGGTTCAACGGGCTCGCGGCGGCGGCGGAAGCCTTCAAATCAAGTCAATTGCACCATCATCACCTCCACCACCAGTACGGACAGCCTCATCATGAGGCTAATTCCTCTCATGGGACGATGAGGGGGCGGTTTCTGCCGAAGCTTCCGACGAAGAGGAGCATGCGGGCCCCGAGAATGCGGTGGACGAGCACTCTCCACGCCCGATTTGTTCACGCCGTGGAGCTTCTCGGTGGCCATGAAAGAGCTACACCAAAGTCAGTACTTGAGCTGATGGATGTGAAGGATCTCACCCTAGCTCATGTCAAGAGCCATTTACA…
T6-12680	G2-like	8.27681	9.18216	2.92854	10.604	3.257	483	ATAAAATATAGATTTTTTTTCTTTCTTTATACGACTTGGGAAGTGAAACAAATTAGTTCTCCTCTTCAAGTCCACAATTTTCTGAATTTGTGTTTAACAATGGGCAAGCGCCGAAAAAAGCATGTCAAGAGTAGAAGTCACTGCTCCGAAGAGGTGAGCAGTATTGAGTGGGAGTTCATAAACATGTCGGAGCAAGAAGAAGATCTCATCTTTAGAATGTACAAGCTTGTTGGAGACAGTTGGGATCTGATTGCTGGCCGGATTCCGGGCCGAAAAGCAGAAGAAATAGAGAGGTTTTGGATTATGAGACATGAAAAAGTGTTTGCAGGCAGAAGAAGACAGCTCAATAGTAAAATCTTTTGATGCTTCACCTTCATGTTCGTACGTGGGGCTAGGCCA…
T6-15105	G2-like	4.86127	5.04455	9.27001	9.88737	1.86391	1124	AAAAAAAAAAAAAAAAACAAAGTTGAATGCCCAGAAGAATCTAATCCGAAATCGGTAGCTTAAGAAAGAGCTAACGTTGTTCGAAAGCGTTTCAAGACTAGTGGTGGGGTTTTCTTCTGTTTGGCTGGTGAGAAAGTTTTTCTTTCTGTTTTTTCTCGGTGCAACAATGATGGAGAGGAATTTCGGGTACGAAAATGGGATTGTGATGACGAGAGACCCCAAACCCAGGCTCCGATGGACGGCTGATCTTCACGACCGCTTTGTCGATGCTGTTACTAAACTTGGTGGCCCTGATAAAGCAACTCCAAAGTCTGTGTTGAGATTAATGGGCTTGAAGGGCTTGACATTGTACCATTTGAAAAGCCATTTACAGAAGTATAGACTGGGACAACAGGCGCG…
T6-15328	G2-like	4.57783	7.84808	5.89858	8.1975	5.95802	1377	TATTAAAGTGATAATTAAACTTTAATGGGTTTGCCATGCACGGCATTTATCATACATTCATGAGTTGAAACCCTAATGTGGATATATAACTAATCAACCTTCATGACCAAAACGACCAAAACCCTAGATCTCATATTTCAGAGTTGAGTATATCGATTGATATATGACTTACATATCTAAACCGTGATTATTTAATTCTTCAACCAAAAGGTGAATTTCTTCCTTGAATCATAGGGCTCATCCTCTCTCCGCCTAGAGGAACCCTTCTTGGTGATGGCCTTTCAAGTTTTGATCCTCCTGCGTCATACTTTTTCTCCCCCATATGATCACCGGAGATCACCGGCTTCGTCTCATAAATGTCGGACAACGAATCAATCTCAGATCCCCTCTCAATCGATG…
T6-16793	G2-like	2.43544	2.20007	3.80079	7.15498	14.3071	1208	CTTGGTTAAGACATGCTACTAACTATACCGGCATAAAACTCGGCGAATTTTGCATGATATCATCTCCCTTGAACATGTCCTACCTCCTCATGACTGCAAAAATCATAATCATTTCTCTATGGTTCATATATCTGTGAGACTTGAGAGATAGAGAAATAGAGAGAGTGATCAAAGTCATGTAACAGTAATGGGGCCAGCAAAGAGGCGACCTGAAGATGACTTATTTTGTTCCAAATTAGGCCTCGGACCGGCCAGCTTGAGCTCTAGATCAGGTGCTGTTGCAGCATTTGAAGGGGCGACAATCGGTTTATTATTTGCTGCATTTGAATTAGATTTCATCTGGGGATTGATTAATCCGTGTATCCAAACCGGCACCGCGTGATTAAGATCATGATGATG…
T6-19395	G2-like	13.3852	4.48699	23.9867	26.3963	86.1435	1303	GCTGAAGCCTTTGGCGTATAACATTTCTCCAAGAAAACCAGGAGAGAGAAACATCTAGAGAGAGAAAGATGGGTAGAAGACCTTGTTGCTCAAAGGATGCTGGCTTGAACCGGGGGGCATGGACGCCTATGGAAGACAAAATTCTCACTGAATTCATCAAAACTCAAGGTGAAGGACAATGGAGAAGCCTTCCTGAAAGAGCCGGTAGGAACTTATTCCGCGCAAAATTTAATTTGTTTTCTATGTTACCATACAACTTTCTGAACATGGAAGATCTAAGCCGAAACGTTGCATGTGCAGGGCTCAAGAGATGCGGGAAGAGTTGCAGGCTCCGATGGATGAATTATCTACGGCCCGATATTAAACGAGGAAGCATCACCACAGAGGAGGATGATCTCA…
T6-23042	G2-like	103.074	88.5161	24.6251	85.4495	41.2791	1649	TGACAACCATGATTCACGCATGAAAGCTGGAAATGTGACAGCAACAAAATAGAATAGGATTTAATTAATTTACACAAGCAGAGATTATATTCATCTATCTGACAGATATTTTTTTCCTAGTTGAAGTCCCTTATTGAATCCCACAGACCAAATAACATAGGACGCACCAACTGGATGCGTTTATAATTTTCCATAGTCCAACTCAAAAGAAAGAACCAGACAAATTAAACAAGAATCCCCACACAGAAAACGACATCCCATCTTTTCACCCTTTTTTTCTGTACATACAAAGGAACTAAAACTGATAACCTAGCTAATTACCAACCTAATCATTCTGTCTAATCAAATCCAGTTTTTTAATATCTTGTCTAATCCCACTTCTTTCTGCTATATAGCTGT…
T6-6122	G2-like	0.326547	0.825966	1.09763	2.1928	0.813828	644	GTGACTCTTCACGTGAGCTAGGGTTAGATCCTTCACATTCATCAGCTCTAACACCGATTTCGGCGTCGCTCTCTCATGGCCGCCAAGAAGCTGGACTGCGTGAACAAAATGGGCGTGAAGTGTGGTGGTCCATCTCATCCTCGGAGCTCTGACGCTCCGTTTGACGCCGCTAATCGACCTCGCGTTTCGCTTAAAATCGCGGCCGAATATCTGAGGTTGGTGCTGGTAATGAGTAGTAGTATTGCTGCCAAAGCTTCTGGGAAGGTGGTGGAGTATTGGTGGGGGCGAGCTGATGAAATCTTTCGTATTGTTCTCAAACCCTAGACTCAACGTGGGCTCAGAACAGCCTAGATTATAGGTATTACTAGCGGTAGTGTTAGTATTAGTAGTATTAGTACT…
T7-14939	G2-like	1.62767	2.74468	5.19759	0.81975	3.51565	646	TATTAACCGCCTATTGCAGTTTCATCAACACTCGCTTGAAATTATATATCTATATCTATCTGTCTATACACACACACACACTTCTGTCTTAGTGAAAATTCAGTTCCTCTTGGTTACTTTGTACTCGTTCTGTTTTCACTTCTCAGCACTGATATGGCTAACTTGAGTCACTCAGACGACACTTCTGCGGATTCTAGAGAGGAAACTAGTCAAGAATCTAAGCTCGAGTTTTCGGAAGATGAGGAATCCCTTATAACTAGGATGTTTAATCTTGTGGGTGAGAGGTGGACTCTGATTGCTGGAAGAATTCCTGGGAGAACAGCAGAGGAAATTGAGAAGTACTGGACTACAAGATACTCCACAAGTGAATAGAACATGGGGGTATAAAAGATAATTCAT…
T7-22955	G2-like	17.1758	15.4578	18.2445	23.0027	17.5553	2177	TTTTTTTTTTTTTTTTTTGGGGTCATTTTACAGTGGGAAGGAGAGGAGTTCGGCTTTCTTATTTCCATTCTCTGCTCTCTTCGATTGGCGGGTCTTCTACAGAGAGAGAGAGAGAATGTTTCCGGGGCTGATTCAAGTGCACGAAGGAATGATGGGTCAGGAGGATATTCAAATCCAAGGAGGTGGGCTCGTCGGCGGCCATGGCCATGGCCAGAATCTGAGGGGAGACCCATGTCTCGTCTTGACCTCCGATCCCAAGCCCCGCCTCCGCTGGACCGCCGACCTCCACGAGCGATTCGTCGACGCCGTCACTCAGCTCGGCGGTGCCAGTAAAGCTACGCCAAAGGCTATCATGCGGACGATGAACGTGAAGGGATTGACTCTTTTTCACTTAAAGAG…
T7-25877	G2-like	28.9989	27.3913	56.7994	24.3414	159.759	1927	AAAAAAAAAAGGAAGAAACGACCACTCAAACATAAGAGTTTTATTTCCACTATCGGATTCAGTATTTTGTTTATTCCCATTTCAAAACTGCTTTACTCTAATTTTACAGTCACAGTAAAGAACAAGTGAGAGACGTGAGAAAGAACAAAAGAAAGCAATCAGAATGACATGGGCTCATATAAGACTTTTTTCTCTATTATTACACAATACTGATTACAAAATTTTACACCATTCCCAAGGCTACAACTAAGAAGATCAAAACGCAGGGGAAGTTGTCGTCGTATGAGTGGAGGATGAGGTAGCTGGGGAATTGGAATGTTGCACACCACCTTCACTATGGCTCACCCTTCCCTCCGAATTAGAGGACCCGGACTGCTTCTTCTGCTGCGGTCTGTGGAC…
T7-26527	G2-like	27.4332	24.5754	25.6022	49.1541	37.691	1593	CTTCCATTCTGCAAAATATAGTGAGAAGTTAACCTATCTCGCTAGATTTGTTGGGAATAACCATTTCATGGAAACTGTTAGGTAAAATAAGGGACATCCTCATAGCATGATGACTAAGGCTGTGATAGCGTAAGAATTTCCCAGATATCAAACTTTTCTTTTTGGGTAAAAAAAAAAAGTGCTTTGTGAAACTTAATATGGGCAATAGTAAGGACTAGAGCTCAAGTCTTAAGTTCTTCACATGTTTGAGGATGGTTGGTTGTTGGTCACTGCCTTGCAAAGTTGATTATTTTTTACGTGGCGCAAGCTCTACATAGTGCTGAATTAGTTCGATCCTAGAGATTACTCTTGACATTGGAGACCAGAAAAATATGGAAGATTGACTTGACTTCGTTCTGC…
T1-17484	GATA	29.7246	20.396	18.3353	13.1388	12.6094	1329	TTTTTCCCCTGTTATTTTGATCTTGTCTTTTGTTTTCATGAGAAAGAATTATGAAACATAAGAGGGGTGAAATTAAGGCAATCTCCTAGCTACCATTAATGTACTACATAAAGACCAACAAACCTCATTTATAAAAGAAACAAGAACAGACAAGGAAGCTCTTAATTAAGCAAGACGACTGTTCTAATCAAATATATAATCAAACAATTAACTGTCTAACTGAACTTCCTGCCTGAGGACGAAAACAAACTTCCACACCAGCCCTACTGTTGTTGGCCCTCAGGCCAGACTTGTTTCTCATCTCTATAACCTTCTTATGCGAGTTAGAGTGAAGTGATGGAACAAAAGTCGGACTCGCTGCAGGACGGTATTCGGGAAAGAGGCGACCGGACCTATAAC…
T2-14760	GATA	3.67651	1.37768	2.74622	0	0	515	ACCGCCCCGTTCCCCGTCGACGTCGCCGCCGCCGCGCTCGCCCGCCTTTCTTCCTTCTTGAATCGAATCCCACAAGCATTACAAAGCGACTTGGGACCCCTAGGGCCGTTTCTCCACAGAGGAGTTGAGGTGGTGTCGCAGTTTGCACAGCGGCGAGCGACGAGAGGATCATTGTTGTTGCTTGCGGTGGGGTTGTTTCCTCCACGGCCGGCGCTTTTGTGGGATGTCGTTTGGGCGGAGGAAGATGAGGAGTGCTTGGACTGCAATATGTCCCAGCAGAAGTTGGAAACGCGGGAGTCGGAGCGTCGTTCGTCGGCGGCGTCGGAGCAGAGGCGAGTGGAGGGGGTGCCGAGGGAGAGAGTGCAGTCGACGGAAGAGGAATTAGTCGGAGAGGGAAAG…
T2-14906	GATA	0	1.1724	4.67403	2.10095	2.0793	756	AAAAAAAAAAAACCAAAGAAAAAAGAAATTGATTAAGCAAAGACAGAGCCACAAGACAAGGACATCAACAAAACGGCAGCTTGTTCTTCCTCACCCAACTTCCTCTTCCTACGACACCTTTGTTTCTTCACAACCGAGGGTGACTTTTGTGACAAAACCTCGTTTTCCGAATCCATCCATTTCACTTTCAATTTTAAGGTCTCATCGAAATCTGTGTCTCTGCCAACACTAGTGTTGTCGTTTGTTGCTGTTGTTGTCGTTGTTATGGTACTACTAGTGTTGGAAAAGTGACAATGAGTGTGAGTTCTCTCTCTCTTAATCTTCTCACTCCCTTTGCTTAAACGCATTACAGAAACCATCTTTTTCCTGTACCTGATCCCACAGGCGTTGCATAGAGAC…
T2-20129	GATA	10.9747	19.3793	22.0991	17.7289	17.2022	1015	CCCGAGTACTAGCTAGTATACTTCTCACTGGTCACATAAATTGTGACCCCTACCAGAACACAACAATCTCTCTCTCTCTCTCTCTTCCCCTGTTTTCTTACTCCTCCCTTTCGATCAAATCGCCGGTACCCAGATCAGTTTCCGACCTCTTCTCAACTGGGTTCAGCTCAGATCTTCAAAATACTTGATACAAAATGCTGGATCAGACCGAGAAACGATCAGAGCCGTTGGAGGACAACAACATGATCATCAAAAGCCAGAGCGGGAGTTCATCATCAGAGGAGAGCCACAAGAAGACCTGCGCCGATTGTGGGACCACCAAAACCCCTCTCTGGAGAGGTGGGCCAGCCGGGCCTAAGTCGCTATGTAATGCATGTGGGATCAGAAGCCGGAAGAAGA…
T2-25377	GATA	45.639	32.0029	63.5403	64.2275	48.4251	1395	CGCCCACAAACTAGCATTCATTTCTGTGCTTCAACCAACCAACTCTGACCCCATCATCTTCTCCTTCTTCTTCTTTCTTCTCCTTCTTCCTTTTTCTTCTCCTTTTTTATTTTTTCCGAATTTAACAAAGTTTTAGGCTTTTAAATTTTTAAAACTTTTTTGTCTTGAGTTCTTGAACTTCTTGTCAGTTATTTTTTTCTTTCCTGTATTTGGAAGCCCCCCAGAAAAAAAAAATGGAGTGCATGGGAGCCAAGGCCTTGAAACCTAGTTTGCGCGGCGAGTTGACTCAGCACGAGTTTATGGAAGAATTTTACTCTGCGACAACGACGACGACCACCACCTCCGGAATTTCATGCGTTCCCGGCGAAGATTTATTCGTCGACGAGCTTCTCAACCTTC…
T2-7950	GATA	0	0	0	0.783317	0	451	TGAAGAAGAAGCGCAAGCCGCGCATGCGCATCACCGGGCGCGTGTGCACGCACTGCGGCGCCACCAAGACGACCGAGTGGCGCATGGGCCCCGAGGGCCGAGGCACCCTGTGCAACGCATGTGGGCTTCGGTACCGCAAGAAGTTGCTCATGGACGGACAGAAGGACCCCAACGCCAAGATCACGATGAGCATGCTCCTCAACGCCACCAAGAAGACCACCAAGCCGGGCAGTTCGTCGGCCAAGGACGAGGGTCCCTCTTCCAGCCCGACCCGGCGCTCGGACGATGAAACGCCGTGAGCCTCCCTCTCTTCCCAGTACCCCCCTCGACGGTCGCGCGAGTGTCAGTGAGGCGGAAAGAGCTTCCCGCCTCACGACCCGACCAAGGCTTCACCGCCCC…
T3-23795	GATA	49.6463	79.5606	0.0986275	79.2074	20.4754	1790	TTTTTTTAACATCAAATAAATAAGAAACATTTGAGAATTTTATTAATGAAGTATGATAACATAATGAGCAGATGCTAAGGAACAAGAGATCCATCGTGATTTGGTTATCGACTTGTCCAACTCCACCATACCTAAGATCACAAGTACACTACTAATAATTTATTCTTACACACACTCTCTCTCTTGATTTCTTTTCTTTTTGAATTTTGATTTTCCTCACACACTATCTAATTGCTCTCTCTTTCATCACACACTCACTCTCACAACACAGATATGCCTTAGCTAGGTCTAAACTACAAATAGAAAACTCATGATATGGAAAAAAGGAATCTAATTAATTATCTTTGGAGGAGAGAGATTAATATTGTTGATGAACATCTCTCATCCATGAACAAGTCC…
T4-18826	GATA	8.43494	12.1916	3.03778	8.85024	8.50881	1395	TTCCACCCCTTTACTTGTTCTTCTTCTTCTTCATTCCCTTCTTCTCCTTCTGTCTCTAAACCCTCCACCGCTCCTTCTCCTCTCTCTGCGCAGGTTGAAACGGAAATGGAATGCGTTGAAGCGGCTTTGAAGACGAGTTTTAAAAAGGAGATGAGCATGAGAGCGAGCCCACAAGTGGTTTTTGATGATTTGTTGGACGTAAACGTGCAAAATGTCGACTTCTCCGTTGACGACCTCCTTAACTTCTCCGACGACGACGGTTTCGTTGTCGTCGAAGAGCAAGACGACAAGGACTTGTCTTCCCCTTCCCAGGAAGAAGAACAACAACACCAGGAACAGGACGACGAAAACTCAAACGACAACAACCCAAGTACCAGTTTGTTCGTGTCGTCTGTTCCC…
T4-19826	GATA	38.8895	38.1365	29.8749	24.7978	16.2229	1259	GTGAAATTAAGGCAATCTCCTAGCTACCATTAATGTACTACATAAAGACCAACAAACCTCATTTATAAAAGAAACAAGAACAGACAAGGAAGCTCTTAATTAAGCAAGACGACTGTTCTAATCAAATATATAATCAAACAATTAACTGTCTAACTGAACTTCCTGCCTGAGGACGAAAACAAACTTCCACACCAGCCCTACTGTTGTTGGCCCTCAGGCCAGACTTGTTTCTCATCTCTATAACCTTCTTATGCGAGTTAGAGTGAAGTGATGGAACAAAAGTCGGACTCGCTGCAGGACGGTATTCGGGAAAGAGGCGACCGGACCTATAACGAACCCCACATGCATTGCAGAGGGTCTTTGGTCCCATTGGCCCTTCCCTCCATTGTGGGGTAGTTG…
T4-28336	GATA	0	1.15205	0.382743	0	0	462	AGAGCCAAGCTACGTGTTGGGCAATCAGCAATATCACAACAACAATCCGTGGAGTAGTTTCCCACACTCGCAGCCCCAGAAGATGCCTTGCCTATCTCCGGCCAGCGAGTTCAGGTTCATGGACGATCACGAAAACCATCAGTACGAGTCCGACACCGGCGGCATTTCGTTCCTCTCCTGGCGGCTCAACGTCACGGACCGGCCCAGCCTCGTCCACGACTTCACGAGATGAAATAACGGAAAGAACCAGATCAAGAATTTTGAACGGTCCAGATTTCATCCGTCGGTGATGATCATGATAATCACCATGATGATGATGAAGATTATTAATTTGTTATTTGATTTTAGTCTTCCGACAAAAGAGAAAAGGAACAACCGTATTACGATGATGTTGATGGC…
T5-16904	GATA	0	1.47081	12.2605	0.266233	0.26349	1325	TGAGTTCTTTGTCGGCGGTTACTTCGGAGCCGGAGCTGGGGACTTCTCGGCGGAGAAGAGACAGTACTCCGAGCAGAAGCCCGGCGAGCACTTCGCCATTGACGACCTCCTCGACTTCTCCAACGACGACGCTATGGTCACCGACGGCCTCTTTGACAATGTCGCCGGTAACTCCACGGATTCCTCCACCGTTACCGTCGTCGACAGCTGCAATTCCTCCGTCTCCGGCGGCGAACAACCGTTCAACGGGAACCGCAGCTTCTCCGACTCTCAGTTCTCCGGCGACCTCTGCGTTCCGTACGACGACTTGGCGGAGCTAGAATGGCTATCGAACTTCGTGGACGACTCGTTCTCAGCGGAAAAAGAACTACAAGCTTTCCATTTCCTGTCGGCGAGCTC…
T5-23476	GATA	25.1964	21.4799	20.1147	31.4893	25.3506	1501	AGAGAGAGAGAGAGAGAGAGGACCTCTCGCGGCACTATCAAATCTGCAGATTAGATGAGGCAAGCCAAGTTAAAATTCACCAGAAAAACCTACTACTTCGATACGCCACAAACAACTATGGCTTGTCATGCAAGATAACTTATTGCTCAGCCATTAAAGCTGAGCTATCGCCATTAGAAAAAGTAACAAGATTATTGTGTGTTCGGATGGTAGTTTCGCAGTTGGAATCACTAGCTTCTCCTTCACCCTGCTCAGCTGGAGTTGGAGTTTGATCCTGGGTCTTCTTGGAAAGATCCCTCAAAGTCCCCCTGTTTGCCCAAAAAAGCCCACAGGCATTGCATAGAGACCTTGGTCCAGACGGCCCACGCCGCATCATTGGAGTAGACTTCGAACTAATGC…
T5-29449	GATA	0	0	2.29895	0.574092	0	308	GGGCCCGAAGACGCTGTGCAACGCTTGCGGGGTCCGGTACAAGTCAGGCCGGCTCGTACCGGAGTACCGTCCAGCCACGAGCCCGACGTTCGTGCTGACGAAGCACTCGAACTCGCACCGGAAGGTTCTGGAGCTCCGGAGACAGAAGGAGTTCCTCAGAGCTCAACAGCAACAGCAACAATTCATTCATCCTCATCATCATCACCACCAGAACGGGATGATGTTTGATCATATGGCATCCAACGGCGAGGATTACTTGATCCACCAACACGTGGGTCCAGATTTCAGGCAGATGATCTAGAGGAGC
T6-23283	GATA	78.3205	66.2004	78.7138	75.8173	29.3442	2135	GGTTTTAAGTTCAAGCAATTTTGCTTACTTGAATTCATCTTCTTCATCTTCGTCTTCATCTCTGGTTTGGCTTTCGCTCCTCTATTTGGGCGGGAATTTACGCTTCCAAACCCACAGGTTTGGCTCTGCATTTGTTGGATTCTGGTTGTCGCTTCTGATTTTATTCCCATTACGAATTTCCAGTGTCGGCAAGGTCTTACAGACTTACTCTTTCTGTTTGCCTGCCGAGAAAATTTATGGAAAAACAGAGAGCTTAAAACCCGGAATTTGAACTGATAATTAATTTAAGCAGTACAAAAACGTTTGTCACTGACCTCAGCTTATCGTCATTTTCTTCCCCTGATTTTCCGGTAATCAAACGGAAAACTGGAAAGAAAATGGAGTATTGAGCTATTAGGA…
T6-24288	GATA	9.44725	12.3384	13.6984	12.6723	8.84848	2268	AAGAAATGCAGTAATCCCCTTTGTAATGACTGTTAAATGAGCTCTTTAATCAAGTATTTTGAGGTGAAAGGAAGGACATTAGTTTCTCTCAGTCTCAAGGCTCAATGCTATGCGCCTAAAAGTTGTGAAAATGAAGCAAAACTCACTTCTGGACATACGACTCATACTAGTACACTGAATTTTGTTGGGAATATCGTGTTTTCGGGATAAGCATAAGATTGCAGCTTGGTTTCTTGAAGAAGAGCTGAACGGTTTTTTGTTGTCCTAACATAACAATTTGATATGGATTGTCGCAATGATTGACATTAAAAAACATGAGTGTTTTATGTTTATCTGCACTTTTTCTTTAGCGTTGTACATGTAATTGTTCAATATGTATCGACTCCTAACAAGCAAGAA…
T7-24664	GATA	10.0614	8.20495	0	5.39953	11.3729	1274	GGAATGTGTAGAAAATCTTAAATATATTTATTATTCTCGTAATTAATTTGGAGATACGCCAGCAAACCGACGTTTTTCTACGGCGTGCAAATATGCTCAAAAATATCTCAAAACTATCTCAAAGTAGGAAACAAAAAAAAAAAATCCTGTCTCTCACCTAACTTCGTACCCACAAAAAAAAAAAATCAAGATTGAACAAAGCCACAAGACAGCTCCATAAGCAGGACGGCGGCTTCAGCAACATCCTTGGGAAAGACTCCCGAGAAGGCCGAGCAGTAGTTGTCGTTGAGACCAAACGACAACTTCCTTAAACAAAGCTTATTATTAATATTGTCGTCGTCGTCGTCGTAGTTGTTGTAGTTTTTGTTGTTGTTCCTTTGGCTCTTCGGACAAGTACTA…
T7-26130	GATA	26.4941	32.2363	13.1983	25.3017	29.7197	2648	TGGTAACAGAAGTAAATTTTAAATTCCCTTGAAATAGCACTGGCAAAAAAGCTTCTCCATAAATTGACCTCATGTTATATAGCTCTATGCTTTTCCAAATTAAGTAGAAGCCAACTATGGGAAACCATCTCCAAATTCTGAAGTCAAAAGTACATTTTTATGCTAGTCCACAACTTGAATGAAAAACTGCTTCATAGGTAGTTTTTATTGTCTTACTTATCTGACAATCAACTCAACAGAGAATAGTACTAGGAAGAACACCAGGTCCGATCTCAATTTTTCGGTACCAATTAACGAGTATATAAATTGACATATTTTTACTCGTAATTGTTTAAAAGATTACAATGTAAATTATTAACTACAGATTACATCGTGAAAAAAATGACAAATATATATATA…
T7-26908	GATA	23.2825	23.8924	16.6333	32.8706	21.9443	2950	CAGAGAGACAAGCCCTGCAAATTCTTTTCCTATTTTAGGGCAGTATTTCTTTCTTTTTGTCTTTCCTTCGATCAAATCAAATTCCGAAGCTTCTTCGATCACCGAGCCTCGATCGCAGTCCCTTCGAACCGTTTTCTGTGGGAATTTTCCTGTTTTTCTGCGTCGGAAATGGTGTTCCTCCGATGGAATAGGTAGGGTTTCGGCTTTTCGGTGGAGTCTCTGCGAGATTCTAGGGCTTGGAACTTGGAAGGAGGTAGAGGTGTTTTCATGGCGGCAGCGAACCCGCAGCCTTTGCAGGCGCGACCTTTCGAGGACCACATGCGCGGGCCGATAACGGTTGACGAGGAGGAGGAGGAGGAGGATGAGGAGTATGAAGATGGAGAAGGATGTGGCAATGAT…
T7-28667	GATA	25.7721	22.9592	15.6912	35.0207	25.1264	2160	AAAAAGAAGAACATGTAAAAATAACGAGGAAAAGGTGATGATCGAATGGTATATAACAATAACTTTGTTAATATCAAAGAGCTCCGGAATTATGCAATAAAAGGAAAAAGAATGGTAAGTTGTTTTTCATTTGCAGACATAACTAATGTCACATAACAAGAATAAAAGAAAGTGATTAATCAAATGATTCTAGCGTTACCAACAAGCAGTCGGGCAACACATGACGTCACACATCGGATTTTCGGAGTTTTGTCGCCAAGCACTCCCATCTTCAATAACCTATATTTTTATTAGCTAATGTAATGTCAAAGTAAATAAAGTCGACTTCCATCACTCTTCCCTACAACTAGCAATGCTCGATCCTTTCTATAAAGAAATGAGGAATAAAACACAAGCGCC…
T1-24431	GRAS	30.5485	24.5762	22.6956	25.2965	21.1369	2551	GAACTGTTAACCCTTAAGTATAACACCAGAATGTGAATACATAATCGAATTAGCTTGCAAATTCTCAGTTGTCAGTTGTAGTTAAGTATACATAAAACAAAGTATAACCATCACAAGCAGAACAAAATGCATCTTCTCAGGATTAGAATACCAAAACACGACAGCAATAATATGCAAGGCCAAAAGAAGAAATAAGACTCTATCGACTTTCCCCGTTAGATGCTTTTTTGTTTAAACGGAATGGAAAATGCTTAGTTTCTTTAGCTAGACTACTACATAGATAGATAATGACCACAACAGAAGACTAACAATCATGATGATAATTCACAAAAGATTTTCCAGTCATAACAGAGGTGCTCAAGAACAGAGTTTCAAACATTTTTATTTTTGAACTTAATA…
T2-24000	GRAS	4.14783	6.89981	3.29715	6.11639	6.33277	1874	TAAAAATTAAAGAAAGATCTTCCAATCTTTCTAAAAGAACACTATGCATTACAGAAAAGAGCCACTCTTGAGCACTTCTATACAAAGAAAGAAAACAAACTAACAACAGAAAAAAAAATAATAATGAAAAACCACTCAACCAGCTACCTTTTTTTTTAAATAAATAATCTATAGGCTTACCTGATAAACCTCCAAGCAGAAACCGAAAAGAGGGGTGTGTCATGCCAGCAGATAATCGAACATCCATTTTCTTCTCTGATCTTATAGCCACTGAAGAGAGGGCTCTGCATCAAGAGCCTACTTGCCTGCGTCATTCCTTGATAGCTCAAGTTCACCTTGCAGAACCTCGCTAACTCAAACCTTAAACTCCATTTCTCGAGCTTCTCGTGCCTCACCGTT…
T2-26976	GRAS	8.84273	16.5088	13.0419	9.39172	8.54537	2328	CAAACATAAGCTTATACACGCTCACAGCAAAGATTAGTATTGTTTCTATCAGATTCAGAATGTTCAAATCACAAACTTTTAAAGCATTAATATGTACATACACACACACTAAGGGTGGTCAGTATTGGTTGAATCACATATAAACTGACAAAAATCGGAAAAAAATGCAATATAGATAGAGAATAGGACTGCCAAATCTTGTCTCCTTTCCGGTGGCTAGGTAAATGGCCTTCAAGTCACTTCTATTAGTATTCATGTACCATGAACAGAACTCTTTAATGATGATAAAAGAAACGGGAAAATAGTCAAAGACTGATCAGTATTACAATCTTACTTCCTACACCTCCAAGCCGATACTGAATATAGTGGCCGATCTTGCCAGCAAATCAGGACATTTCC…
T2-27558	GRAS	6.53468	7.53945	7.65893	7.28946	4.8572	2443	CGCCGCTCTTTAGCCCACACCGTACCGGTACGCCTTCTCTGTTCGTTTCTTTTCAGTTGAACCATTTTTTCCCTCTTCCCCTAGGGTTTCTGATTCCGTTGGGAATCTGTCAGATTGGTGATTGTCATGGAAGAAAACGTTTCGCAAGTTTCGAATTTGCGTTTCGATTCCAATTTAGGCCGATATTCGAGTAGTGAAAACGGAGTGAAACTTAGTGATTCTTCCATGGACCCTAGTTTTGCCTCCGAGGGAGATTCTCCCTCTGATGATGGTGATTTTTCTGACACTGTGCTTAAGTACATTAACCAAATGCTTATGGAGGAGGATATGGAGGCAAAGCCCTGTATGTTCCATGACCATTTGGCTCTACAAGCCGCCGAGAAGTCGCTTTACGAGGCT…
T2-29149	GRAS	17.2883	10.1094	24.76	13.4194	12.4317	2260	TTGTGTTTCACAACATTAAAGTTAGAAACAACACTACTAATCACAAAAGTTTATGTTCATCTAAATATCATCCTGAAAATTTTGACCAAAATCTAACATGTATTGATGTAAGACCAAGATTACATTTAAGTTATCCAATACACATCAATCCAAACTCCTAGTTAGTTAGGCAGGTTTCCAACAGGAAAGAGCATAGAAACGCCTTCCTTTCCACCCTTGCACCAACCACTGGCCATGCTGTTCAACAACAAAGTCCTTGTTGTAACTCGAACTCACGGTGCCCTTCACTGCCTCACAGATTTCCTGGTCAAGTGGGACCTGCGTAAACCCAGCCTTTGTGTTCCGAGCTTGCCATTGTATGTATGTCTCGGGCCGTTCAACTCTCTCCAACCCCTCGCA…
T3-22156	GRAS	4.90242	11.7846	6.31098	9.19317	3.55273	2014	AACAGCAGCAACAGCAGCAGCAACAACAATAACAATCCAAATATCGTCGGCGGCTTTCACAGCCCCACGCATATTCCGAACCTTTGCTACGAGCCCACGTCGGTTCTCGACCTTCGCCGGAGCCCCAGCCCGGTGCAGGGAGGAAAGCCGGCCAAGGTCTCACCCATAAACGACGTCGTTTTGCACCACCAGCCAAATGATTCTCTCGAGTGGGACGAGCAGGTTTTGCACAACTTGGATTGGGACTCCATCATGAGAGACTTGGGCTTGCATGACGATTCTGCCCCGGCCTTGAAGACTACTTCTACCACTACCCATTCTTTTGCTCATCAGCTCAACTCTTGTGACCCTCAGATTCCGCACTTCTCGGAGCTGATCTCGCCTCCTCCGCCGTTCGAT…
T3-25273	GRAS	7.93408	10.8704	13.6322	13.2006	7.70931	2965	CCTTTTTTAACTTTCTTCGAAACTCAGTTGAATTTTCTGTGTTATCTCTTCCGGGTTGATGCAGGATTGAATATTCTGGGTTTTGTAAAGTGAGCCGAAACCTGCATGATAGGTGAATCAGCTATTGAAGCATAGTCTTTAGTGAGAGTCTATTTCAGACTTTCAGTAGTGTGAAAGGTATATTGTATTCTAAGATGGTCATGGATCAGTCTTTTAGTGGACTTTATGGCTCTGATAAAGGATTGGAATTAGGCGGTCAATATCATTTGGATTTGTTGAATCGAAACAATGATGGTAATAGGTTCGGGACTAATGGTAAATTTGTTGATCAAAGGTATGACAATCTGCCTTCATTGCTTCCAGATCCAATAAACAATGATTTAGCCCTGAATCAGGTGG…
T4-16467	GRAS	9.9363	10.6925	2.41705	2.63382	3.91002	1607	GAAATATTATGATTAATTAAGCAGGCACCCAAACAGTGGCAAACACAACATTGTGTCCTTTCCATGTGAGCACAAGGTCTTGATCATCTTCCCTCTTGACTCCCCACCCGGCAGCATGCTCGTCAAGCATCGCCTTCACCTCCGCCACCGCCTCTTCGCCGAAGCTTACGCTGCGAAAGCTCGCGTTCCGCATTCGCTGGGCCCACTTGGCCTTCGGCTCCAGCCTCTCCACCCTCTGCAGCCCCTCGTTCGCCACCACATTCTCTATCTTCCAACAAATGTCCGCCTCGTACCACTGTCTCTGCCTGCTCCCCTTGGGCAGAAACGTGTCCACCGTGTCGTACGGTATCCACAGGTAGTTGAACGCCGACCGTAACCGACATACGAGGTTGTTCGACG…
T4-19813	GRAS	9.77531	7.90547	8.88509	0.669819	6.87778	2106	TTTTGTGTGAAGTAAAGAAGAACAAGAAGAAAACCCGGGTCTTGTTGATCAACTTGGTTGCGAAAACGACGATGAACTTCCGGCGACATCCGCCGGTGTCCATGCTGAGACTGTGTAGAGAGGTTGATCCTGCCACCCAAGTGTGATTGCAGCCCCATCTTGGCCTTGCTCCTTCACATTGTAGTCCTCACAAGAGTACATCTTCAACAACAGCCTGCTCTGCATCAGCTCCCTCTCCCCGATCCTCACGCTCCGGTAACCTCCCTGCTCCATCATCGACCTCCACTTTCCGAAGCTCTCGTGCCTCTCGACTCTGTCCCCACCTTCGCACGCCACAATGTTCCTTATCTCCCTCGCGAACATCTCCTCCACTTTGATCCTTGCCGGGCTATCCAACGG…
T5-1442	GRAS	0	0	2.8186	0	0	313	TAGAGTCTCTAATGAGGGTGCTAAGGGGTCTAAATCCATGTATCATGGTTGTGACCGAAGTCGAGGCAAACCACAACTCGCCGGCCTTTGTAAACCGTTTCATCGAAGCCCTTTTCTTCTACGGGGCATTGTTTGATTGCCTTGAGGCTTTCATGAAAAGGGATGATCCAAACAGAGAGATAGTTGAAGCATATTATTGCTTTGAGGGAATAAGAAACATGGTAGCTTATGAGGAAGAAGAGCGGAACATTCGGAGTGTGACGATTGATGTTTGGAGGGCATTTTTTAAGAGGTTTGGAATGGAGGAGCTAGA
T5-26651	GRAS	39.6869	16.7987	25.8261	101.225	58.7019	2604	TTTTGATCTTCAAGAACCATATCCTATCATCTTATTATTTTAACTCTTGATAAACGAGAACGAGGGAAAAGTGAGAAATTTGCGTTCCCTTACTCAGATGTCCATATACAAAGCCTGCAATTATCGCACCAGAAATTTCTCGGTTTTCCCTCTCCATCAGTAAAACACAGGAGGTTCTAGGCCCGCAAATTGTCCCCAAACTAAATGGCCAACTTCCACACGAGAAGAATGCTCAGCTAAGGACACCCTTCTCATAAGAAGTTAACCAATTACAAAACATAACAAGTATATTAAAAAAAATAATAATAATAAAATACATGTTCCTTCCATGGATGTCTCCATTTCTGCTGCCTTGGTTTTTCACTTCCATGCGGAGGAAGTGACCAAATATCTGTTCAT…
T5-26659	GRAS	43.424	13.3803	53.0506	202.888	350.672	2409	AGAAAATAGAAATTCTTGACTGTTAGTTATATAAAATTATATGGTCTCATATCTTTAAGAGTCTTTTGCAAAGGTCGTTCATACTTTTATTTCTAAATGACTTTGAATGATGTTTGGATTTCGCTATTATCCCTTCCTCTGTGTATGACCCAACTTTACACAGCAAGTCAAACAAGTGCCCTTGTTCAGCAAGTGAGCTAAAAGCCTTTAACCATCGATGAGGAAAATTACAAGCAAAATGCTGAACAAATACCACTTGTGCTGTTGAGGACACTACAAATTCTCGCAAAATGAACCAATAAAACTTATTATACATAATATGGAGAGTCTCGCCAAGAGTCATTGCTACAAACTGCCCTCCTACAAATCAAACTGGTCTCCAACAAGATATAGCATGAA…
T6-17097	GRAS	10.036	15.5961	0	8.7545	4.25042	2135	CTAGCTCTCACTTCTCAACTCTCTCTCAAAGAAAAAAAAAAAACATCTCTCTCTCACACACAAATATTACACAAACATATATATTTAACACACGATTTACATGAAGAGAGATTTCCAGCACCCAAGACCTCATGGTTTCTTAATAACACTGAAAGCTTCCATCTACAACGGATAAAAACCCTAGCTTCTTCAATCCCTTCTACCAATATCATGAAGACGCGTGTCAAACACCAAAAAGCAACAAAACTCTCCCTCTCTATCGCCCTTCACTCTCTCTCTCCTCCTTGAACTTTCAGATCTTTCACATGCACGTCGTCCAATCACCGACAAAACCCTAATTGTTTTTTAATCTTTGCCCGGCCAGCCATGAAAACCGAATTAAGAGGAAGCACAACCTCC…
T6-20691	GRAS	9.08879	8.3668	15.8208	14.1682	5.47022	2265	AAGGGGACATGTCCAAATATTTTGTAACGAATCAGAGAATGGCATCCACATATTTATATATTTGGTGGGCATCCATGAATATATATATATTTTATGTGACCAATGACCATCACTTTTGATTCAGCACCCTATGGATCAGTGATGAACTACCTCCAAAAACAAGAGGATATTTCTCCATTTCTTTTTCTTTCCTTTTTTTTTTCCCCCCCAAAAAGTAAAAAGACGAAAAGTAACTACATGTGTCATCCTGGAAAGAATTATACAACAAAAATTATAAACTTCAAAATCCCCCCTTGGAGAAAATTTAAGGGCGTTACCATAAGGAACGAGATCCTTCCTTAAAACAGTAACGTATTGACATCATAACCATGATCATCATCCAATGTCGTTCAAAATAAT…
T6-22817	GRAS	12.0448	9.26331	23.5259	27.0517	20.2826	2581	ATTGTCTCTTCCTTCCTTTTTCTTCGCAACTTGAAAAGAGAATCACCTTCGCAAAACTCATATTTCTCCATTTTTCTTTCTCTTTGAAGGTGAGTATACAACTACCCTCCTTCCTTAACATTACCGAAAAAACCTCTTTTTCATTTGTTTTTTTTTTTTATAAGGTGTTTTAAATATTTGGTCATTTTTATGGATACCCTTTTCGACGGATTTCCTGTTTCCATGGATGGTCTTAATCTTAAGTTAAACCAAAGTCCAATTTCGCTTCGCTCGAGAACCCACCATGGGAATTTTGCTTCCGAGGGTGGTTCTCCGAGCGACAGTGAGTCCTTTAATGCGACGCTCAAGTTCATAAGTGAGATGCTTATGGAAGAGGAAGATTTGGAGCGGAAATCGTTG…
T6-23441	GRAS	77.3939	68.3202	92.9374	109.269	94.3198	2714	TTGCTACCATCAGCACATTAATAAAGAAGTGTAAGTTTATTGCACAACCACAAAAACACACAAAAGATACTGAGAGTTGTTACAATACAGAAGGCTCTAATAAGTGATGTGAAACTCATCGAGCTCAATCAAGTTTCATACATGCGCACGTGAAGCCCCTAATCCTATATCTCTCTAGTTCAAGAAAATATATATAGGCAAAGAAAGTTGCTGTAAATGGGACCCAATTGGGAATTGGACACGTATTTTCCGAGTAACTAAACAAATATTTTGTCCCAATAAATGCAAAACAAAGGCAACAAAGGAGAAGATAAAAAAAATAATAAGAATAATATTCCTTCAAGTGGAGCCCGGCCATGGTTGGTACATGGCAATGTAACGCAAGCCTCAATCCACACG…
T6-25300	GRAS	30.6332	13.8386	124.833	47.8709	29.7211	2777	CTTGTTTGTCCGCTTTGTTGGGATCATCTCTGTGTCGCTTGATCAAGTAGCGGGTGGTAAACAAAAACAGATTAGTCTTCTTATATTTTCGTTACTTTCAATGTTTCCTTGTGGAATGTATGACTGGCCAGCCACAAAGTCAAAAAGATTAAATAGAACGTGAAGACTGGAGGCGTAGTTGATTTTGATGACTTTTATCATTTGAAAACAAATAGAAACCCAACACTCGGCCTGTAAATTACGAGGAAGTTCAGAGAAAGAAGGGGAATTCTAGTTTGATTGAAATTTATAAGAAAACCGAAAACAGAAAAAGGTCTGTTATGTCATAACTTGTCCTTAAGTATGGTATCTAAACAATTTCAGCTTTGTGCTTGGAAATATTCATGTCTAGATTGCTTG…
T6-25431	GRAS	25.159	26.8488	33.1022	45.9169	30.6343	2922	AGAAAAAAAAAAAAAAAAAAAGAAGCTGGAGGTTTTGGGTTGTTACTGGGCGAAATTCTTAATCTTTGTGTTGTTGGTTGGTTTAGATGAAGGCCATGCCCCTACCCTTTGAGGAGTTTCAAGGGAAGGGGGTGTTAGATTTCTCTTCTTCTTCATCTTCTTCTACTTCAGATTCACCACAAAACTGGAACACTCTGAACACCACCATAACCCCAAACAACACCACCACCAACACCACCTCCTTAATCAAAAGCAAAGACAAGAATTGCTATGTGGGCTCTGAGCCCACCTCTGTTTTGGACGCCAGAAGAAGCCCAAGCCCTCCCACTTCCTCATCAACCCTGTCTTCCTCCCTCGGCAGCGGCGGTAACGGCGGTGGGTCCCACTCCACCGACACCA…
T6-4397	GRAS	0	0.931748	0	0.927612	0	381	AGAAACCTCCCCAGGAAGTATGGCCCGTTGTGGCTCGCCTCCTGCTCCACTAGGGTGAATATGTTCGGAGCTTGGTCCCGGATCATGGTTAGGATGTTCCCGAGGCAGTTGCCGGGGACGCGGTGCAGGCGGTTAACCGAGTTAACCGCCAGGGCCTCGCCGACGCGGCGGTTGAACATATGGGGCTTGAGGTCCTCGAGCTGCTCGCCCACGGCGTGGAATTCGAAGGGGACGTGGAGGGAGTGGGCGAGCTCGGTTAGGCAGCGGCCAGTCTCCTCGACTGAATCGATGGAGGGGCCCACGCCGGTTATTCGGAGGAAAGGGGACCCACCGGGGCGGGCGGAGAGGGCCTGCATGAAGGCGGGCCATTGGTAGCCCTG
T7-25900	GRAS	16.3668	14.6573	41.617	24.273	18.8802	2477	ATATGCGATACCGTTTTGTTTAATGTGGCCCGTCGTTTGAAAATTAAACTTCATATGATTCATGAAATTTTGAAACTAGTTGGGATTGAAAAATTAGTCTTAGGTGGTGCAACCACAAAAGGACTAATCTCCTTACAACGTTAAGGCCCTTTTCTTCTGTAACGACACTTCTGTACTCATAATTTGCCCACTCTGTAGCCAACAATACAACTTTGAAGGATTACTTGCTTTTATATTAGATATATCACTTATGCACCATAGTGCCTGTAATAGCTAGTTCTATGGTCTGAATGCTATTATTCTTAAAGGATGTTTATTCCGTCATGGTGTATCTCAACTTTTCAGATTAATACTTTAAAAAATTCTTCGGTCATCAGCTGAACTATTTTCCTCCATTAT…
T7-27459	GRAS	23.5432	27.7253	10.4297	17.2917	23.7038	1642	GAAACCTCATGTTGGATTAACTGAGAAGTCTAATAATGAAGCCCTGAGCAAAGCAAATTGCAAGAGAAAAAGAAAAATGAATAAATAAATAGTAAAAACCGAAGTACAGAAGGGGGAAGCTGGAAGACTAAGATTGGCCGGCTCATGAAAGGTGATTTTTGCAGACAAATTATGCATACTCAAACTAATCAGGAGCCTACCAATAACAGCTTATACCTCCCAGTTTCTAGCTCTGCCAGGAATTTTTTTTTTTTTTTGGGACATATTGGTAACTGTAAGAACATCATGATCTTCATTTGAAAAAACGAAAAAGACGGACAAAATCTAAAATTAACAACTAAGTAAATATTCAAGGTCTAATAGTGAAGAGTTGTGGCAGTGGCATGAAAGGCAGGCCTC…
T7-30593	GRAS	17.4468	13.1705	18.4116	26.5647	18.0329	1036	CGGCAGCTGTAAGCAAATTAAAGCTTGCCATGCAGAAACTTAGACATCATTCTTGCATATGCCATCAAAATCAGAAATCAAGAGACTTACTGTACATAACTGAAAAGCTTTCCAGAAGGTCAAATTGATTGAAAGTGGCCCTGCAACAACTCACTAGCCTTCTTCAGCTTTAATCATCACCACCAAACAAGTCCCTAAAAAGAGAAGATTTAAGAATAAACTTAAACCATACACAAACTAAAAAAAAAGAAAAAGAAAAAGACAATTATAACGTTGGGAAACTAGAGACGAACTGCGAAACCAACAAAAGCAAGTTCTGGCCCTCCAAAAAGAGCTTCAAAAGAAGGTTCTTTTCTAATTCGGTGCTTCGAATTCTTGATAGATCGGGATCAATAATTT…
T7-31525	GRAS	13.9342	8.11796	24.7253	50.0979	54.6493	3512	GTGTGTGTGTGTGTGTGTGTGTGTTAAAGAAATAGCTTGCCAGTTAGAAACGTTGTATCTGTTCAAGTGTCGGTCAAAGCCAGAGTCTCCTCTGTTCGCTTCTATTCTATGCTGCAACAATTTCGCACTTAACTCGTTTGCTTTCTAGGCCAAAATCATGCTTTCTGAGGTTATTCAACTCCAATTTCCGTTTTCCTCTTAACCCTTTTTCGATTTTCAGCTCTTCTATCATTTTTGTTTTTGGTTTTGGATTAGTACTCAGAATTATGAGTTTCATATAATTTTTTTGCTCTCTCTCCGGTGATGGGAATGAATCTTGTCTGTTAGATTTTTGGTCTGAAACTGGTCGAGAGTTTTTCCTAGATATAGATTTTTATATGTGTGATTAAAGTATCAAAT…
T5-16763	GRAS	0	1.10415	6.23608	0	0.362641	482	CAGCAACAACAACAACAAGAACAGCAACAAAATGATCATGGGATTTACTTGACATGGAAAGATGAGCCTGTAGTTTGGGCTTCAGCATGGAAACCCTAATGATGATGATGATGATGATCAAAAGTTTATATCCAAAAGTAGACTCATTTGGCTAGCTATCTAGATATATAGCTAATGGTTAGTACCACCAATGGTGATCATCATCAGACAGAATTTGTGAATCTTTATTGCCTGGCTATAGGAATTACATTTGTGAAAGCAAGTGCAGATTGTTGTATGAAAGTTGATGTTTGATTTCCCTCTTTAATATCGATCATATGCATATTTTCTTGTGCTTTGATTTTAGTTTTTCCTTTTTTATTGTTTATCTTATGTAATCCACCTTTTTCTCATGCCATC…
T5-9613	GRAS	0.997481	0.630756	4.40064	1.04659	1.03581	843	AAAACCTCCCACTCCCACCGTCTCTAACAATCTCCCACTTCCCGGTTTATCCAAGAAGCGAAGATCCGCGGATGAACCGATGCCTAAACCTTCTCAAAACAATCATAAGCAGCGGAAAAATCATGCCCGGCGAACCAACCAGGCCAAGGATGGTGATGCAGCGGTTGGAGAAGTTGTTCCAATCAAGAAATCAGTTGGAAACAAGAAAAGCTCTGTGAAAGGTACAGGGAATAACTGTAATAACGGTAATAACAAGGAAGGAAGGTGGGCAGAGCAGTTGCTAAGCCCTTGTGCCGCTGCCATCACTGAAGGAAATCTCACGCGCGTACAACACCTCCTCTTTGTTCTCAAGGAGCTCGAATCGCTCACCGGAGATGCCAACCATCGGCTAGCTTTTCA…
T6-9275	GRAS	0	0	0	0.702176	0	252	TCCTCCGCCGCCACCGCCGCCACTATAAGGAATAAAGATAGCGCTGTTATTGCTCGATACCGATTCGGGGTGGCCGAAGCTCGAATTCCGCCTCATCCTCTTGCGTTCTCTGCTCTCTTCCGAGAAGGGTAGGCCTTGAAACATTATGGGGATGTTAGGGAAAGGACTACAAGCCATGGCTGATACAGTGAGGTCAAAACCTTTCAATTCATCATCAGTTCTTTCACTGCCATTGATATGGTGAATACCAG
T1-13057	GRF	10.6865	9.67753	0.498901	11.794	9.37092	1062	TTTTTTTCACTCAGCAATTACTTCATAAAGAGTCTCAAAATCCCATCTTCCGGTATTGCAAATCTTTCATTTTCTACTCAAGATTTTTCCTTGTTTTGTCTCGTCATTTGTGTCGTTTTTACAGGTTCTAAGGGAATGGAAAGTGGTACCGCTACTACTGGTTGGTCAGTTCAAGAAGAGGGGGCTGCTACAATTGGGCTGAATCTTGAGCTCGGAAGAGGCTCTTCTGGTCAGAAACTTGATGGCAAGAGATCGTTTCTTGGCTTCACAATTCTTCAGCTTCATGAGCTTCAACTTCAAGCCCTTATCTTCAAGTACATTGAGGCTGGTCTTCCTGTACCTTATCACCTTCTTCTCCCCATTTGGCAGAGCTTCTCCAGCACCTTTGGCAATTTCCCC…
T2-25013	GRF	6.33074	8.89609	0.295552	10.3327	13.4402	598	GCACCGCCATTTCTTGCCGTCCGTTCTCTTGCACCTCCCCGGCTCCGGATCCGGCCCGTTCGAGAATCTCAGCTTGTACTCACCCTCTACCAAGGGAGAGTGAGAAGAGGAGGCAGAGAGGTTTCTGGTGGTGATGGGGATGAGGAGATCAAGAGGAACAGGAACAGAGGCCACCATGTACTTGTAAATCATGGCTTGTCTCTCGAGCTCTTTCCACTGTGCGTTTGTGAAAGGAAACCCCACTGATGTCGCCATGCCTCCTCCTCCAGGGGATTTAAAGGCGGTGTAAGAAGAAGCAGAGGAAGCAGAGGTATGAAAAGGCTGCTGCAGAGATGTTGAACCGCCACTAACAACATGAACACCAGAAGCAACATCGTATATATCATTGGTGGGAGGAGG…
T3-14481	GRF	7.12151	7.55389	5.98444	5.39923	6.48866	915	CTTAACCCTCTCCTAACTCAGAACACCACTCAACCACCCAAGAGACATAAGGAGACCATCCTTTAACCAAAACTTATCGATGGTTCTGCCATCTTTGGCCTCACCTGTCGAATAAGTAAGACGGAATTCGATCTAAAAGAACACTTTGGTCACACATTAATCAAGGAAATTACTAGCTCTACAAATTATGAAGCTTTGTTATCCGGCCGATTCTTCGATTTGGTACCCATTTGGAAGCCTGATTCATGCAGTGAGCTTCTTGTTCACATAATCAAGGTATTCCTGCAGAATGCCAACAGCGGCAAACTTGTCGATAATTGTCTTCGCCTGAACTGGATGCAGATTCAAAGGCTTTAACAGCAATTCCACGTTCTTTGACGTAAAGCGCTCGTCCCAGTA…
T4-16953	GRF	2.58658	4.10509	4.73076	2.17115	3.66557	1381	CTCTCTCTCTCTCTCTGTCTGTCTCTCTGACTCTCTCTCTCTATGGACTTCCATCTGAAGCAATGGAGAAATCAGCAATATGAGTCAGAGCAAGAAGAACAAGAGCAAGAACAACAACAACAACAACATTCTGCAAAGATACCAAAACTTCTCCTTGATCATCACCAGCCCCATCAGATCAAACCAGAAACTTGCACTGTTTCCTCTGCCCTTCCTCTGTTTGTACCTGAACCCAACTCCAACAAAATCACCACCGCCCAACTGTCAGTAGCATTTCCTGATCAATCAACAACACCATCACTAACACCAGTTTCTTCTTCTAGACACCCCAGAATGGGGAGTTACTTCAGCTTGGCCCAATGGCAGGAGCTGGAACTGCAGGCTTTGATATTCAGGTAC…
T4-17422	GRF	12.7394	10.0939	9.67349	7.7301	26.3941	1369	GTTTAAAACTTTCATAAATTACATCAAAACTCATGAGAAAGAAAAAGAAAAAAAAAATAAAGTATTTGCTAACTCTCACAGATCCAAGCGAGTCAAACTGGCTAGTATCCATTTCAAACAGGGATGTAAGTCATGTCTTTAGTTCTGTAATTTAAGAAAAAGCCATAAAATAAATATAAGAAAAAAAAAACACAACAAAGATCAGCATATTATTATTCCAAGCTTCTGAATGTTGTTTTCTTTATAACCAAGTAAATCTCCTCCTCTCCTTTGCCTGGATTAGTACTAGCGGTAGTTCAGCATTACAGGGATGGAACTGAGGAAGTGGCCAGAGCTGAACCAAGAACATCTTCATATACACTAGCCCCATCAATGTTGTTCTTTTTGTTGTCACCTCTT…
T6-13927	GRF	9.61421	9.80732	4.78764	8.66785	9.56459	1770	TCTGTCCCCGTCTCCGAGCTACGCAAATGACAGAGAAAGAGAAGAGAGAGAAAGTCTTGTATGTTGGGCGGTTCTGCTTTTGAAATGCCTCGTCGTCTCTCTCTCTCTCTATTTCTCTGTTTGTTTCAGATCTCTTCCCTTTTCAGCTTTATTTATGTTCTCCATCTGTCTCACGCATAAACACAAGCACTTAATTATGCTGTAATTGAGACCCTCTTCTTCAACCTTCTCACTCATGTCGCTTTGAAATATGGAGTTTCAAACTCTCTCTGGTGGTGGAGTGGGGAAGAAGGAATGGACGGTGGTGATGCGTGGAGAGAAGAAGATCAGTGAGGTCAAGGAAGAATCGTGTCCGTCGATCAGGCCTGCGTTCACGCTACCTCAGTTGCAGGAGCTTCA…
T6-17284	GRF	13.9788	21.9923	20.9505	15.4835	14.9649	1458	TTATAATATAAGGTATAAAGCTATTTTCTATTCTTCGTTGATAACATATTGGTGTCTCTACATTTGTTGCAGCCAGGAGTCATTGACAAATACTGTAGTCTTCTCTATATATGTGTGAATTTTAGATGAACTTCATATCAAATGTGATCGTTAAGTTACACGTGTTGGTCTGACGTGTCACCCTGTTTCCTTGATGTTGTGATGTTTTTATCATCCTAAGTTGAGCAATTGAGATGATTAAATAAGAAGCTTGGAACTTGGGGTTTGTAACTAAGAGATAAAGCATGTCAATCCTCTAGGGTGATGTCTTTAGGCTCACATAGATAATAACTTCTGGTGGTTGAAAGTTGGGAACTTTTCTTTATTATGGTGTCTATGTTTGAATATGTGTCGCCTGTA…
T6-17412	GRF	9.22777	11.9892	8.8985	14.2216	19.4789	1389	TTTCCTTCTTTTTTTTTTTTCCTTCTTGTTATTTTCAGAAAATGATAAGTGCAAGTGCAAATGCAAGTGCAAGAAACCGGTCTCCTTTCACTGCAACTCAGTGGCAAGAGCTTGAACACCAAGCTCTTATCTTCAAATACATGGTCTCAGGTGTGCCCATCCCTCCTGATCTCATATACTCTGTCAAAAGAAGCCTGGACTCTTCATTCTCTTCCAGACTTTTCTCTCACCATCCAACTGGGTGGGGATGTTTTGAAATGGGTTTTGGGAGAAAAGTGGACCCAGAGCCCGGGAGGTGCAGAAGAACCGATGGGAAAAAATGGAGGTGCTCAAAAGAAGCATACCCAGATTCCAAGTACTGCGAGAGACATATGCATCGAGGCAGAAACCGTTCAAGAA…
T6-951	GRF	0	0	0	0.685783	0	258	GGAATCATCTGGTCCTGCAAAATGCAAATGTGGCGTTGAGGTTATCATTTGAACAACCAAAACCGAGAAGAACAAGGGTAGAAGATTCATTGAATGTGGATTATACGAGAGTAAAACAGAGCCTGGATGTGGATTTGGTGAGTGGATTGACGATGATTGTGAAATTTCAAAGACTATTGGCTTGACAAAATAGAGATCTGAAAGGTCCATTGTAGAAGCAGATGAAGAATTGAAACGGCTTAGACTGGAGATGGAAA
T7-20097	GRF	1.03306	2.39527	2.17029	3.03499	8.79662	814	ATGGAACCTTTAAAAAAAGAGAGAGAGAACAATGTCGGTAAAAAAAATCAGGAATTGAGTTGGATGTATGACAACCATAAAAAAGTAAACTGAAAAGAAAAAAGAAAGAAAAAAAGGGACCAAGAACAAGAACAAACCAACAAAGAAGAAAAGATGTGAATCCAAAAGAAACACCCAAAACTGAATGTTTGGTGAAAGGGGAATCTTGAGATCATGATCTTTCTCAGTAGTTACCATTATGGGTCCTAGAAGTGAAGATTGGGAAGTCATATGAAGAGTTGTTGGTACTGGGAATCGAAATCGAAAGCTGTGTTGTGGAAACAGATCCACTGTTGTTGGAAGATTTGTCTTCCAAGTCAAGCCATGAGTCCTTCTTCACTACCGGCCATTCATCAAAGA…
T7-20098	GRF	1.85158	4.37116	0	0	2.76874	568	TCTCTCTTTCTCTTTCTCTCTCTACAAAGTTTCTACTTTGCAACCTTTTTTTTTCTTTTTGAGACTCTTCTTGTTCTTGTTCTTGTGTTTGGTTATTATGAGTGGAAGGAACAGGTATCCCTTCACTGCATCACAGTGGCAAGAGCTTGAGCACCAAGCTCTCATCTTCAAGTACATGGCCTCTGGGATTCCCATCCCACCTGATCTTCTCTTCACCATCAAAAGAAGCTACTTGGACTCTTCTTTGTCCCCCAAGCTATTCCCTAATCACCACCCTCAACATGGTAGGTCATTAGCACTGAAAAAAACACAACTTGATCTCTAGCATTCTTTTCCCACTTAAAAAAAATATGGATTTTATATGTATATGTGTATATGTGTGTGTGCATATGCAGTTGG…
T7-22211	GRF	15.0659	9.32594	3.52569	3.20157	22.6554	1102	CCTAAACCCAAACAAAACCCTCTCCGAAGCTGCTTCATATTCTTTCTTCTTCTCAGACAACTTTTACAGTCGCCACCGCCGCCTCCACCACCACCACCACCACCTCCTCGTCTACGGTGGCGTCACTTGGAGGTGCTGCATCCAACAGCCTCGGTGCATCTAATTCATCAGCGGCCACGATGCACATGAACAGGATTCAAAGCTCTCATGGAGGTCTCTCCTTGCTCTCATCGTCTAGATCAGACCAGTTGGGCCTCGTCAACTCCGAATCGCAACACTCGCTTCGCCAGTTCTTCGACTTGCCCAGCAAAGCCGCCAAACCCAACAACAACCAAACAACAGTTCCAAACTGGCCAGAATCCGACAGAACCCAGCTCTCGATGTCCATCTCAGGCATGT…
T7-24042	GRF	5.93481	4.83129	3.26749	1.37424	11.3907	1027	AGGCTTTCTTGAACGATGGCGGCCCCTGTTAATGTGCCTTTCGCAGTACTTCTGGTCTGCTACAGCGTCCCTCGAGCACCGCCATTTCTTCCCATCGGTCCGGCGACACCGCCCCGGCTCGGGGTCGGTGTTGTCCGAGTAACCCAGTTGGAAAGAGCCCCACCATGAATTGGGAGGCAAAGGGGCAGGAGATGAAGCAGACTGGGCATATGGATTGAGGGATTTCTTGAGGGGTATGAGCAAATTGGAAGGTACAGGGACATTTGAAGTGATGTACTTGTAGATCAAGGCTTGGTGCTCAAGCTCAATCCACTGAGATGGAGTGAATGGTCCTCTGAACCCAGTACAAGGCACATGCATGTTTGCATTCAAGCTTCCAGAACCATAACCAGCATTTCT…
T7-26340	GRF	10.6567	11.6524	8.39546	14.6755	57.9591	1262	TAAAACAAAAAAAAAAAAAAAAAAGGAAAAGGAAAAGTGAAGGCATCTTAAAAGCCAGTCCTGCCTCCCTCTGACCTCTCTTTGCACTCTTTGCAGCGAGTGTTCTGAGCTCTGAAACACTGCTTCAAGACTTTAGAGCGAGAAAGTTTTTAGAGAGAGAGAGAGAGTGGAGGGTGTGTATATAAAGAGAAAGAGTGCTTGAAATGCAGCAGCACCTGATGCAGATGCAGCCCATGATGGCAGCCTATTATCCCAACAACGTCACCACTGATCACATTCAACAGTATCTGGATGAGAACAAGTCATTGATTCTGAAGATTGTTGAGAGCCAGAATACAGGGAAATTGAGTGAATGTGCAGAGAACCAAGCGAGGTTGCAGCGAAACCTGATGTACCTGG…
T7-31806	GRF	14.4638	10.3346	0.30901	5.35015	11.6083	1714	TGATGATGATGATGATGATGATAAGCCTCCTCCTACTCTTCTCACCGCCAGTGGTAGTGGTGGGGGTTTCGCTGAAGAACATGGTTGTGATGGGGGTGACTCTTGTAGTGGACCCTTTCTTCGCAACAACACAAGCAACATTAACAACATCAACAACAACCACAACTTGGTTGTCGCTTCCATGAGCGATATATACGATGTGGTCGGTGCTGCTGATTTCGGCTCACCCGTCATGCCATTGCCACCCAAGTCCCTGCTCTTCCCCAGCTCTGATTCCTTAATGTCCCACAATTCCTCTGGCGTGGTTGTGCCATTCACAGCAGCTCAAAAGCAAGAGCTTGAGAGGCAGACCATGATTTACAAGTACATGATGGCCTCTGTCCCTGTCCCTCCCCAATT…
T1-22664	HD-ZIP	23.6353	15.0947	38.0735	17.3346	22.4398	2678	GGGGCTCCTATGCATTAACAAATGCTGCATATCCAAGTGATACAGATTTGTCCATAACAAATTAACCCAAAAAACAAAAATAAGAGCTGCTGGTCTAACCTATCAGGTTTTGGTACTGAAGCTAAGTTCTACAAGTGATAAAAAGTCTCATACAAAAGACCAGTTAATGAACATGAAGCAAATGCAGTGAGCATTTTCCTCCTCATTCAAAACCTTCCAAGCCACAGCTCGCTCATAGGAAACTGGCCTTCCCATGCTTGACATGCAGATTCCGCCTTGAAGACACATAAATCCCTGTTGCATTATCTGAGGGAACTCGGAGCATAGGGTCTTCCTTCCATTGTCATCGAAAATCTTCTCCAGTGTAATGTCTTGAAGCGCGACCAAGGTCGTCTCCAG…
T2-19962	HD-ZIP	0.735875	1.24088	2.67965	1.23537	3.66793	857	AATTACTAGTCAAAAGGTGCAAAGTCATCTAGTAATTAAGCTAATAAGATGAAAGTAGCTAGTTCTAGTTCTAGATGGACAAGTAGAAAACGATTTAATTACAAGATTACATATTAATTAAAACTATCTACACGGGCTACTAAGAATTATAGTCCTAATTAATGACCAGTTCACAGGTACAAATTAACCCAATCCATTCCATGAATGTAGTTGTTCTCAGGTGCATAAAACATGTTGTCATATCCATCAGGTTCCACCCCAAATTCCCCTAAGAAGGGAGGTTCCACAGCTTCCATCGAGAGCGACGAGCTCGGGCTGTTGCTCGAGACTCCCTCGACGCGCTCCGCCAACCGCCGGATCTCCTTCTCCGCATCCATGAGCTGCTCCTTCAGTTGTAGC…
T2-21583	HD-ZIP	0	0.962131	3.45218	0	0	921	CTAGCTTCTCAGAAAAATAATGGGTTCTGGCGTTTGCAACACTGGACTTGGGCTTGGCCTAGGCTCAGATCTTCATAAGTACTCATCAGATCATCTTCATCAAGAGAACAAGAAGAAACCATTGTGCTTAAGATACGACCACCTTTTGCCGTCTGATCTAACGCTTGGCCCATCAGATCATCATGAGGCACATCAACCGGCTGCTGATCAGGCCTCTAGATCAGTATTTTCTGCTGCAACTCATGAAAATCTGTCTTCCGAGTTGAAACGGGCCTCGTCGGATTTGACGTCGTTTTCCAATTCCTCCACTACTGTGAAGAGGGATCGAGATATTGAGGACGTAGAGATAGTGAGAGTAGTGTGCTCGAGAGTAAGTACTGATCAGGAAGATGAAGAGGG…
T2-22682	HD-ZIP	12.2746	9.09465	72.9846	8.74206	7.107	1130	GAGAGAGAGAGAGGAGAGAGAAAGTAGCACTGGTGATGGAGTCCGGCCGTCTTTTCTTTGACCCCACGTCCACCTGCCATGGTGGTAGCATGTTGTTCCTTGGAAATGGTGATTCCGTTTTTCGAGGACCAAGATCAACAATCATGAGCATGGAGGAAAGCTCGAAAAGAAGGCCTTTTTTCAGCTCGCCGGAGGATCTGTACGACGAGGAATATTACGACGAGCAGTTGCCGGAGAAGAAGCGCCGCCTCACTCCCGAACAGGTTCATCTGCTGGAGAAGAACTTTGAGGAAGAGAACAAACTGGAGCCGGATAGGAAAACCCAGCTGGCCAAGAAGCTGGGGCTGCAGCCTAGGCAGGTGGCTGTGTGGTTCCAGAACCGCCGTGCTAGGTGGAAGA…
T2-22740	HD-ZIP	0	0	0	0.762971	0	462	TATTGGGTGAGGATACAAGAGCGCAGAGCGACTGGTGGTGGGGCGGCAGCGGGCTCGTGATGGCGGTGGAGCTGGTGGTCGTAGAGCTGATGGGACGGCGGCGACTGCTGGGATTGCTGGCGGGCCTTGGCGAGCTCCTTTACCATGAACCGGCCGTCGGACGAGACCAGCACGTTGTGGAACGTGTGCGACGACCGCGGCGGCGCCTCTACGGCTCGCTTGCACCGCGCCCTCTTGTTCTGGAACCAGATCTGGACCTGCTTGTAGGTCATCCCCAGACCTTCGGCCAACCGCTTCTTCGTGACCTGCGTCGGCATCGGCTCCACCTTGAACATGAGGTCCAGGATGCCCGTCTGGTCCTTGCCCACGCGGCGCCGCTTCACGTCGCCCGCAACCGGC…
T2-25813	HD-ZIP	14.2001	28.1153	7.10605	5.89273	13.9173	1317	AAACACACGAGTTTCGGAAGTCACAAAACTACATTGATGACTCACCCCTTCCCCAGTTCCCACCACAACCACCCCGCGCTCCTACGACGGCGCTTGAGAGTTGAAAACACCAAACACAACAACAACAACAAACGCACACATCCCAACTAAACCATAGTACAAAACATGTTCGACAACCCAGAATATTCATACTCATGTTGTCCCACATCGTCGGGACTCGGTGACGACCCGCCTTTCTCGTGTCGGAAGCTTACCAAGAAGAGCAAGAACAAGCGCCGATTCAGCGACGAGCAGATCAAGTCCCTCGAGTCAATGTTCGAGAACGAGACGCGGCTCGAGCCGCGCAAGAAGATTGAGCTCGCCTCCGAACTCGGCCTCCAGCCTCGGCAGGTCGCGATT…
T2-26294	HD-ZIP	4.55376	3.90923	11.5496	1.38995	5.08985	2537	TTCCTTTTCATATCAACCAAATAATGAATTCAAATAAACTCGCATGAAGAAAAACAGACTAACAATTCACCTAGATGCTTTACATTTACATTAGTTGGGTCTGCCTAACCAGTTGAACTATATGGATCAGCTCTCCTCACATTGCAAGCTTGTCTTAATATTCTTCAAAGTGCATGATATAAGGGTGTTAACAGAGTCCACAGATTCCATAGTTAGTTTTGCTGTGGGGGAGGTGTTGGTTAGTATCTGGAATGCTACTGTGAGCAGAGACCCTCCTTCTGAAGTTTTCTCCTCTGGTCTAGAGGTGATGACTAGAGGCCTTGACTCGACCCCATCAGGAAGAATCGAGAACCCCGACGGCAAAATGGCGAGGTTGCTTGAGTCACATCCGGATATCAC…
T2-27139	HD-ZIP	1.85404	1.5632	7.79004	0.389065	3.85056	454	GTTCTGAAACCAGACTTTGATCTGTTTAGGCTCAATGTTGGAGAGAATAGGACACTCCCTGATGAGCTGTTGCCTTCTCAAGGAGCTGGGCTTTGGGCATTCCGTGTAGACCCTCTCCAAGGCCTCAACTTGCTCAGGAGTATACCTCACGTACTTACTAGAATCCATTTGCTTGCTGTTGCTGTTTGCTGATGAGTCCTTGTGCATCACAAGCGCCATGCAAATGAAGAAGCTCTGATTTTATCGTTGTTGTTGGTCTTCTTCTTCAGCTGTGTTGTTGTTGTCGACAAGGGGCAGGCTCTCTCCACCAAGAGAGCCTCCGCTCTCGTTCATCAGCTGGGGACTACCTTGCTTTGTTTGTTCTTTATGTCTTCTTCTTCTTCTCTTTCTCGCTCTAGA…
T2-28861	HD-ZIP	20.6128	19.5903	49.4024	15.4593	25.5845	3444	AAAAAAAAAAAAGAAAAAGAAAAAAGAAAAGCATTTCTTGTTTTTCTTTCCGAATCGTTTCAGTAATTTTTTGGAAGAAACAAAATCTCCAGAGCCCGTGGTTTCCCCTCCCTCCTTTTGACTCCCTCCCCTCCTCAAAAGAAAGAAAACTTCAACCACTTTCTCTCTCTATCTCTCTTTCTCTCATGGCTTCGAAACCCTAGAAAATGTCTCTGATATCGCGACCCAAGCGGTGAAGATCGGCGACTCGGAGATCGCTGGTGATGGGGAATCGGAGAATTGGCCGAGTCGAATCGGGAATTTCTTTCTTCTTCTTCTAGGACTTCATTAAAAAAAAAAAAAAAACTTTTTTTGGGTGGTTCGGAAGTGTTTTCTGGAATCAGATCGTGGTGTTTGGTT…
T2-5842	HD-ZIP	0	0	0.732135	0	0	483	AAATAAATCCCCACTTCGGAAAGGGAGTCCAAAAAAAAGAAAAACACAAAACGCCAGCATCAGCATCAGCAAAGGTGCTAAGCCATGAACTCGACGACTTGTGCTCGGAAGAACAAAAAACGGTTCAACATCGAACAAGTCAAGTCGCTGGAGATCATGTTCCAAGAAGATTCAAGGCCGGAATCAAAGACTAAACAGGAGATAGCCGAGGAACTCGGGCTGCAGCCTCGTCAAGTCGCCATATGGTTCCAGAACAGGAGGGCTAGGTCTCGGACAAAACATATTGAGAGAGAATACAACACACTGAAGATGAATTACGACACCTTGGTCTCTGGAGTTGAGTCTCTTAAAAAGGAGAATCAAGAACTAAACATCAAGCTACAGGAAGTTAAGACTCTG…
T3-16081	HD-ZIP	2.60707	3.71987	2.02229	1.01001	0.999602	1048	ATTACATAGCCTAACCTCTTTAGCCAATTTTCTAGACCACATTCACCTAACAATTACAAAATCCATCTCTTCCCTCCATAAACCATGGACAGAGCAGAGTACTCTGAGTCACCAAATTTTCAGCCTCCCACACTTTCAAAGAAGAAGAGATCAAACAAGAACATGGACAAGAACCAGAGGAGGTTCAGTGATGAGCAGATAAGGTTGTTGGAGTCCATGTTCGAATCGGAGACAAAGCTCGAGCCAAGGAAGAAAGTACAGCTCGCTCGAGAGCTCGGTCTTCAGCCTCGGCAGGTCGCGATATGGTTTCAGAACAGGAGGGCAAGGTGGAAATCCAAACAGATAGAACAAGACTTTAGAACTCTGCGAGCGCAGTACGAGAGCTTGGCTTCCGAGTTC…
T3-27538	HD-ZIP	27.8226	29.894	3.62557	24.4683	34.1877	3797	AAATGTTCAAGTTGCAGCGGAGAAGGAGAAGAAGAAGACGAAAAGGGAGCCCAAAAACGAGTTCGCTGAGTCGCCTGTGGTGTCGCCGTACTTCATGAATGTCGGAAACGACAAGGGAAAGATGGAAAACGACATCGTTGCAGAGAAGAAGAAGGAGTTTGCTGAGTCGCGCGTGGTGTCGCCGTACTTCAACGACAGGGTAAATAGGGAAAACCACATCGTTGCCGTGAAGAAGAAGAAGAAAGATGAGAAAGAGAAAAGGCAGAGTCCAAGGAAAAGGGAGGGAATGAAGTCGCTAGAGGATGTTCTTTCTCGGTACGCTTACAAGGCAATCATGAAAGAAAACGAAACAGAGAAAGAAAAAGAAAAGGAAAAAGTGGTGGAAAAGAGGAAAGAGAA…
T4-10545	HD-ZIP	13.3222	9.76729	12.1686	10.6963	11.5485	726	AGTTTTGAAACTCCAAACCAAAAGTAGAATTAACAAAATATGGATTTCCACTACATACCAACCCAAGATCCCTCAAAGCCACAGCAGCGCAGCAGAAGGCTAACCCAAGCTCAGGTCAGGCTCTTGGAGACGAGCTTCACCACTGACCACAAGCTCCAAGCCGAGCGCAAGCTTCAGCTCGCCGCCAGGCTCGGTGTGTCCCCAAGGCAGGTGGCCATTTGGTACCAGAACAGGCGAGCCCGGCACAAGGCGCAGACCATAGAGTATGATTACAGGACAATCCAAATGAGGCTTGAAGATGTCGTGGTCCAGAAGAGAAGGCTTGAGAAAGAAGTTTTTATGCTTAAACATGAGCTGAACAAGGCGAATCAGATGCTGCTTCTTGCATCTTCTGGTTCC…
T4-11760	HD-ZIP	0	0	1.02883	0.513837	0	344	CTCCAAGGCCTCAACTTGCTCAGGCGTATACCTCACGTACTTGCCATTGTCCATCGCTATCTTGCTTCCTTCTTTACACGCCGATGTCACCGCCATCATAGTTCCCTCTCACCCCCACCCCCCACCCCCTTAGAAAATCTTGGTTAATGGAGAACGTAACAGCTTTGTGATGAGTAATGTTAACAACCACATCAAGCTTAGAAACACTAAAAGAAGAACACAACTTTCTTTGTACTTGTGAGAGATGAAGCAGAAAGAGTTAACCCCAATGATCAAACATGAGATGTTATATAAAGATGATACATATATACATACATATGTGTACACACAAAGATCAAACTGG
T4-12052	HD-ZIP	4.11705	10.1967	0	6.04767	5.98536	817	TTGAGGATAAGAGAGGGAAAAAATAGAATCAAGAGTGAGGGGAAAAAAATAGTAGAGCCAAAATATGGATTGGAATGGAAACTTGAGGCACTTCGTTTCTAGACCTGAATGTTCTTATGGCTTCCTCTACAACTATAACTACGACCAGTATCAGGGAATGGAGATGAAGCATCAAGGAATGATTTCGGAGGCGGTGGTACCACAAGGGTTGGTTCCTGGAATGGAGATGAAGAACAGCAATAGCAGTAGTGATAGTTACCAGGACAAGAAGAAGAGGTTGACGAGTGATCAGTTAGATTCCCTGGAGAGGAGCTTCCAAGAGGAGATTAAGCTCGACCCGGAAAGGAAAATGAAGCTCTCGCGAGAGCTGGGGCTTCAGCCTCGCCAGATTGCTGTTTG…
T4-26884	HD-ZIP	46.3159	42.9128	8.17709	35.6682	44.2769	3009	GAGGGTCCAAGCGCAGTAGAAATAGATTTTTAGGGTTTCTGGGTTTACAAATATGCCCGCCGGGATTATGATTCCGGCAAGAAACATGCCGTCGATGGTCGGAAGGAACGGAAACGTTGTTGGTGGGTTTGGGTCATCTTCAGGACTTACTCTTGGTCAGATTGAAAAACCATAAGCCTTGGGAAAACTTAAAGATCTGTAGATATGTTCCAGCCAAACCTGATGGAAGCTGGTCAGCTCCACCACCCGGTACTAGATCACATGACTGCACAGAACACCTCCGAGAGTGACATCGCTCGGAACCTCGGCCGTGACGACGACTTCGACAGCGCCACCAAATCGGGCAGCGAGAACCATGAGGGAGCTTCCGGCGATGACCAGGACGGCCAGCAGCGCCCC…
T5-14610	HD-ZIP	5.89548	4.39713	7.81234	3.42595	5.46273	927	AAATAATGGAGCTTGGTCTGAGCTTAGGAGAAGCAGCTTCAACTCCATTTTTGTTCCTAGACAAGACCACACAGAAGGAGGAGCTAGGGTTTTGCATGGCTTTGGGAAGCACCTTCAGATCATCATCAGACGATCAGAAAAGAGAGCTGCTTGATGATCAAGATCATGAATATGATGATGACCATGATCAGATCGGACGAACAGGAAGGGTTGGTTCTTCAGATCCAGTTACTGTTCCTCTGCAGCTTGATCTTTTACCTTCTGTTCCGGTTCCCCGTGGCCATATCTCCACCTCGCAGTTTCGCTTTCCTTGGCTCTCTGATCACTATGGACCGGCGAAGGGGTTTGATGTGAACCGGCTACCGGCGGCGGCGGCGGCGACAGAAGAGACGGAAGATG…
T5-18359	HD-ZIP	8.20869	13.1135	8.53178	10.1541	8.25494	973	CTCCTCCTCCTCCTTCTCCTTCTTCCTCTTCCATGCAATATCACCACCATCTTCATCCTCTGCCAAAAACCACCTCTCCTTGGAATGAAATCTTTCACCTTTCTTCAGATCGGAACTCCGACGCGAGGTCGTTTCTCCGGGGACTCGACGTGAACCGGACGCCGCCGTCTGCGGCGGCGGCCGACTACTACGAGGAGGAAAACGGCGTGTCGTCGCCGAACAGCACGGTGTCTAGCATAAGCGGGAAGAGGAGCGAGAGAGAGGCGACGCTGGGAGGAGAGGAGGCGGAGGAGGGCGACAGAGACTCCTGTTCTCGCGGCGGCGGCGGAAGCGACGATGATGACGGCGGAAATGGCAGCGGCGACGCCTCCAGGAAGAAGCTCCGCCTCACCAAGGACC…
T5-25108	HD-ZIP	26.1192	32.2188	75.8387	35.3175	16.5481	2067	GCCAAACCCACCTCCAATCCGCCACCGGCGATCCTTCTGCGCCGCCCAAACAAAACTTCTCTCTCTTTCTCTCTCCTCTCTTTCTCTCTCTTCTGCAACTCTGCTCCGACGTCTTCTCGTACCAACACCTTCCATTGGCCCTCTTCTCTTCTCTCTCATCATCTTTCCGAACTTTCACTTTCCACGACATTAGAGAAAGAGAGAGAGAAAGAGATTGAAAGACCGAAATTTACAACCAAATCCCACTTCTCAGACCCTTTTTTACAAAAACAAAGAAAAAGTTCACGTGGGATTTCATTTCTCTCTTCTTTCCTTATTCAGGCAAATAAACTTGGTTTTCACTTTTTTCTTCCTAAAAATATTATTCTGCTCAGTTCCATTGATCCTCGCCGGAGCAGT…
T5-26564	HD-ZIP	30.5803	25.3636	32.2963	24.694	42.8152	3798	CTCTCTCTCTCTCTCTTCTTCTCTCTCTTCACACAGAAAAAAAAAAGAAAAAACGTAAAATAAAAACCCAAAACCTTTCTCTCTCCTCTTTGGCAAATAGGCCGTCTTGTAAGAGAGGCATAGCTGAGTTCCTCCGTCATGATTGTGGTTAGGGTTTCGCTCTGTCTACTTCTTCTCTCTTGGCTCGCTCCGTTTTCTTCTCCACCACCTCTCTACTGCTTTTAGCACATTGCCTCTCTTTACTTTTCCCAGAGAGACAGTTTTTTTTTGGGTTCTTCTCATTCTTCTTGTTTATTGTTATTGTTAATTCTTCTGCGATTTTTGTTTTCTGGGTTCCATTTCAGGAGAAATCGAAATGTTTGTTGTTTCTGAAAATGTGTTTTTCTTTCTTATTCCCAA…
T6-13505	HD-ZIP	7.47837	10.4279	4.10898	8.93303	4.77892	731	GCAAACAGAAGTGGACTGTGAGTATCTGAAGAGGTGCTGTGAGAATCTGACTGAGGAGAACAGGAGGCTGCAAAAGGAAGTGCAAGAGCTTAGGGCACTAAAACTGTCCCCACAGCTCTACATGCACATGAGCCCTCCCACAACCCTCACAATGTGCCCGTCATGTGAGCGTGTGGCCGTCTCATCCACGTCGTCCTCAACCTCCACCACCGCCGCCCCAAATGGCCCGAACCGGCAGCCCTCAGCCCTCGGTCCCAGCATCCCGCGGCCCGTGCCCATTAACCCGTGGGCCGCATTGCCGATCCAACACCGGCGGTGTGATGCACCCGCTTCGCGGTCCTAAGTAACTATGGTGCTAGATTAAGTGTAAGCAGAAGTTTTAATAGAAGAGAGTTGATG…
T6-17830	HD-ZIP	18.4605	19.8671	12.2338	28.4715	51.6185	1400	CGGAAGTGCACAAAAGAGTAAAATCAAAAATTAAATAATACTAATCCCTTCATTCATAGATTGTACTGTTTAACAATTTACAAACACATAATTAAAAAGGTAAAAGAAATTAAAGAAAAAGGTAAAAATTGATCATGATCAGTAGGAACTATATTTCTTTTTTTCTACAATTAATTACACTAATTAATGATCTTCCACTACAAACCCTTAACCAAAAAAAAAATCCAGGGGTCATGGTCCTCAATATGGAGAGGACAATCTTCTTAATTTGCCTTTTTCTTTTTCTCCTCCTTTCCTACTATATATGTCCTAACAATAATATAATACCCTAATTAATCAACAAGCTGCAGAAGGATTGGTGAAGGGATTATAGAAGTGTGGCTTGGGAGCCATGGAAAA…
T6-22416	HD-ZIP	137.768	155.223	90.4432	122.91	105.107	1868	TCTCCACAAGAAACCGGATGTAGTTAGATTTTTGGACTGTAGAATATGGAAGTCAACTAGGACTTTGGTGCAAACAAATCCTTAGCAAAAGTTCTTGAATGATCGTCCTGATACATCAGCTTAGTGCTCTCACTGTTTGTGGATAAAATTCAAGAACGAAACATAAAAGTAAAAATGCCATTAAGGAATCCTTGTTTGTTCTTCCTTTTTCCTCCTCCTTTTCTACAAAATTCTCAAATCGGAATTGAATAGCCACAATATTCTTATTCAGTTGAATTGCCAACCAACAAAAGTAGAAGTTTCATTTAAACACTAAAAACCCAGGGGTGAAAAAATACAGAATAGGGGTAAAAACCACCATCTTTCTTAATTCAAACCTAAACCCACCACCACATCAGG…
T6-9136	HD-ZIP	0	2.21686	3.78772	1.89173	0.936121	560	TGGGGCAGCAAGATTTGTTAATTTGCTCCCTCAAGTTCTTGTTCTCATCCCTCAGTTTGTCTATTTCTGATTTCAACAATGAGTTCTCATGACGCTCTTGTATTGCCTTGATTTGGGTTCGACGATTTTGGAACCAAAATTTGACTTGTCTTGGTGCGAGGCCCAATTGCTTGCTTAGTTGCTGTCTTTGCTTCTCATCAGGATGAGGTGACTCCTTGAAGAGCGCTTCCATTTCTCTGATTTGCTCAGCAGTGTGTCTATGATACTTCTTCCTCTTCTTTTTCTTGTTCTTGTCTCCATCGCCGGTACCGTCATCATCATGCTCACCTTCTCCGTCAAACTCATCATCCGACCTCGATCTCGCCGGCCCCGAATTCTCGCTGCTTATCTCCACCGTGT…
T7-17423	HD-ZIP	5.46236	6.07087	0	2.50093	5.56913	2538	TTTTTATTTAATTTGTATACTTTTTGTTTTTTTATATATGACATGATTTACCCCTAACGTTTATATTTGTCCATTATAATTCTTTACACGAACATTTTCCTTTTTGTCTTCCGTTACCAAAAGGCCAAAAGAGAGAAAAAAGGGTGAAAAATATCTGTGTCTTTTTTTTTTTTTTTGTAATATCGAGAAGAAGAGTTGTTGTTTATCTCGATTCATCGTCGTCTAGGTGGTGGTGGAGGAAACACTGTTTGGCTAGTGAGAAAATAAGGAGAGAGAATTTTTTAAAGACAAAAGAAAAAGAAATGGAATACGCGAGTGGCGGTGGCTCAGGAGGAGGAGGAGACAATGATGCCTCGGATGCTCAGAGGAGGAAGAAGCGTTACCATCGTCACACAGCTC…
T7-20986	HD-ZIP	8.3868	4.46158	4.27897	7.37502	5.72311	2104	GTTCGACCTCGGGTTTGGAACTTGCTGTTGGAAGAAATGGGATTGGAGGTTTGAACGTTGTTGGCCCTGCATTGCCAATGGGAATCGAATTGGGAGATGGGCTTTCGACCGCTGGGCAGATGATTCCGATGATGAAACCTTCGATGGGAATGAATGTTATGGGGAATGAAATTCCGTTCGAGAGATCGATGTTGATTGATCTTGCATTGGTAGCCATGGATGAGTTGATTAAGATGGCTCAGGCTGATGGTCCACTGTGGATCAAGAGTAATGGGGGTAAAGAAACATTGAATTATGAGGAGTATATAAGGGCATTTCCTCCTTGTATTGGTCCAAAACCAAGTACTTATGTGTCCGAGGCGACTAGGGATTCTTCTGTGGTCATCATCAACAGTTTGG…
T7-25331	HD-ZIP	2.35774	10.3812	0	1.31937	10.2286	1604	TCTCTCTCTCTCTCTCTATAGCTTGTGCCACCCTTCCGTTATCTTTTGGCAGATAGTAGAGAAGAGCTAGAGAGCTTTTGCTCCACCGAGATCTTAGTTGGCGTTACAATCTTTATTGCCTATAAGAGAGTTTGAAGTTTGGAAATATAGTCAAACTCCTTAACTCATTTTTGTCAACTCCTGTCTAGTTTTGGCACGTAATATAGAAAAAAGCTGAGCACTTTTTCAAAGCCCCAAATCGTAGCCATTTCCTTTTTTTTTTTTTTTCGTTTGCCTTTCTTCTTCGCTTCCGTTACACATCTTGTAATGGTCTCTCTATCTTTTCTCGCTCAGCGCCAAAGAATCTATTAATAGCAGCCCCGGAAAACCAAACCCAGAAACCGTAGAGAAGAAGAAAAT…
T7-25332	HD-ZIP	14.4807	15.8718	0	4.86197	19.2475	1741	ACCTAGTTGAGATTCTCATGGATGCGAATCAATGGTCTACTGTATTTTGCGGTATTGTCTCGAGAGCAATGACACTTGATATTCTCTCAACTGGAGTAGCAGGGAACTACAATGGAGCCTTGCAAGTGATGACAGCTGAGTTCCAAGTACCTTCCCCTTTGGTTCCAACCCGTGAGAATTACTTCGTAAGGTACTGCAAACAGCACACCGATGGAACTTGGGCAGTGGTCGATGTTTCGCTGGACAATCTTCATCCAAGCCCGATCTCCAGGAGCAGAAGAAGGCCCTCCGGTTGCTTAATCCAAGAATTGCCGAATGGATATTCAAAGGTCATTTGGGTTGAACATGTTGAAGTGGATGATAGAGCCGTTCACAACATCTATAGACCTCTAGTGAACG…
T7-2853	HD-ZIP	0	0	0	0	0.792866	221	TGGGGATCCCGCCGAGGCAGGTGACGGTGTGGTACCAGAACAAGCGGGCGCGGTGGCGAACGCAGAGCCTCGAGCTCGACTGCGGGACGCTGCAGGTGAGGCTGGAGAGTGCCTTGGCCGAGAAGAGGCGGCTGGAGAGGGAAGCGGATCGGCTAAGGCAGGACCTTCAGAAGGTTAAGGAAATGTTGCGTCTTGCCGTGGAGTGCAAGAAACCGCCATA
T7-29754	HD-ZIP	67.5255	70.7505	55.6049	28.1332	35.5208	1705	TCTCTCTCTCTCTCTCTCTCAAAGTTCTCTACTCCAAGCTCTCCTAACCATTCAAGGAACTCTTTCTCTCTCATAAGCAGGCATATTCTCTCTCTCTCTCTCTACCTTCAATATCAAGAATTCACCACTCTCTGCACTGTGATTTAATCTCAATCTCTGTAACTCTTCAACTGGCACCACTTCTGTGTGATGGGTGTGAGCTCAATCTTCCAGTGCCTCCACATTACAGTGATCAACACCACCAGCTTCTTTCGCCACAAGCCTTAGTATAAGAATAAACAGAACTCTGGGAATTCAAACACATACTCTGTTCTTAAAACTAAACCAAAAAAAAACTATGGCTAGTACTGGTAAAGGCTATAGCGGTTCCAACAACATGACCATTCTTCTACAACAAAA…
T7-29884	HD-ZIP	67.5707	32.4946	16.7542	72.2631	76.3004	2518	TTTTTTAATAATAAATGTCAAAGATAGATATTGATTAGAACATTAATATTGTACTAATTTACATTCAAGGTACCTCTTCCATAACCCTCCAAAACGTACTCTCTTTTTTTTTGGCTTGCAAGGTAGGAAGAAAATATCATATTAGAACTAGTATTAGTAATTAAGAAAAACAAACTAATCTAAAAATAGGAGACAAACCCCCAACAAAAGAGGATGATGAGTCAAATAATACAAAACTCAAGAGACCCACCAAATCATATTCCAACAACCATATCTTAGACCCACTGAAATTTTAACACATGGGATTGATTGGTGCACTATTTTACACAACTTTTCTTTTTCCTTTTCATATTTTTCCTAAGATAAGGAGCTTGGATGTGGTAAAATGACAAAAGTGCC…
T7-31556	HD-ZIP	95.1018	67.4367	5.75129	127.458	103.699	4112	ATTATCACTTCATATTTAATACATATTCGTATTATACTTGTTTGATGAATTTTCAAATATCACGTTAAATCTTCCTACACATTAAATAAAACTCGGGTCGCATGGTCCTCGGCAGTAAAAGGAAATAAAATGAGAAATTCATTAAATCAAATAAAATCAAATTACGAATTCTAGATTTCTTTTTTTTTCTTCTTATAAAAAGATTGCAACCTTCTTAGCTACTCGAGCCAACTCGGGGGTTGACCAGAGTCAATACCCGAACCACCACCCTTGCCTTGTGCTAAGAAAACTGAAGAGAGGGAGCCAAAAGCCCACACCGAGTCAATGACTCGACTCAACTCGACGCACCTGACTCGGTCACCATGCAGTTATCCTTATCACCATGCAAGGAGTCTCAAC…
T7-34984	HD-ZIP	0	0	0	1.31038	0.648441	270	GGAGACAAAGCTCGAGCCAAGGAAGAAAGTACAGCTCGCTCGAGAGCTCGGTCTTCAGCCTCGGCAGGTCGCGATATGGTTTCAGAACAGGAGGGCAAGGTGGAAATCCAAACAGATAGAGCAGGACTTCAGAACTTTGCGAGCGCAGTACGAGAGCTTGGCTTCCGAGTTCGAGTCCTTGAAGGAAGAAAAACAAGCCTTGATTTTACAGGTAACCCCTGTTGATCAACTACGTAAAGAAGGGAAAAACAGTTGTTTTAGGACTTAAT
T3-10851	HRT	4.18651	1.08609	0.811861	1.08127	4.54804	653	AAACTTTTGAACCTAAGCACACTGATTAATTATACACCATATAGAGCTTCAGTTGTTTGTCAAGTTCTGATTTTGATGGGAAAATAAAGGTCTAATTTTGCCCTGTATTGTTTATATCATGCCCATGGCTTACACTATGGAGACTGGTAATTTTTATGGTGCTTGAGCTAGACAGCCAACAATGTGGACTAGTTCGTGGAAGTAGAATAATGTTGGAAATGTTCTAAAATAGGTTCTACAAATATTAGGTATAATTGTTTTCTTAAGTTGTGGCCGCTCCTGAGTTAAGTTATTTTTCTTTCCTTTATGGCTTCATAACAGGGTCTAGCAATTAGTGGGTACTGTTATCCTCGTGCGCTTAATTTTGCATAACATCATGGGTTCATTGGGAAGTGTCCA…
T2-18002	HSF	0.662888	0.419176	2.92449	0.834631	2.75344	1268	GTAATAAGTCAGATTATATGAAGTAAAAGTCTCCTACCCAAGAAAGCAAACAATAAGCTCATCTTCTTCTTCTTCATGTTTTTCATTACTTGGGGCTAGAGGCCAAGAAATTAAGCTGATCAGCAAGAATATCTACATCTTCCTCATCTTCATAATCAACACTCAGAATCCCCGCGTCCTCTTCCATGTTCTCTTTCAACAAGTTTTGCCAAAAACCATCATCAATCTCTCTATCTCTATTAACATAACTCCCTTGTTCCTGATCATCAACAGTACTACTCTCCATCAGCACTTCTTCCGTGCCGTGCTTTTGGCTAATAACAGTGAGATCATCCAATTCCTCCACTTCCTCGAATTCCGTCATGTCAATATTGCTGTATTCTTGGGGTTCCATTTTCA…
T2-29557	HSF	0.69069	1.63056	0.232164	0.347854	30.4106	1521	AGGCTAGTGTTCCCTGTGGCTGCTTGTTGTATCTGCTTCTTCTCTTGATGTTCTTCAGCAAATGCCTTTTCCCTCCTTGAAACCCTTCATTTGCAAATTCCCACCTATCCGGGTCATTTTTCTTGAAGCCGTAAGTGTTGAGCTGTCGGATGAAGCTTGAGAAATTACTGTGCTTGAAACACTTGGGAAGAAGATTCTTGGAAAACTCATGAGAATCCCAAACGACAAAGCTATCTTTAGCTTCACTCCAAGACACCACCGAGTCGGTCTCCGGGTCGTCCACCATTTGGAACGTCTTGTTCAGAAACGGCGGCGGACCGGCCTCGTGCAACCCTTCCATGGGCTTCGGAAACCCCGCCTGCGATGAGGTCGACAAGCACCCACAGTCGCCATTCACGA…
T2-31116	HSF	2.15796	7.64167	17.046	3.98501	8.96354	974	CCTCAACACGTTTTTTCAATACCATCACGATTATAGCACGACAAATATTTGTTTTGTTGAAAATTACTACACAATTAAAAAAAAAAGTTATCTTTCTAAAAGGGCAAAAGGGTAGGCCGTAGGCGTAGGTCCTAGAAACTTCTTGAATATCAAAAGCCCCAAAAGGTTAACGGCGCACGTGACATACTCAGCGCACGTGCCTCTCCTTGTACGGACTCGACATCGGCATACAATGGCTACAGCTAACACCGCCTACACCTAATTACAGACCCGCTGATTAACTCTGTGGGACTGCTTCAGCCATGGCTTTTCCTGATGATCAACATCCAACGGCTCTGATTTCACGTCGACTCCAGCAGGCTGACGCAGACGCAGATCCGTCTCGTCCTCCGCCGCCTC…
T2-3214	HSF	0	0.581386	0	0.868208	0	610	AGAAAAACTTCACAACAACAACAACAACAACCTCAAAACTATCAGCTACATAATTCCCACTTCTTCCAATTACCACTAGATCATCATCATGATCGTCACAAAACAATTACTAGTACTATTGTTTGGAACAATCTAGAAACTTCGTCACTGCCGTCTCCCAAAACTTGCAGTACTAGTACTACTAGTGATATTCTAACGTCGCTCACCGAAGATAACCAAAGGCTTCGGCGAAAAAACTTCATGCTCTTATCGGAACTTGCACACATGAAGAGCCTCTACAACGACATCATCTACTTCATCCAAAAACATGTAAAGCCGGTTGTGCCATCTACGTTGAGTACAGTCCCTACGGTTTCTAGTACTAACATCGGTCCGGTTTCAAAAATCGTGGAACTTAGT…
T3-11557	HSF	3.02115	1.6557	0.507754	0.760775	1.50588	1391	GAGACACCAGAAACAAGATGATTTCCACCAGTACTACACTGCTCTTTGAGTCCCCACATTGTCCTTTCTGTCAAATAACAAAAAACCATATCAAAACAAGTCATTTGGCCTAATAGAATTATTAAAATCCTAATTTCCTTCTTCTTTTTTTTCCCCTTCTCTTCTTTTGTTATCTTGGTCTAGAACCCAAGTAACCAAAACGATCAGCCAACACATTGACATCCTCATCATCATGAACACCCTCACTAAACAACTCCTCCCAAAACCCCTCATCAAGCTCTTTATCCCCACTCTCTGCAGGCTCAAGTTCTTCCTGATCGCCCTCTTCTCTCCTCGCCTTCCCCAATCCTTGCATCTCGAGCGCAAGCGCCTCAAGCTCAGACACCTCGAACCCGTGAT…
T3-21328	HSF	10.2078	10.1317	8.14359	7.59215	3.3276	1626	CGATTTTCCGTCAAAGATTCTCGTTTTCCAGGAGCCTAGACGGCGAAGAAAATTCAATTCTAGTTCAATTAGGGTTCGGATCTGAGAGCGAGGCATATATATGTTGCCATTGCCGGCTGAGCAGACCGGCGAGTCCGGCCACGGCGGAGCACCGGACTCGCAGAGAACTCTCCCGACGCCATTCTTGACCAAAACTTATCAGCTCGTCGACGATCCGGCCGTCGACGACCTGATTTCGTGGAACGACGACGGATCCACCTTCATCGTCTGGAGACCAGCCGAATTCGCCAGAGATTTGCTTCCCAAATACTTCAAGCACAATAACTTCTCGAGCTTCGTTCGCCAACTCAACACCTACGGATTTCGGAAGGTAGTTCCGGATCGGTGGGAATTCGCGAA…
T4-23436	HSF	7.4898	11.0511	1.14435	0.857298	12.0199	2468	TTATTTTTTATTTTTTGAGTGAGTAAAAGGAAAACAGGTTTCTCGTTTCAGAGTCGGTGACTCGGTGATGTGCTGTGATCTGCCCCACTGGGGTCCAAAGGGTAGGTGTGGACGTGCAAACATTCTCAAATTGGACTCCATTAGCAATTTAGCACTAATTGAGTGTCTTCTTGAAGCCATCAGTTTCCAAATTATATCTTCTGAAATTTCTCCATCAAAAACCTGCCTGAAAGGCCATTCTATATGAGCAAAGCAAGTACCCGGTCGAAGCACGAGGCCCTTTTTCCATGAATCATAGACCTACAATGTCCACAAACTTAAAAATAATTGTAAGCAATAAAACTCTGAAGAATGCAGTTCATAAACAACAAAACTTTACCTTGATAAAATGGGGGCAAT…
T4-26490	HSF	31.7991	35.5681	4.69982	30.3133	82.0381	1315	GAAGAGAGAGAGAGAGAGAGAGGAGGAGAGAGAAAGTGAGGAGAGCTTGATTGGTTCAACTTTTTCAAAGGACGGATCTGGAATCGGAGAAAAGAGAAAAGCAGTGTTGAGTCCAAGGCGCCGAGAGAAGCGTGAAGCGAAAAATATCACAGAGAGAGAGAGAGAGAGAGTATAGAGTATATGGGATGGAGGCGACGAACAACATCATCGCACCGTTCGTTATGAAGACTTATCAGATGGTCAACGATCCGACGTCCGACAATCTGATCTCCTGGGGCAGAGCCAACAACAGCTTCATCGTCGTCGACCCCCTCGACTTCTCCCAGCGAATCTTGCCTGCTTATTTCAAGCACAACAATTTCTCCAGCTTCGTTCGCCAGCTCAATACTTACGGATTCC…
T4-28054	HSF	0	4.03656	0	0	0	308	GGAGAAGTTGTTGTGCTTGAAGTAGTTGGGGAGGAGATCTCTGGCGAACTCAGGAGGACGCCAAACGACGAAGGTGGTGTCATCTTCGCCCCAGGAGACGATGTGGTCGGTGGCGGGGTCGTCGACGAGCTGGTAGGTTTTGGTGAGAAATGGAGCGGGGACCGACTTGTGGGAGTCTAAGGAGAGTAGTATGCCTTCACAATTGTCAAGCATTAGAGCCATTGAGGAAGATGATGATCAGTGAGTGAGAGAGAGAGAGATCTGAGGAAGAACAGAAATAGTGGGGTTAGAGAGAGAGAGAGAGAGA
T4-6863	HSF	0.27996	3.54064	0.235259	1.17497	4.18633	751	TATAAATCGAGAACATGTCCGAACCACGCCTATCTTTGACCTCCTCACAATCCTGAACAGAGATACATGGTTCACTATCCATGATACTGGTTGGAAATGGCGGCTGCTTGGACTGTGTATTCCCAGTGTCTGTCAAGTTTTCGGTGAGAACAGATTGCATTATGACCTGTTCAGGATCTGGGGTGGAGAGAATTCTCCTCCTCTTGCCTATTTCAGCCCCATCAAGCTCTCTTTTTTGCCTTCTCCTCTGGATCAGTTGCTGAGCAAAAGCCGGGTTTACGACGGTTTTTGTGAGGAACACCAGCATCTGGTGTTGCCTGCACTCTGCGCACCTTATCCGCTCTTCGACGGCGGTGAGCTTGTTTTGTGAGTCCTTTTGCTGCTGTCTCAGGTTCAGAA…
T5-13372	HSF	0	0.458039	7.53256	2.73603	2.25654	774	AATGAAAGCCCAGAAAAACCTTTTTTTCTGTCTTTTTTTTTTTAATTTGTTCTTTTGATTTTGTGCAGAACCTAACACAATCTCCTGAATTTATTGTGATGGTCCCCCATGTAGTGAGCAAGACAATCTAACAACTTGACTTCTAGGGCTTTGAAATGTGCTATTTGTGTTTGCAGTTCCACCTTCTCTCTCCTCAGGTTCTTGTTCTCCTCCATCAGTTGTAATCGATTATTTTCCCCAGCCACCGCCGCCGCCGCCGCCAGCAGATTATCTTCAGAAGCCTTAAGGAACGCCGGAAACACGCTCGGCTCACATTTCTTTCGAGTGATCTCCACCAGCATGTGTCTGCAGCCCTTTTGGAACTTGTCATGCTTGAATTCCCATCTCTTTGACGACGTT…
T5-17589	HSF	10.6004	6.01566	6.68091	1.54002	4.57245	1031	AGGCGGTGGGAGAGACTGAGAGGCTGCTCTTGCCATAGAGCTCATGTCAAGCATTCCCATGCCCACCACCACCACCATCACCACCCACATTCTCACCACCAGATCGGAATCAACGGCCCCGGTTTCTTCCCCTTCCCCACCGCCGCCAGACTCAGCATCTCTCCCTCCGACTCCGACGACAACCTCAACAACTGGTCCTCCTGCGACTCGCCTCCGCTGACGTCGTCTCCGAGGGGACCGACGGCCGCCGGAGTTCCAATCGTAGGCGGAGTGACGACGGGTGGCTTCGGCGCCGGCGTCAGCTCCGTGACGGCTCTCTCCGAGGACAACGAGAGGCTGAGGCGGAGTAACTCCTTGCTCATGTCTGAACTCGCGCACATGAGGAAGCTATACAACGAC…
T5-19738	HSF	0.819394	2.07257	117.572	3.95479	3.23335	1026	TTTTTTTTTTTTTTTTTTTTTAAAGCTTCCCACAGAAATTCTTGTCATTACTTTTGATATTATTGTTTCCTTAGTAATTATTATTTGCATGCTTGAGATAACAAAATGCTTGCGCTGTGACTAACTTCAGCTCTCTTTCTCTTCTTCTCCAACTCTCCCTCAACCTCCAATCTCACTCCGAACAGCATCGGCCTCCGATCACGATCTTCCTCGTCCTTCTCGGGGTGAGTGTGCCTGGCCACCAATTCAAGAAGCTCTCTACACTTGCTCTTCATGCTCGTCAGCTCAGAGCTCAACACCCCATTTTCCTTCTTCAGCCGCTTGTTCTCGTCCACAAGGGTTACGAGCTCCGACGACGAGGACGTCGACGAAGACCTTTGGTCTTCGTCCGACTCCAGA…
T6-22364	HSF	10.0237	9.34089	21.9447	24.7985	37.0336	1593	AAGCACAACAATTTCTCCAGCTTCATCCGTCAGCTCAATACCTACGGATTTCGAAAGATTGATCCTGAGAGATGGGAATTTGCTAATGAGGATTTTGCGAAAGATCAAAAGCATCTGCTTAAGAATATCCACCGTAGAAAACCCATTCACAGCCATAGTCACCCTCCAAGTTCTTTAGTGGATCCAGAAAGAGCAGCTCTCGATGAAGAAATAGAGAAGCTTTCCCGTGAAAAACATGCACTTGAGGCAAACATTTCTCATTGCAAACAGCAGCTGACAGCAAAGCATCAATTGGAAAATGTGACGCAGCGGGTGAATGGTATAGAGAAAAGGCAGGATAGTTTGCATAGTTTTCTGGAGAAAGCCATTCAAGATCCTGTTTTTATAGAATATCTCGTT…
T6-23877	HSF	7.17845	2.11833	3.31776	9.33954	6.85795	586	TGAACACTGTTCCTGGTCAGTTTTCCCGTGTTTTCCCCTCTTCTAGCTAAAACCCTCGCCTCTCTCTCTCTCTCTCTTTAAAATTCTCGGTGAATTCCTGTGTCTCTGAAAATGGAGGTAGCTGGCGACGCCGCGTCGATGACGAACTCCGGGCACTCGGCGCCGCCGCCGTTTCTGAGCAAAACCTACGACATGGTGGACGACCCCTCCACCGACTCGATCGTGTCGTGGAGCGATCGCAACAACAGCTTCGTCGTCTGGAACACCCCTCTCTTCGCCAGAGACCTCCTCCCCAAGTTCTTCAAGCACAATAACTTCTCCAGCTTCGTCCGCCAGTTGAACACTTATGGTTTTAAGAAGGTTGACCCAGACCGATGGGAATTTGCCAACGAGGGATTT…
T6-23878	HSF	8.89605	7.30822	6.13387	10.5307	9.28528	1842	TTGGCACCTTCACTTCTTGTTATTAAATACTTTAACACCCGTCATATTTACTTTCCGAATCATCATACGCGCAAAAATGTTAACGTATTCCGAGCTTCAGTAATATCTACGACCAGTAAGAGTTGCCTGATTATCACAAGAAAAGAAAACTAAGAAATGAGAGAGAAGACACAAGAAGGAACATTAAAGTGGAGCAAGTTGTTCCGATTCAACCAAACTACTGCCTCCGTTTTCACTCTGGATCTGCGCAGTGATATTGCTAATTTGCAAGCAGGCTGTGCATCTCCAAAAACCGACACCAAGGGCGTAACTCGGGCTCATACCAAAGTTCGTACACGGCCAATCAGGACATTACTTCTCCGCTAGCAGAAAGAAAAACAGGTGATTTCCTTGGCCGAA…
T7-15320	HSF	0	1.94541	0	0.774709	4.60037	456	AAAAAAAAAAACCCGTCATTTCATCCCCAGCTCAGAGGGTATCTTCATATCACAAACTGGTAACATTAAAAAAAGGAAAAAAAAAAGGTATATTGGACAAGTATACACAAAAGAAAATATATACCTATGAGCTCAAAGCAAAGAACCAACACAACCAGTTTGCTCAACCAAATTGGAGATATATCCACCCCAATCCCTCGGCTTCTCAATCAAATCCTCCAATTCATGGTAAAACTTGGAGTCATTCACAGAAAACTCTTGATCGAGAATCGAAATGTCGTCGAGTACATTATAAACCGAGAACATGTCCGAACCACGCCTATCTTTGACCTCCTCACAATCCTGAACAGAGATACATGGTTCACTATCCATGATACTGGTTGGAAATGGCGGCTGCTT…
T7-27242	HSF	9.15005	2.43622	9.71254	8.08469	24.8043	437	GCTGGAGAAATTGTTGTGCTTGAAGTAGGTTGGGAGGAGGAGGCGGCTGAACTCCGGTGGATTCCAGACGACGAAGCTGTTCTTGTTGGAGCTCCACGACACGATCTCGTCCGTCGTCGAGTCGTCCACCATGTCGTACGTCTTCAGGAGGAACGGCGCCGGACCTCCGCTTCCGCCGCCGGCGGCATCCATCGCCGGATTGGAGAAATGGAGGTATGGATTGGGAGGGGTTTCTGGCGATGGGTGTTTGGATTTGGGAAGCGAATTCAGTGAGCCGAAATCGGAGGAGGAGAGAGAGAGGGATGAAAGGAAGTGTTGAAGATGAGAAGTCTAAAACGAGTAAAAGCTATGGAAAAGGCAACAGAAATGGAAGATTCCGGCCTTTATTAGGCTCTCTGG…
T7-27387	HSF	6.14545	1.98621	6.11101	17.7106	19.4001	2051	GTTGCCTTTGTATAATTACCTAGAAATCGTTAGTTTCTTTTATGAAAGAATAGTCTTTTTCTGCTTTCCTTTCAGTCTTTTTCAGAGAAAAAACATGCTTTTTAGTGGCTTATAGTCTGAGATAAGTTAGGCCTCATTAAAATAGGCTTTTCGCGGCATAGTTTCAGGTGATGACCATATCCTTAAAATGTATCATAGAAATGTTGAAATTCTGCTTACTCCCTTCATGATTATGTTTACATTTTTGTTTTTACCCTTACTTATTATTTGCACTCTGGTATTAGATGCATCCCGAATTGGCAATTTAGTAAATGACACTTTTGGGCATTGGTTAATTGGGAACTCTTTTGTACTAAAATGTGTATAAAACAGTGGTGAGGAGCAAATCTCCCTTTCTCT…
T7-27471	HSF	2.49165	2.58559	8.53634	9.25072	42.1945	2192	TGTGAGGCAGCTTAACACATATGTAAGTGTTTGTGTTTTTGTTTGATTTGGAAATTTTTCGTATTGTTTTTTCGTTTTCATTTTTTATTTTTTTGATTGGGGGAATTGGAATCAGATGTCAAATTACCGCTAAGACGTGACTGCAACTATAGATTAGTTATTGTTTATGATTTATATTCTCTAGGAGAAACTTTTCCTTTCTAAAATGTGCTAATCTCCAACTTGGAGTGATATATTTCTTCCTACTTGGCTTCTCTGGAGTGGAATTACTGCTTGTTCTTCCTGGATGACCCTATTAGATCTTGAGAAGTAGCTTTATAGATTTTGTTCTTTGTTGATAGGCTCTAATATGAACGTTTAGATGCTCATTTTGACTTGTGAAAATGAAAAAGGAATCTG…
T7-29187	HSF	18.6548	18.5246	13.02	16.224	18.6828	4053	ATTTTATTATAATAAAAGAAAATAACATTTGTGTCAACATAAAAGTGTTTTCCTGCATACATAGTGGGGTTTTCACTGATGGGGTAGAAAAACAAATAATTGAGGTCGGTAAAAGCAAATCTAGACATTCACTTTTAAGTATCTTAAGTTACAAGATAAGCTATCATCTGGAGTTTGAACGGTATAAAGAAGCTTTATTATACTAAGGAGACAATTTCGTACTGGAGATGAGGAGAGTACTTTTTTTCCGTTCCAATATTTCAGCAGTGTTCCCTATGGGCTATGATTTCAATTATTTACATGGAATAAACAAATAATTTACACACAGAGAAAGTAGTACGAATGAAAGAGGAGGGAAAAGAAAAGGGTACGGCAAAAATAAAATTTAAAAAAAAAAAA…
T2-13276	LBD	0	0	10.1795	0	0	625	GATTATGGCTTGTGGCTGCAATGAAGCAATGGACACCAAGCCATGCTGAGGAGAAACCAAAGCAGTAGAATAAGGAACTATTTGACTAGTAGCCTCTCTATACTTGTATCTCAATATCTCAGCCCTAATTGCACTAATCTCCGCTTGTAGCGTTTGAATCTGCTGCTGCAAAGCCGATATTAACCCCATGCACCCGTACACCGGATCTCGCAGCCTCAAGTTCGCCTCATAAACCAAACTATTCGCCGCATCAGCCCTCTGGCTTTCTGGCAATTCCATTAGCATCTTGGAAACGTTACTCGCACCGAAGACCTTGTGGACGGCGGCGAATTTTTGGGGTTCTTGAGGGGAGAAATAGGGGGAAAAGGGGCATTCCTCGGCGCATCTTCTTCTCAAAAG…
T2-20928	LBD	1.83723	0.663871	6.17556	4.40616	0.872153	801	GGAGCCGCAGAAGTTTGCGAACGTCCACAAGATCTTCGGCGCGAGCAACGTCAGCAAGCTCCTCAACGAGGTCCTTCCGCACCAAAGAGAGGACGCCGTGAACTCTCTGGCCTACGAGGCCGAGGCGCGGATGAAGGACCCGGTCTACGGCTGCGTCGGAGCCATCTCGGTCCTCCAGAGGCAAGTGATCCGCCTCCAGAAGGAACTCGACGCAACAAATGCAGACCTCATGCGCTATGCCTGCAATGAGATGCCATCTTCTCACCATGGCTCCGAGAGGAGGAATAATAATGTGGGTGGCTCTTCTCACCAATTTGGGCAAAACTCTGCCTTGTATTTTGGCTCGCCATGGGGTGATCCTGATCCATGCGGAGATCAAAGAGGAAGTGGAGGTAATAT…
T2-23889	LBD	0	0	5.53621	0.178387	0.882746	989	GGTTAGCTTACATATTCATTTCCCCTCCATGTTAATAATTAGACCCAACTCTCCTACTTAAGGTACTAATTTAATAACGATAATTTATTACTAAATATTCCATGTCCGTCACTTCTCCTTAGGAGAATTTCATTGGAACATTCTCTTCCCTTTTCCATTTTGACTATTTATGCTATATGATTAATTATAACTAAACACTTTGACGATCATGATGATAATCATGATTATGTCCAGAGAGGTTCCCATAATGAGCCTAAAGTGTTATCGTCAAGGAAACTCAGGCTATTATTGTTTTGGTTGGCGCCAGTGATCATGAGCGGGGTGGCGGAATTATTGAATCCGTCGAGCGTTGGTTGATGCTGATGATGAGGAGGAGAATCATGATACGATCCTTGTTGA…
T2-8535	LBD	0.653094	0.275322	4.11612	0.5482	0.813828	644	GGCCCCGGAGCTGCGAGGAGGGGGAGCCGCTATTACTTGGGCTAGCCGGACTCAGCCCGTGATTCGACATGGTAGCAGTCTGCCGAACCCGCAAGTGAACCACCTCCGCTTGGGCCAGAGCCAATTGGGCCTGAAGCACATCGATCTGCTGTTGGAGAGATGATATGGCCCCAACACAGCCGTACACTGGGTCACGGACCCGGGCATTTGCTTCATAGACCATGCTACTGACTGCATCCCCTCTTTGGTGGACCGGCAGCTCCTGTAACATCTTGTTGACATTACTGGCACCGAAAACCTTGTGCACATTGGCAAACTTTTGAGGCTCATCAGCAGGAAAATAAGGAGCAAAAACACAATCCTGGGCGCACCGTCGCCGCAAAAGCTTGCACGCGGCGC…
T4-11763	LBD	1.01631	3.94166	2.73293	0.85308	2.0263	1034	GGCTCCGACGCTGCCGAGAATCACGGTCCCGGCGCCATTCTCGTCGTCCCACTCTCCACCGTCGTCGTCGTCTCCGACCCCGAACTCCTCCCAGCTGTCGTCCCCGACGACGACGTTCCCGTCGCCGCCCAATTCCCTCCAGTCGTCCCCAACCAGCACCGTGAATGCCGTCCCCCTCCCTCCGCCGCCGCCGCCGCCCCCGGTGGTGCTCAGCCCCTGCGCCGCCTGCAAGATCCTCCGCCGCCGCTGCGTCGACAAGTGCGTGTTGGCGCCGTATTTCCCCCCCACCGAGCCTCTCAAGTTCACCATTGCTCATAGAGTCTTCGGCGCTAGCAACATCATCAAGTTCTTGCAGGAAATTCCAGAATCTCAGAGAGCGGACGCGGTCAGTAGTATGGT…
T4-20353	LBD	9.81565	11.8741	66.1667	8.06004	11.8769	985	CACTGATCATATTATGCTTTTCTTATTCAGGTTGAAGACCATATCCACATGACGAAAGAGGAAAAAGATAAAAAATATCTGCCCAAAAAAGCAAATTAAAGAGATTAAAATTAAAAAAAGAGAAAAAAAAGCTCAGTTAATTATACATATTAATCCTACATAACTTTCTTTACGTCTCAGAGGAACAACCTGAGAACCGTTCCTGTGCCTCCGCCTAAACTAGAATCTAAATTATCCGCCGAAGAACTGCTCCCCAACGTCGTCGTTTCGGACTCATCCGTCGATGGTGTCGCCGCCCTAGGCTTCGCCACCAGGCACAGATCGAGATCAGGCGACAGCGGCTCCTCGGCGTCGTCGTTCGAAGGCCGCCTCCTCGGCCGCGCCCTCGAGCGCTGCCGC…
T4-27244	LBD	0	1.37947	2.29149	0.457782	0.906133	385	GGAAAAGGAGCTAATCGGTGGTTTTTCTTTTTCTTTTTTCAGCACATAACAGATACATGGCTTCATCAAGCTACTCAAACTCCCCCTGCGCCGCCTGCAAGTTCTTGAGGCGAAAATGCATGCCGGATTGCATTTTCGCGCCGTATTTCCCGCCCGAGGAGCCGCAGAAGTTTGCGAACGTCCACAAGATCTTCGGCGCGAGCAACGTCAGCAAGCTCCTCAACGAGGTCCTTCCGCACCAAAGAGAGGACGCCGTGAACTCCCTGGCCTACGAGGCCGAGGCGCGGATGAAGGACCCAGTCTACGGCTGCGTCGGACATTTCATTCATTAAGGGTGATAATTGCTGTTATACAGCATGCCCTATCAAGATTGGAAATCGACAAT
T5-11632	LBD	0	0	2.21108	0	0	400	GTTTGGCCGAGCATGAGTTGTTCCCGAAGCATATGATGATGGTGATGCTCGGATTGCTGGGGTTGATTAACATGGAAATTAGAATTTTCAAACGTGCCGAGAGCCAAGGTCGGAGAAAGATTCGAACTCGATCCTCCTCCCATATTCGGATTGAACCCGTGAGAGCTCGCCGCCACCGAAGAACTGCTCGGCCCCGCTGGATCAAACCCAGAATCAGTACTGTTGACAACCCTGACGAACTCTTGCGGCTGATGACGAAGCTTCTGCTCCAGACTCATCCTCAGCATCTCCTGCTGATGCGCCTCTCTCGCCGCCATCACAGCAGCCAACTGTTGCGCCTCGAAAAACTGCTGCTGCTGCTGAGTCTGGTGATGAGTGTGGTCAGCACTGATGAAAGAA
T5-13052	LBD	0	0	3.02131	0	0	293	CGCCCACTTTGCAGCCATTCACAAGGTCTTCGGTGCAAGCAATGTATCGAAGCTGCTCGCTCATCATCCCGTGAGCGATCGTCCTGGAGCGGCGATCACCATCTCCTATGAAGCTCAGGCGAGGCTCAAAGATCCTATTTATGGCTGCGTTTCACATATTTTCGCTCTTCAACAGCAGGTGATTAATTTACAAGCACAACTAGCTCTGATCAAGGAACAAGCAGGAGCTCAAGGTTTTCCCAACGGCTCTGCTAGTGCAAACCCTAACGAGAGATATAACAATGGAAGACAT
T5-13538	LBD	0	0	9.19853	0	0	634	CTTCATTAGAGATAAGATAATGTTCAAGTCCAAAGAGATTCTCTTTGGAGAGGGTCTTGCATTACATTGCTAGAAGAAGAAGCTGCATAAGTGAAGTACTGTGGAATGCTATTATTGCTACTAAAGCTGCTAGTACTATTGGAAAAAAGAAGGGGTTTCTGATCGTCTTGGTCGATATGGGACGTCGGTAAGGCGGGTTCTTGTTGCATCTGGATGCAAAGTATCTCTGCCTGAGCCACTGCAAGCTGCATTTGCAGCTGAGAAACCTGATTCTGCAGGTAGGATATCGCCCCAACACAGCCATAAACTGGGTCTCTCACTCTTGCATTTGCCTCATAAACTAAACTGCTAACAGCATCCCCTCTTTGATGAACCGGAAGCTCCTGCAACATTTTGCTG…
T5-14221	LBD	0	0	2.97378	0	0.489973	357	TGGTTGCAGAGGCCAACTTATGGAACTGATCATGATCAGCTGGGACGAGGTTGTCGTTGTTGCCGAAAAAATACGGTTTCTTGTGATCATGATCATCAGGGGTGGCGTCTATCTGCAGTGGGGATGTCGCCACCATGAACTGATCTTGCTGCATCTGGATGCAGAGGATTTCCGCATGAGCAACTGCGAGTTGCGTTTGGAGCTCAGAAACCTGGTTTTGTAGGTACGAAATTGCCCCTACACACCCATAAACCGGGTCCCTCATTCTCGCATTTGCTTCGTATACTAAACTACTCACCGCATCTGCTCTCTGATAAACTGAAAGCTCCAGTAACATTTTGCTGACATTGCTAGCG
T5-17718	LBD	0	0	11.2858	0	0	641	AAATAAGGGATGTTATCACTCGAAATATTGGAGCTATAACCTGTCGTATTTGTGGACGGTGTGTAAAGAGAAGAAGTGGAAGATGTAGACGACGAAGAGACGACGACTGAAGGGGCAGGAGGAGGAGGCGGCGGCAGCGGAGGTGGCGGTGTAGAGGGAGGATTGATTATGGCTTGTGGCTGCAATGAAGCAATGGACACCACGCCATGCTGAGGAGAAACCAAAGCAGTAGAATAAGGAACTATTTGACTAGTAGCCTCTCTATACTTGTATCTCAATATCTCAGCCCTAATTGCACTAATCTCCGCTTGTAGCGTTTGAATCTGCTGCTGCAAAGCCGATATTAAGCCCATGCACCCGTACACCGGATCTCGCAGCCTCAAGTTCGCCTCATAAACC…
T5-25115	LBD	2.20358	0.530831	37.1671	9.11618	2.48439	1335	AAAACACCTTACAATCCCAACCATCTTTCCAAAAGAAAGACCTGTCTTCACTTAAAACCCCTTACAATCCTCCCCCTACCCATCTTTTCTTCCTCTCCAAAAGAAAAACCTGTCTAGTTTCTAAAATCAATCCTGTCTTTTCTCCCATATTTTTGTGTCGATTTGTTCTTTCCTAAAATGCGGATGAGCTGTAATGGATGCCGAATACTGCGCAAGGGTTGCAGCGAGAATTGCAGCATTAGGCCATGCCTTCAGTGGATCAAGAGCCCCGAGTCACAAGCCAACGCCACTGTCTTCCTCGCCAAGTTCTATGGCCGTGCTGGCCTCATGAACCTCATCAACGCTGGTCCTGAGCACCTTCGTCCTGCGATTTTTCGGTCGCTTTTGTACGAGGCTTGT…
T5-5004	LBD	0	1.36179	6.33391	0	0	391	TGCTTGAACGTGAATGATCAATTAGATTTTGAGCTAGTTGAGCTTTTGCTTGCATCAGTTGTGCTTGCAGACATGCCACCTGTTGTTGAAGGGCAAAAATGTGAGCCACGCAGCCATAAACGGGGTCTCTAATCCTGGCTTGAGCTTCATATGCAATAGTGACGACAGCCTCGCACCGGTCGGGAACCGGCACGTGCAACAGCAGCTTGGACACGTTGCTGGCGCCGAACACCTTGTGAATGGCGGCGAAGCGGGCGGGCCCCTGCTCGGAGCAGAAGTAGGGGGCGAATATGCAATCGGAGGCGCACTTCCGCCGCAGGAACTTGCATGCCCCGCAGGGAGATCCCGTTCCGTTCCCGGACGACGCCATGGTGATGATCACTAGTACTA
T5-5350	LBD	0	0.516129	1.54325	0	0	344	GCTGAATCGCCTGTGTGGCCGCTCCTCACTAGCCAAACGAACCATTCGTTGGTGATTATCAGATAAAGGGCAAAAAAATAAAAACAATGTCGTCATCGAACTCTCCATGCGCGGCGTGCAAGATTCAGAGGAGGAAGTGCACGCAAGAGTGCGTGTTCGCGCCGTACTTCCCGCCGGACCAGCCCCAGAAGTTCTGCAACGTCCACAAGGTGTTCGGCGCCAGCAATGTCTCGAAGCTCCTCCAGGAGCTCAACGCCTCCCAGCGAGAGGACGCCGTCAACTCCCTCGCCTACGAGGCCGAGGCCCGCCTCCGCGACCCAGTCTACGGCTGCGTCGGCCTCAT
T5-5368	LBD	4.47803	0	2.50869	0.417645	0	423	CAAGGCTGCACAATCGGTTCGAAAAGCGATGACAAATCATACGCCGTGGGCACGGAGGAGGCTGTCGGAAGGTCGGCAATGGAGAGTGGCGGGGGGTTGAGGACTGCTGGTGGCGGCGGGGGAGCAGGTGGTGGTGATGGAAGCTCCAATGTTGCTAGGTGGGCTTGTAGGTAGGACAGCTCCGTTTGCAAACTCACCACCTGTTGTTGAAGAGCGAAAATATGAGCGACGCAGCCATAGACGGGGTCACGGAGGCGGGCCTGGGCCTCGTAGCAGACGGTGACGACGGCGTCGAGGCGCTTGTGGACGGGGATGTGGAGGAGGAGTTTGGAGACGTTGCTGGCTCCGAACACCTTGTGCACCGCCGCGAAATGCGCTGCGCCTTGCTCCGAGTCGAAG…
T5-5929	LBD	0.867643	0.487692	12.8809	0.485527	0.240262	727	TATATATATATATATATATATAGGTGTGCATATATTTAATATGGTATAACTAACATGACCATAAAGACTCTCCCATATTGGTTTGATGATGATCTACCACCATGTCCATGGTAAAAAAGGACTTGGTATTAATATGCTTGGTACTTGAAGAGGAGCCATTTTCTGATAAGTTTGTGGCTGCAGGGTTATGATTAGGTGTGGAAGGGATTTGGTGCATTCTCATGTGGACTACTTCGGCTTGTGCTATTGCCAATTGGGTTTGAAGAACATCGATTTGTTGCTGTAAAGATGATATGGCTCCAACACAACCATACACTGGATCTCTAACTCTTGCATTTGCTTCATATACCATTGAGCTCACTGCATCACTTCTCTGGTGCTCTGGAAGTTCCTGCAACA…
T5-6517	LBD	2.98535	1.11869	7.24733	0.55686	0.551123	634	GCGGGGGGGCTGGTGCCGGTGCAGCAATCGAAACAGCCCCAGAAGAAGAGAGCAAAGCCACATGAGAAGAAGGAATAATGTTAGCTTCTCTATATTTGTATTTAAGTATCTCAGTCCTTACTGCATTGAGCTCAGCTTGTAATGATTGAACCTGTTGTTGCAAAGCAGAAATTGCTCCCATGCATCCATAGACTGGATCTCTTAGCCTCACGTTAGCTTCATAAACAAGACTATTAGCAGCATCTGCTCTTTGACTCTCCGGCACCTCCATTAGCATCTTGGACACGTTGCTGGCGCCGAAGACCTTGTGGACGGAGGCGAACTTCTGGGGCTCGTGGGGAGAGAAATACGGCGAAAACGGACATTCTTGCGCACACCGTCGTCTGAGGAGTTTACAGG…
T5-9979	LBD	0	0.378274	5.65527	0	0	469	CGCCTGGCACACGTGCCAGTTCCCGCTCGAGAGCAGCCCCACCGCGCCGTTCACCGGGTTCACCGTCCGGCCACACGCTTCGAACAAGAGCGACTGAAACAGCGCAGGGCGTTGGTGGTCGGGGACGGAGGAGACGAAGGAGAGGAGATCGCTGCGGCCGAAGAACTTGGCGAGGAACAAGGTGGCGTTGCCTTGGGCTTCGGGGGAGTCGATCCACTGCAGGCAAGACCTCAGTACGCAGGCCTCGCCGCAGCCCTTTCGAAGCACTCTGCAGCCGTTGCAGCTCATGATGACGACGATGATCTTGATGGTGATGATAATAATGATCAAGAATACTGATCAACGATCAGATCCCTTCAAGATCTTTAATGATGATATTGTTGGATTTGGATGGGTTTC…
T7-22341	LBD	2.6356	5.77762	11.8122	1.91732	5.10884	1196	ATCAACTCTAATATAACATACATGCTAACCTTGCAGCCAAAACAATCGGCTGTTTGACAACATGCATTTACATCTAAAGAAACAAATTAATGGAAAAAAAGAAGAAGAAAAGAAATAACCAACTTAGATTTAAAAAAAAAAGCCCAATATTTCCAAAGAAACATTGGCTTCAGCTTCATCATTATAAATTAATTATAATCTATAGTAAAAATTAAAAAAAGGTTAACAAGCACTTCAAAGAACTGTACTCTGCTCCAGACTAGAAAGAGTCCCGGGGCTCAACAGAGGAAAAGCGCACCAGCTATGAGAGTTATTCGACGGCGGCGACAAGTTCAGACCAAGAAAACCACTCGAAGACGACGTCGTTTGATCCGAGCCCTTCATCATCGCCACGCTCTG…
T7-29380	LBD	62.6654	40.5985	126.52	39.052	133.527	1549	AAAGACCAAGCATGCATGTTTATCTGCAAACCAAATATCATTGGGAAACAGTAATTGACTATATTTCACAGGCACAAATTACATGAACAAACCACTTCAAAACTTTGCCATACACTCACTGTCCTCATATTTACACACTTAACACTCTCCTTTTCTCACCACTTACCCATCAAAATTGCTTCTAGTAATTAGAACATATCCCAACAAAAAAAAAAAAAAAAAAAAGAAGTAAGTAAACAGAAGAATATTACACGAGACTAATCTCCGCGCGTGAACTTCCGATTCACAAAAATTAAAATTAAAATTGAAAAAAAGATCAGAGAAAGAGAGATGTTTTTCTTCTTTTGGTTTCTCTCTAGAAGAAGAGGTTCAGGAGCTTTCTCTCTCCTCCCCCTCCTC…
T7-35766	LBD	0.817003	0.34442	0	1.37157	1.01808	515	ACAACAACAACAACAACATCGTCAACAACGACAACAACAAAAGGAAACGGCAGCTCCCAGGCTTGCGCGGCGTGTAAGTACCAACGCAGGAAGTGCGCTCCGGATTGCGTCCTTGCCCCGTACTTCCCTCACGACACCCAACGCCAGTTCCTCAACGCCCACAAGCTGTTCGGCGTCAGCAACATCACCAAGATCCTAAAGAACCTCGACCCGCGCTCCAAGGACGAGGCCATGCGCTCCATCATCTTCCAGTCCGACGCCCGCGCCTCCGACCCCGTCGGCGGCTGCTACCGCATCATCCGAGAGCTCCAGCACCAGATTCAGTACGCCGAGGCCGAGCTCACCCTCGTCCAGCAGCACCTCGCCGTCTGCCGTGCCCAGCACGCCCCGGGCTCCGAC…
T7-7201	LBD	0	2.59461	0.198923	1.78829	4.1297	888	TCTCTCTTTCTTTCTCTCTCCTCTGTATCTGATTATATTTCAGCAGAGTCGCTTTTCCCTGATGAATAGTGAATGTGCCTGAAACGTCCCTAGTTATGATGAGGAGAAATTAACCCTAAGAAGGATCAATGGTACTGCGGCGGTCATCACCGGCGGCAGCCCTCGGCTGCTGGAATTGACTGAGCTGCCCGATGCTCGCTGCTGCCGAGAAAAGGCCGCTGGCCGCGTCGTAGTTTGCCGTGGCGGCATCAAAAGTACTCCTGATCATTTGCTGCGCCGCTGCCGCCGCGGCCGCTTGATCCCTCGGGAAGAACTGGTAGTGGGCCCCGCCGTGATGGTGGTGGTAGTGGCCGTGGTGGTCCCTCGCAGCTCCACCTCCTCCGCCGCCGCCGATGAGAT…
T7-22630	LSD	6.21365	6.33037	18.3842	8.69279	11.0767	1623	AAGAAATTACATGTTTAGAATTTTCATAAATCACACATTCTTAGTCCTGCACTTTGCCAAAGTCCAATACCAAGTCTAAAAATTTGCATCATAGACTCAAACTATAAGGTGTTTATCAACACAATAGGTTATAAACCTATTTGGGGCTCATAAATTACGGGATACATAAGAAAATGACCTTTTCTAAATATTTTTTTAACTAAATATCCCAAACTTCGTTTAATTAGGAAAATGAGGTTTTCTTAAAAATTGTTAATCACTATTGACGGATATCAATGTCTTGCAGACGATTTTTGACTAAAGCACATCTAGGGATCATGCGAGCAAATAAGATAATATCAAGTCCCATTTTTTTTCCCTTTTTTTCTAATTTTGGAGAGAGAACTATAATGACACCGA…
T4-26619	MADS-box	31.6127	37.7451	26.7795	23.5394	18.4681	4119	GACGAGGGTAACAACTATATATTCTAACACTAGACAATTATGCTTTCATGGATTTCACATTTGAAAAATGCACACTATATATTCTAACACGTTAAAATGTCAAAACAAAAACAAATCTATTAATCAGACTAAACAAAAAACCTAAAAAAATTCAATGCAAGTAAAAATAATGTTGTCAAGTGAATAACGAATAACTTGCAGCTACTCGACGTATAAACGCACCTGTATACAGACCAAGAAGATTTTAAATCTTCTAGGGCAACCTCTAAAAACCAAGTCAGACTTGTGACTTGAACCTACTGCCTACATTAAAGAAATTGTAATCCCAGAGGAAAATCAACCTGAAACAACTACTTGCAGAACCTCAAAAGACATTGAAGACAAAGGCCCTAGATCCTC…
T2-15477	MADS-box	1.60108	3.27837	0.576616	2.49586	2.85017	919	GGCTAAAAATGGGAAAAACACACTTTCCTTTCTTGAACTTCAGCCAATTAGTCCTGCTCTTACTACTCTTTCTCTAATTGGTGGCTTTGCCTTCCATAATCAGACCTTACAACAGAAAACATCCTGAACCTCGTTCGCCTCCAAGAAAGGGATATTGGGAAAGGGGGAAATTGAGATCAAAATGGCGAGAGAGAAGATAAAGATCAAGAAGATCGACAACGTGACGGCGAGGCAAGTGACGTTCTCAAAGAGGAGACGAGGGCTTTTCAAGAAAGCTCAAGAGCTTTCTATTCTCTGTGATGCTGAGGTTGCTGTTATCATCTTTTCTGCCACCGGAAAGCTCTTTGAGTTCTCTAGCTCAAGTATGAAAGATCTTCTTGAAAGGTGGAATACACAGCA…
T3-21576	MADS-box	15.6649	24.1292	41.7695	25.9186	25.7767	1395	ATTCCTTTCACCAGACTTCAAACTTCTCCAAGACTCCAACAACCCCATCTTCTCTTTTCATGTACCCTAATTGGTGGAATAATAATACTAAATACTTGTACCATTATATCTCCTCCTCCATTCCATCTGGATCTAACCTTTCTCCTTTTTTTTTTTTTTGCTTCTCTTATTACTACAGTTCCCACTTAGGGTTTGCAGTGACAAGATTCTTGGCCAAATTTAGCAAATTACCGCCACTTATTGAACCCTGACCAAGTGACCTTGCCTCTTCTCTCCCACTCTCAAACCTCCATTTTTAGCAGACTTTTCCTCGCCATCTTCAATTTTCTACGTGCTGGGGTTTAGCCTGATCATTTCGTTACTCTGTGTGTGCTCTGTGTGTGTATAGATATATATATA…
T3-8588	MADS-box	0.309234	2.60725	1.03944	0.778702	1.28447	680	TAAAAGCTGTTTACTAAATGGCTGAATAACACACTCTTGATACCTTGTCATCCACACATGGTGCACTTCCATTAATTTGAAAGGCCTCACAGATTCAAACCTTCTTTCCACTTTCAAAGAAATACCTCTAATTGGACTTTTCTCCGAAAGCAAACTTCATATAGAAATATGGTAACGATACTGAGAGACACGCCCTTCTCATTAAATCAACAATATGATATAGCTTGACAGTAACTCATTTCAATCCTCCGAACTTTCATCTTGACTCAGGGAAGGGTAACCCCAACTTGAGAGCGGTATCCGAGCTATTAAAATCTTCTGGAAGCTCGGCAGAACTGCAGATTCCAGTGACTGAATCAGATGACTGGCCATGTTCACCTGCATCCGGATGGACTACAA…
T4-13502	MADS-box	1.53543	3.23642	0	0.966616	1.27554	548	GGCCTCCGAGCTCTCCGTCCTCTGCGACGTCCAAATCGCTCTCATCATCTTCTCCACCAACGGCAGACTCTACGAGTTCTCTAGCTCCGACTGTATAGGAAAAACAGTTGAACGCTACCGGACGTATAATGAAGAAGTTGCTGGCAACAATAATGCAGCTGATGAACAAAAGAAGCCTGACAATACTGGAGTCCATCCAGTTGCCGAACTGCTAGAATCTGTGAGTAACCTCAAAGTTGAAGAGCTGACAACAAAGGAACTCACACATGTTGAACGAAATTTGGATGCCACGTTAAGAGAAACAAAAAGAAGAAAGAGACAGCTAATGATGGAAACTGTAAAAACACTTGCTGAGAAGGAAAAGCAACTTAAACAAGAGAAGCGTTTCCTCGAAAAACA…
T5-10869	MADS-box	0	0	4.02754	0	0	921	AAACAAGTCTTTTTTTCTGTTCTTTTTTTTTTGTTCGCTCATTCTAAAACTTGAACCTCGATTTGTCTCCATTTGTTGGGAAAAAAAGCTTTTCTTCAAGTTTAATCAGAATGGGGAGGGGCAAAATTGTGATAAGGAGGATCGACAATTCGACGAGCAGGCAAGTGACGTTCTCTAAGCGGAGGAGCGGATTGTTGAAGAAGGCGAAGGAGCTGGCGATCCTCTGTGACGCGGAGGTCGGAGTTATGATATTCTCCAGCACCGGCAAGCTCTATGATTTTTCAAGCACCAGCATGAAGTCGGTAATTGACCGATACAACAAAGCAAAAGAGAATCATAACCAACTCTCAAACCAAACCTCTGAAGTGAAGTTCTGGCAAAGGGAAGCAGCAATGTTAA…
T5-26858	MADS-box	0	0	1.53876	1.02469	1.01413	345	GGTCGCGGATCGATTTTCCAAGTTATTTGGATGTTGATCAGCCAAACAGATGAAAATACAGAGAATTAAGAGCTAGAGAGAGATAGGAGAGAAAGCGTGCTCATTGACGTTGGAGAACTGGTAGAGCTTGTCGTGGCTGGAGAAGACGACAAGTGCGACGTCGACGTCGCAGAGAATTAAGAGCTCACGAGCCTTCTTAATGAGACCGTTATGGCGCTTCGAGAAGGTCACCTGACAACTGCTCTTGTCCTCGATTCGTTTCAGCTCCACCTTCTTCCTCCCCATTTCTCTCTTCAATGGCGGATTTGAAGCTGTAGAAAGGAAGAATAGCTCGGTGAAGGAAA
T6-23693	MADS-box	54.0803	64.111	34.1604	84.6957	69.5008	1158	TTTATGATAAATAGTCAAATCTTCCATAATTTAAGATGATTACATCTTGACGGTAGCTTATTTAAAGTATGAAAAAAAAAAAAAAGTCATATCTAGGTTACTTCCAGACTACGTCAGGAACCATACAACACAACATAATCTTTTTCAACCAAAAAAAAAAACACAATTTATTTAAGACAACATAATAAATATGTTAGGTGCCTAATTGGTTAGTCGGTTCCCCATCAGACACCCTTAGAAGCCGCCACATCTGCCACACATACTTAATAAAGTCGTTCAATTAATTAGCTACATCAGCTGTAGCTCAGTCCCTCTGTGCTCGTCGTTCTGGCGCTTGTTACCACCACCACCTTGCCCACCGAGTATGTCCCTAATCTGTTTTTCAAGGAAACTATTCTC…
T7-7247	MADS-box	0	0.55496	0	0	0	320	ATACACACACATATACACATACCTATTAATTATATATATATATATAGATATATAGATACAGATCTCCTGCTTGTTTGCTCGGAAACTACAGTTTGCAGTACGGAAGTGGGGAAAAAATGGTGAGAGGAAAGACTCAAATGAGGCGGATTGAGAATGCGACGAGTCGTCAAGTGACGTTCTCGAAGAGGCGAAACGGGCTCCTCAAGAAGGCCTTCGAGCTTTCAGTTCTGTGCGATGCCGAAGTTGTTTTGATAATCTTCTCTCCAAGAGGCAAGCTCAAGGAATTTGCAAGTTCCAGATATTTTCATACATTGATGTT
T1-20222	MYB	18.5054	20.1915	11.5868	13.4012	12.8612	1737	TTTCCTTTTTTTTTTTTTTTCAAAGAACGAAAATAAAAACAAAAAAGCATTTTTGAAACCGGTTTTTTTCTCTTTTTTGTGTGGTTTGGTCTGTTGTGTTCTCTGAGAAGAGAAGAATAGAAGGGGCGTTTATGGTGTCCGTGAATCCGAACCCAGCGCAAGGGTTTCACTTCTTCAATCCCATTAATATGGGCTTCATCAGCCTCAATTCCATGCTTCCGCCGTCACCGCCGTCAGCGAATTTCACGGTGGAGCCGGCGAATTCTGCGACGGAGCCGGCTAATTCGACACCATTGACGGAGGATTCGAGCAAGAAGATTCGGAAGCCCTACATGATCACCAAGTCTAGAGAGATCTAGACGGAGCAAGAGCACGACAAGTTTCTAGAAGCTCTCCAAT…
T1-25187	MYB	40.5283	47.1581	3.64451	16.068	21.1205	1405	TGAAATTCCAAATGGGTCGGTCACCGTGCTGCGACAAGGTGGGCTTGAAGAAAGGACCTTGGACTCCTGAAGAAGACCAGAAACTCTTGGCTTACATTGAAGAACATGGCCATGGAAGCTGGCGAGCCTTACCTTCAAAAGCAGGTCTTCAGAGATGTGGAAAGAGCTGCAGATTAAGATGGACTAATTATTTGAGACCTGATATCAAGAGGGGAAAGTTCAGTTTGCAAGAAGAACAAACCATTATTCAACTCCATGCTCTACTAGGGAACAGGTGGTCGGCTATAGCAACCCACTTACCAAAAAGAACAGACAACGAGATCAAGAATTACTGGAACACCCACCTCAAGAAAAGGCTAGCCAAAATGGGAATAGACCCTGTGACACACAAGCCCAAAA…
T1-3317	MYB	0	0	0	0.660098	0.653298	268	GCTCTCCCACTGAGCCATGTGGCTCAAGTTGGCGGCGTCTTTCGGGTTTCCGGAGCCGGAGCCGAGGGTGTCGGTCTTCGGCTTGTGAGTCACCGGGTCGATCCCCATCTTGGTCAACCGCTTCTTCAGGTGGGTGTTCCAGTAGTTCTTGATTTCATTGTCGGTTCTCTTCGGCAAGTGAGTTGCTATAGCAGACCACCTGTTTCCGAGAAGAGCATGGAGTTGGATAATGGTCTGTTCTTCTTGCAAACTAAACTTTCCTCTTTT
T2-10599	MYB	0	0.400525	0.798391	0.398747	0.394639	443	ATTTGAGCTATGCAGATAGTAATTTACTAAACATGACATGCTTGTCACAAGTTGGTAATAATGTGGGACCAGAAGTACTAGGAGGAGGGTTTGATCACATTAACCTTGGAGATTATGGGGTCATGGAGGCTGGTAAAATGGGGCAATTGGAAATTAGGGATTTTTCTCTTCCTCCATTGGAAAGTAGAAGCCAAAACAATGTTGTTGAAGAGGACAACAATAATAATATTGCTTCTATTGATATTAAGGGAAGTGGTAACAACCACCACTTCATGAGTAGTAGTGGTGGTGCTTGCTTTGACAACTTTAATAAGGGAGAATCAATATTGGGGTTTGGAAGTAATGGGCAATTGCAAGGAGAAAACTTAAAAATGGGAGAATGGGATTTTGAGGGTTTGA…
T2-10611	MYB	0	0	0.763829	0	1.13267	463	GGGCCACCATCGCCCGCCTCCTCCCCGGCCGCACCGACAACGGCATCAAAAACCACTGGAACTCAACTCTCCGCCGTCGACGCGGTGCAGCCGCCGCCGCAGCTGCCGAAAACGTATCTTCTCCGTCGTCGCCGTCGATTTCGTCCGACACGGAGGCGGTGGTGCCGGAGGAGGAGAATTCGGAACCGGCTCAGAAGCGGCCAAAGATCGACGACGGGATCGAGACCTTGCTGACCCTTTCTTTGCCGGGAGAGAGCGCGGTGTCGGTGCCGCTGCCGGCGGAGGAGGAGGACGTCGGATTGAAGAAGGAAGAGGAAGGACGTGGAGCGGTGGAGATGGACGAAACGTGCTTGATTGCGCTCATGCAGAGGATGGTTGCTCAAGAGGTCAGGAATTACA…
T2-12734	MYB	0	0.783328	7.02655	2.72948	1.54363	453	TTCAGAGAATGAGGGACTCCTGGGAAAGGATCCGAGCATGGAAAATCCTCAACTGCTGCTATCGGATTCTCAAGCCCCTCTTCCTATCTGCTGAAAAGTTGCAGATGACGATTACTTATGGTCGAGTGTTGCGTTCTCGACTTTAGTGAATGCGGGACTCTTGGGAAGGGAGCTGAACATGGGAAATCCTTGACAGCTGTCATCGGCTTCTCAAGTCCCTCTGCTGATCTGCTGAAAAGTTGCAGATGGCGATTTCTTATGGCCATTACGTGCAAATGTATTTTAGTATTCATATCTATACATATCTAAACGAATTGGTGGTAAGCCAGGCACCTTTTTTTTTGTGTTATAGTTTTAGTTTCTTGTTTTGCCATTCCAAATCGCTTGTTACCCATTTAT…
T2-19544	MYB	1.73171	1.46006	7.27606	1.45358	3.23686	486	GTTCCAGTAGTTCTTGATCTCGTTATCGGTTCGACCCGGGAGCCGACCCGCGATGAGGGACCACCGGTTGCCCAGAAGAGAGTGCAATCTTATAATGAGGTCGTCCTCATCGGGAGTGATGTTGCCTCTCTTGATGTCAGGTCTCAGATAGTTCATCCACCTCAGCCTGCAGCTCTTTCCACACCTTAGAAGACCAGCTTTTTTAGGCAAGGATCTCCAATGGCCTTCACCATGATCTTGGATATACTTGGTGAGAAGTGTGTCCTCTCTAGGCGTCCATGGACCTCTGTGCAACCCTACCTTGGCACAACATGGAGCTCTTCCCATTTTGCTCTCTATCTCTCCCTCTCTCTGGGATGTAAGTAAGAGAAAGTGAGGAAGGAACTAGCAAAAGAAGGA…
T2-19849	MYB	0	0	1.24941	0.138667	0	1272	GAGTGGGTATCAAAGCTGGTACAGGGAAGGAACCAAAAAAAAAAAAAAAGAAAAAGGAGAGAATTAAGAAAGAGTACAGCATTATCGCTTGCTTACACAAATTCATTGCCGTTTAAGCCATAATTTTCTAAATCATACATGAACATATTGCTGCAGAAACTATCCCTCTCATCTTCATGACAAGTGCCGTTGCTATTCACGTAAGTTGTTGATGACGAATTCAAGGTAATTGGGCTAGATGCCGGTGTCGATAGAAGTGAAGCAAAGCTCATGTTCGTCATGTTGTTTTGGACGTTACATGAAACAAAAGCTTGGTTCTCCGGCGAAGAATTCATGATCGACGACGACTGAGTAGAATCCAAGTAGCCATGTGTAATTGCAGGGGTGTAATGAGCTTGA…
T2-21017	MYB	0.515263	1.08609	11.9073	0.865012	0.749088	1631	AAAAAAAACTGAAAAGAATCGTGTGGGTTCTTCTCTCTATCTCTCTTCTCTACCTTCATTTTGTTATATTTGTTTTTCTTTTTCCTGTTCAAAACAGAGAACTCCATTCTGTTTCCTGTTTGTTCCCGTTTTCTTAACGTCGTCTTTTCATTCTACTTAAAACCCATCTTTAGAACACCTCTCATTTATCTTCCTTGATCCATTTTTCCCAAAACAGATTTTTTTTTTTCGTTTTCTTTTCATATATTTTTTTCCTTTGTGGCATTGTCCTAGCTAGCACCTGAAGTTGTGTAAACATTCTTTTCCTTGGTTTTTCTTTCATTTTCTTTCTCTTTTTCTCGGCCTCCAATCACAATGAGTCCTACTCTTCAACACCTGAAGAGTGATTCTGACGGTTTC…
T2-22108	MYB	1.61792	4.24392	4.3809	1.35806	0.746706	1169	AAGAGCTGCAGATTAAGATGGATAAACTACTTGAGACCTGATTTGAAAAGAGGAATGTTCTCTCAACAAGAGGAAGATCTCATTATCAGCCTTCATGAAGTTCTTGGCAACAGGTGGGCACAAATTGCAGCCCAATTACCAGGAAGAACAGACAATGAGATTAAGAACTTCTGGAACTCATGTCTGAAGAAGAAGCTGATGAAGCAAGGCATAGACCCGACGACACACAAACCGATAAACGACACAGAAGTGATCAAGGACAGTACTAAAATCATGAAGAACAATTGTAGAGAGCAATTGAAGGATCAATCCAATTTGCCAATAGTGCCAAACCACCAAGGAATATCCTCATCAATTTCCACCACCACTTCAACATTGGCCTCACACGGTCCCACATTC…
T2-23277	MYB	2.72688	5.36461	13.7489	2.89929	3.32249	1156	TGCCTCTATAATGTTGAACAACTATGAATCTTCATACGGAACCATGACAAGAGTGCTGATATGAAAACTGAAATTAACTGAACATTTTCTAATGGCGTTCCATTCACAAACAAGAAGATAAAAGTGGCTTTTTTTTTTTTTTTTTAAATCCATGTGCCTAATATCTAGAGGTCTGCAATTCAAACATGGAAGCTTCTGGTTTTGTATGAGCAGCGTAACGAGCCCCGCCGTACAGATTCTGGACGAGAGGCGGTTTGAGGCCATTCGGAGAAGAAATGTCATATGGAGAGGAAGACATGAAGAGATTGCCACAAGTTGAGCCCAAAACCATGAGTGCTTCTTCACTGGGAATGTTCCAGTCAAGTAACACTTTCTGGGCTTCTTCACTAGACAACTGAA…
T2-25715	MYB	0	2.04268	5.83624	0.271148	0.402532	1301	GGGAAGAGCTCCTTGTTGTGACAAAAACGGTCTCAAGAAAGGGCCTTGGACTCCGGAGGAAGACCAAAAACTGGTCGATTATATTCAGAAACATGGCTATGGAAACTGGAGGACACTTCCCAAAAATGCAGGGTTGCAAAGATGCGGAAAGAGCTGCCGGCTTCGATGGACAAACTATCTCCGACCGGATATCAAACGAGGCCGATTTTCCTTCGAAGAGGAAGAGACTATCATTCAGCTTCACAGCATATTGGGCAACAAGTGGTCTGCAATTGCTGCCCGCTTGCCCGGAAGAACGGACAACGAAATCAAGAACTACTGGAACACCCACATTAGGAAGAGGCTTCTCCGGATGGGAATCGATCCGGTTACGCACAGTCCCCGACTGGATCTCCTAGA…
T2-26370	MYB	39.434	40.1157	14.3415	27.24	24.9186	1625	CCTACATGGATTGGCAGGTGCCTTATTCATTTTTATTTTTCTCTCTTATTATTCGGCTTTAACGCAGCCCACAAAACAAACTTGTGAAAAGTGCTCCACTTCAAAACATATAGCAAACCTTACAAACCATTTACAAATACGTGGTGGCGATATACACTCATAATACCTCTATACAAGATAGCCTCTGAAACAAACCTAGTGAAGTTGACTAATAGTTTAGTTTAATACTAGCCCTACATTCCTGGAAGACAAAGGCCACAGTATATACACATGATACCACACAAAAATGAAGTTGGTCCCCTAACAAGCTTCACTTCAACATGAGAGAACCTCTGGCTACTTTATGCGCATGTATTCAAAAGTATATACACAGTGTCAATGCTGCTATTGTTGTTAGCA…
T2-28018	MYB	34.4942	35.5686	3.93894	36.3186	23.7633	1748	GTCTAATCGTTCATTTCGTTGGTCCCTTTTATTTTTTTTCTTTTCTTTTCTTGGGCATTTTCATTTTCTCTCCTCTCTCTCTAGTCTGTCTAGTCGCCTCTTGTCCTTTGTCTCTCTGTAGACCGAAAATTCTGTTTTCTCTCTCTAGGGTCTGTGTGGGTTCTGCTGCTGAGCGTGTTTTAGCCTTAGCTTAGCATTTTTCCGTTGTGTTTTTTTTTTTGGGAGAAATATAAGAGCTTTTCTCTGTTCCATTCAGTACAAAACTCTCTCAGGAGATGCATAGGAGACGAAGTTCGACTCTGAATATTTGTTGACGACGATGAGAAAATAATAAAATTATGAAAGAGTTTAAGCTTGCGGCAATGGACAGTGATGTTTGCAGGAGCTGGAAATGAAGGA…
T2-29643	MYB	0	0.495888	6.75465	0.658249	2.11727	1072	ACTACACAAATTAAAAAAGAAAATTAAAAAACAAACAAACAAACTTAACAACTGATTGTGGATTAACAAGAATCTTGTGTAGTTAGCTCCTGTACTGCCATAACTCATCCATGTTCCACATGCTAGCTAAAAAATCGTTCTCGGCCCAATTGCCGCCCGCCAGATGGCAGCCTCCCATTGGATTCTCAACAACCCCTTCTGCTGAAACATGTGCCTGGTTAAAACCATCCATATCATAACCATTTTTCTCACCACCATAAAAGCAACCTTCTACAAAAGTGCTGTAGTCATTGTTGACCATTGTCTGAAAAGGACTATTAGGGTACAACTGAGAAATGTGTGACATGTTCATTGACTCTGAATCTGAACATGATATGTTGAGATTTCCATGTCCCGGTT…
T2-30824	MYB	0	0.487692	0	0.485527	2.88315	364	CTCATTGTCTGTTCTTCCCGGTAGGTGTTGGGCGATTTTCGACCATCTGTTACCCCACTTGGAATGAAGTTCAAGGATCAAGAGCTGTTCTTGCGGAGTGAGATTGCCGCGCTTAATATCGGGTTTCAAATAGTTCAACCATCTCAATCTGCAGCTTTTCCCTGTTCTCTTTAGCCCTGCACGTTTAGCCAACAAATTCCAATGGCCTTCACCATGACGAGCAATGTAATGTATGAGCTGAGTGTCCTCTTCAAGAGTCCACGGCCCTCTTCTTAGCTCGGTCTCTTCTTCATTGTTTTGATGACAAACCCTCTTTGTAATGCTGTGCATAGCTAGTTTTTTGTGTTTTTCCGTGTGTTTTTC
T2-31678	MYB	0	0	1.61876	1.07796	0.533427	328	GCGATGGTGGCCCACTTGTTGCCGTGGATGGAGTGGGCCCGGATGATGATGGCGTCCTCGGCGGGGGTGAAGGGGCGGTGCTGTACGCTCGGGCACAGCTGATTGCACCACCTGAGGCGGCACGACTTGCCGGAGCGCCCTGGGATGCCTTCGCTTATGAGGGACCAGTTGCGCGGGCCATGCTGCTCCACCAGCTTGATCAGAGCCGCGTCCTCTTGTGGGCTCCACGACCCCTTGATCCGATCTACGCCGTTCATTATCATACCTCCCGTCATTGTCTTCATAATTATTATTGAGAATAAAAAGATCTCGCTCACTGCATCACCA
T2-5720	MYB	1.06045	0	1.3367	0.445066	0.880962	397	AAAGCACAAAAAGCACGAACGAACGACCAAACTAACCAACCGATCATGACAGTCCCAAACGACGCCGTTCCGGCCGACGAGGCTCGCGCCGGAGAGTTGGAACTCAGCGTCGGAGAAGGAAGCGGCGGAGGCCGCGGCGGTGGGGTCAGAGTTGGGAGGGTGAAGGGGCCGTGGTCTCCGGAGGAGGACGCCGTGCTAAGTCGGCTGGTGGGGAAGTTTGGGGCGAGGAATTGGAGCCTCATCGCGCGAGGGATTCCGGGGAGGTCCGGCAAGTCTTGCCGGCTCCGATGGTGCAATCAGCTCGATCCCGGCGTTAAGCGCAAGCCCTTCTCCGATGAAGAAGATCGTATAATAATTACAGCCCATGCAATCCATGGAAACAAATGGGCAGCAATT
T2-5721	MYB	0	1.28595	0.854453	0.853493	0.8447	414	TGGAAACAAATGGGCAGCAATTGCAAGACTTTTGCCTGGTAGAACAGATAATGCAATTAAGAATCATTGGAACTCTACTTTGAAACGCAAGTGCGAACTAGGAACGCTTGAACCGTCCTCTGGAGGCATGACGCTTAATGGTGGTCTTGACATGGCAAAGGCATCTTCAGAAGAAACATTGTCTGCCGGCAATATGAATTCAGTTAGGAATCCAGAAGGAAGAGAGATCTCAGTGGAGAACAGACCAACCCAGTATGAGAACAGAGCTCAAGATGAGGGTCACATTGCTGAAGAAGATCATCATAATCTTGTTTCTATGGCAGAACATCATCCCACTGTTTCCCGGCCGTTGGCACGAATCAGCGCATTTAGCATCTATAATCCTTCACATGGCCCAAC…
T2-7279	MYB	0.475044	2.26964	0.798391	0.531663	1.7101	1327	TAACTAGAGCCAGTTGCATTTTCTCCACTCCGTTTCACTCACTTTGTGCCTGCTCCAAAATGGGAAGAACTCCTTGCTGCTCCGGCGAGGGGCTGAAGAAAGGCGCCTGGACGGAGGACGAGGACAAGAAGCTCGTCGATTACATAACGGAACACGGCGAAGGAGGCTGGCGAAATTTGCCTCAGAAAGCTGGACTTTTGAGATGTGGGAAGAGTTGCAGATTGAGATGGGCAAATTACTTGAGGCCGGGTATTAAGAGAGGAAAATTTAGTATTGAAGAAGAGGAGAATATTATTAGACAACATTCTATCCTGGGAAACAAGTGGTCGACCATAGCCAGTCACTTGCCAGGGAGAACAGACAACGAAATCAAGAACCACTGGAACACCCGCCTCAAGA…
T3-25552	MYB	7.06383	6.47363	22.9696	7.90573	13.7775	2052	CCCTTATACAAATCTTACTATTCAGAATCTGCAACTTCATCATATACGTATATTTATTGAGGAAAAAAAAAAAAAAGACATTAATTTCTATGGCACACACCTGTAACCCAGAAGAGAAGAAGTACTGTCTTTTTCCCGAAGCCCTGAGATCACTCTCTTTCCTCTCTTTCTCTCTCTATCTCAAACTGAACATGTAAAAAAAAAACTTCCGTAATTCTCTCTCGTCCCCCGTTTTCCTTGAATTAGAGCCCCCCTTGAAAAATCAAATATCCCTCCTCCTTAAATACAAACACAATATTATATATATATTTATACGTATATATATAATATAGAAGGCTAAAGCGTCTGTCCAAAAGCCACGGCCAGTCTCTGCAGATCCTTATTGGTATACATTTGATC…
T3-29778	MYB	0.634349	0.53484	0	0.532466	0	332	GAAGCACTTCATGCCTGCGAGGAGAGAGAGGAGAGAAGGCACAGAGACCTCCTCAGCTTGCATGAGAGAAGGCTCAAGATTGAGGAATCCAAGACTGAGATCAACAGGCAAGGCATTAATGGCCTCGTTGACGCCATTAACAACCTCGCCAATTCCATCCAAGCTTTGGCTTCCGACAAGCATGGCCAATCCACTTCAAAAACTTCTTAGTTTAATATTATTATTATCATTATTCTTGAAAAAATAACAATATATTAATTTTATATTGTTATATTTTCTCTTTGATTTACGTCTAATGAAGCTCTCTCTGATAATTCATGTGTTAATGGCG
T3-9632	MYB	3.8061	0	0	0.532466	0.52698	332	CTTGAACATGGGAAGGACACCTTGCTGCGACAAACAAGGGTTGAAGAAAGGTTCCTGGACCGAAGAAGAAGACCGGAAACTCCTGTCTTACGTCCAACAACACGGCGAAGGAGGCTGGCGTTTCTTGCCGGAGAAAGCTGGTCTTTCGAGATGTGGGAAGAGCTGCAGATTGAGATATGCAAATTACCTGAGGCCTGGTATCAAGAGAGGGGAAATCACTCCGGAGGAAGAGGAGATTATTATTCAATTGCATGCTGTCCTAGGCAACAAGTGGTCAACCATAGCCAGACAACTGTATAAGCGAACTGACAACGAGATCAAGAACTACTGG
T4-13287	MYB	3.46933	4.83277	6.33781	3.03873	3.63397	1393	AGAGAGAGAGAGAGAGAGAGCGCAGGGGTGTGTGGTAAGAAAAAACAGCAGCACAGCAGGCAGGGGCTGTGAGCATATCGCTGCTCTAAACCTACCTTAGACAGCTCCAACGGGATTTTTAAAGAGAGAGTGAGAAGAATTAAGAAAAAGAGACCAAAGAGAAGTCTTTTCTTCTAGAAGAGAGGACTAAACCGCCTAGGGGTTGTATTATCAAAAGAGAGAAGAAGGAGAAGTTCTTTCTGAATTTTGTGAAGCACCCAGTCGGTGGATTTTTATCTGTAGAAGAAAAAAGAGAGGATCTTGGAGTACCCATTTGGATCAAAAAGAGTTTTAGATCAAGAAAATGACTAGTAGTTGTGGAAGAAATGGAGCGGTTAGGCAGTACATAAGATCAAAAGT…
T4-19280	MYB	9.97903	9.91196	8.15596	5.73718	2.15767	1537	CTAAAATTCTGATGTAAAGGTTTCCTTACTAATAAATATTGTGTCTTGAAAAAAAAAAAAAAAACCCAAAACAAAACAAGAAAAAAAAAAACAAAAATAACCCTCACAACAAAAATGTACAATCATCCCAATTAATTGCAGTCACCAAATCATCCACTCTCTCTTCAATGTCACTGCAACCATTGTCGGATGATTTGCTGCTGCCGGTACTAGGGAACTCAACATGATATTTACTGAAAATATCTTCATCACCAATATTCTCCAAGAAACTTCTCACTTGATCATGATCATAACGGTCAACAAAATTATCATGATGATGATCACCTTCATCCTCAGCACTAGCAATTCCCCTAAACAGATCAGCCTCTTGTTCACGATAAGGGACGTCAAACCCCGCAT…
T4-19733	MYB	3.35058	13.5868	3.62006	6.02666	4.50656	1317	AAAAAAAATCACATTTTTGTAATATTTTCACCGTTCCCATAACTTTCCACCAACAACAAAAACAAAACCTTCTTGAAAAACCCAAAACTTGCAAAGAACAAATTAACAAACAAACCACCCACACACACCATGTCAGGTGCTTCCACCACTTCTAATTGGAGCAAAGAAGAAGAGAAGGCCTTTGAGAACGCCATAGCTATGCATTGGAAAGAGGAAGAAGAAGAAGCAGAAGAAAGAGAAGGAGAAGAAGAAGAAGACTCCACAGATAAATGGGACAAAATTGCCTCCATGGTTCCGAGCAAATCCATGGAGGAACTCAAACGACACTTCCAAATGCTCCTAGACGACATCACTGCAATTGAAGCTGGTCATATCCCGGTTCCCAACTATGCTGCAGAC…
T4-20460	MYB	77.4247	57.2815	190.017	93.9334	95.3085	1639	GTAACTGCCTTGCCCGGGAGAATCCACTCTTTGTCTCAACGGCTATGACCGGTCACCTCCACCGGCTCAACCGGTCACCCCTTATCTTTCTACATATTTATAACTTCCCCCACTCCTGTAACACCGCCTTCCTCTCAGACCAAAGGTGAGGCTTCGCCTCCACCATCAATTAGCTTTTTGCTGTACCAAAATTCCCAAAAACACACTAAAATTGTTTTATTATTATCTTTTTTTAATTCTATTTTCTAGTTCTTCGCTTTTTTTTTTTTTGTGTAATTATAGCTATTTTTTTGAGATGGAATCGACGAAGAAAGAGTTGGATCGGATAAAGGGTCCGTGGAGCCCCGAAGAAGACGAGGCGTTACGGAGGCTGGTCCAGAACTACGGCCCGAGAAACTG…
T4-23964	MYB	3.51904	5.71426	5.36672	5.79829	2.59859	1612	AATCCCTTCAGCTAACACTCCTTGCAGTTAAGTCTGGTAGATACTGTGCACCAATTTTGCCATGGAAACCAACGACACTGTCACCGCTGTCTCTGAAATTGACGGCGGCGGAGACGCGGAAGATGTCTCCTTCGGTGGCGGGAGTGGCGACGAGGCCGGTGCCGCTGGCGGCGAAGGGAAAGCGGGTAGAGACCGAGTGAAAGGGCCTTGGTCGCCGGAGGAAGACGCCGTTCTTAGCCGCTTGGTGAGCAAATTTGGGGCCAGGAATTGGAGCTTGATCGCCCGCGGAATAGCCGGCCGATCCGGGAAGTCGTGCCGCCTCCGATGGTGTAATCAGCTGGATCCCGCCGTCAAACGCAAGCCCTTTTCTGATGAGGAGGACCAGATCATAGTTGCAGC…
T4-7731	MYB	0	1.94114	0	1.93252	1.14757	457	AACCGGATCGATTCCCATCCGGAGAAGCCTCTTCCTAATGTGGGTGTTCCAGTAGTTCTTGATTTCATTGTCGGTTCTCTTCGGCAAGTGAGTTGCTATAGCAGACCACCTGTTTCCGAGAAGAGCATGGAGTTGGATAATGGTCTGTTCTTCTTGCAAACTAAACTTTCCTCTTTTGATATCAGGCCTAAGGTAGTTTGTCCACCTCAGTCTACAGCTTTTCCCGCATCTTTGAAGCCCAGCTTTTGCGGGCAAGGCCCGCCAGCTTCCATGACCATGTTCTTCGATGTAAGCCAAGAGCTTTTGGTCTTCTTCAGGAGTCCATGGTCCTTTTTTCAAACCTACTTTCTCACAGCAAGGAGACCTACCCATGATTTTTTACAACCGAATATTCTCAAA…
T5-10767	MYB	0	0	4.60735	0	0	1035	AAAGAGATCTTCTTAGAAAATAGAGATCATGGGAAGATCTCCTTGTTGTGACGAGAGTGGCCTCAAGAAAGGCCCTTGGACCCCTGAAGAAGACCAGAAACTTGTCAAGTATATTCAAAAACATGGCCATGGAAGCTGGAGAGCCCTTCCTAGACTTGCAGGCCTCAATAGATGTGGCAAAAGTTGTAGATTAAGGTGGACAAACTACTTGCGGCCGGATATCAAAAGAGGGAAATTCTCCCAAGAAGAGGAGGAATCGATTCTTAATCTCCATTCCATCCTTGGCAACAAATGGTCAGCCATTGCTAGCCACCTACCGGGGCGGACAGACAATGAGATAAAGAATTTCTGGAACACCCATCTGAAGAAAAAGCTTATCCAAATGGGAATTGATCCGAT…
T5-11766	MYB	0	0	2.36046	0	0	300	AACAAGATCAATATGCGAAAATCGGTGGTGACTCTAAGACGGATGGATTGGAAAACTCGGCGAACAATTTCATGAACATGGGCAATCCAATAGACTCGTCTACTAGTACTATGATGCCGAATGGTGATCATTCGGCGGCTTTTCAAGCTGAGCTTGAGAACATTCTCAATGGGGGAGCGGTCGGTTTCAACATGCCACAGGGAGATCATGATCAAACTATGGCTGATCAGTATGATTGTTTCAAGGAAATGAATAATGTCTCCAAGGACAGCTTGATGTGGTGGTCTAATGAATTTGAC
T5-13673	MYB	0	0	2.18733	0	0	484	GAGAACAACAACAATCTTATCATGTTTGGAAACGAAGGAAGCTGCTGCAGTACTTCATCAGAAGGAAGCTGCAGTTACCAGATCAAGCAGGAGGAAATGGGCAGTTTCCATAACCAGCCATCTCTTGAGGACCATAGCCAGAGATTCATGCTCAGCTATGGAGGTAATAATATTGGGGATGATTGTAATTATCTCAACTTCTGGGGGGGTCAAAAGTCAAATGGGTATTTTGGGGAAGCGTCATTGGATCAATACCATGTTCTTGAAGATTTGAAGCAGCTGATTAGTAGTAGTGGTACTAATGGGTCTAACAACTTGTTCAACAACATTGATGAAAACAAGACTGAAGAGAAGGTCATGTACTTCTAGTACTAGTACTGATAAATATTTATATTTATA…
T5-13674	MYB	0	0	3.25821	0	0	705	AGGGCCATGGTCACCAGAAGAAGACTCAAAGCTAAAGGAATACATTGAAAAGCATGGAACTGGTGGAAATTGGATTGCTCTTCCACAAAAAGCTGGTCTTAGGAGGTGTGGGAAAAGCTGCAGGCTGAGATGGCTTAACTACCTCAGGCCAAACATTAAACATGGAGAGTTCTCAGACGAGGAAGACAGAATCATCTGCAGTTTGTTTGCCAACATCGGTAGCCGGTGGTCAATTATAGCTGCTCAGCTGCCAGGCAGGACTGACAACGATATCAAGAACTACTGGAACACCAAGCTCAAGAAGAAGCTCATGGGTTTTGTCAATTCTCCTTATAACACCAACAACATTAACAACGACAATAATTCTCAGAGAAAACTCCCACTAATTCCATTTCCCAA…
T5-13922	MYB	0	0.317546	3.63966	0	0.31288	1116	AAAGCCAACGTGAAGAAAGGGCCATGGTCACCCGAAGAAGATGCCAAGCTCAAATCCTACATCGAAGAACATGGCACCGGTGGAAATTGGATTGCTTTGCCACAAAAAATTGGCCTTAAGAGGTGCGGGAAAAGCTGCCGACTGAGATGGTTAAACTATCTCCGGCCAAACATCAAGCATGGAGGCTTCTCCGAAGAAGAAGACAACTTAATTTGCAGCCTCTACATAAGTATTGGAAGCAGGTGGTCTATAATAGCAGCACAGTTACCAGGAAGAACGGATAATGATATCAAGAACTACTGGAACACAAGGCTGAAGAAGAAGCTCCTCGGCAAGCAGCGCAAGGACCTACAGGCTCGTAGAGGCCTAAAGCAGGAAGCGAAAAGAGGGATTAACATC…
T5-14072	MYB	0	0.215368	4.72236	0	0.212203	823	TGAAGTCAAACAGAAAGAAAATCATTTACAGAACTTAGCCTATAAATTAAGAGAATTCAAAAAAAAAAATCAGAAAAATAACTCAGCTCTGTCCCGTTCAAGGAATTTGGTCATCCACTCCAAATTGGTTGGCCCTTCAGCGGAGAAATCAAAGAAATCGTTTACATCAAAATCGGCACTGTTGGAGTCTTGATGATCTGTACCGGTACTTCCTTTGGATACTGCAATATTATAATTATTGTCTTCTTTGTTGGTCACTTCCAGATGGAACTTGTTCCTCTGGTTTTTTGAGCCTTCTGATTTTATAATTGTGGAAGAAGCTCCACTTTGTTTATCCTTCTGGCTTATTATTCTCTTGCTCAAATGAGAATTCCAATAGTTTTTTATCTCGTTATCTGT…
T5-14218	MYB	0	0	3.60091	0	0	344	CAAAAAAAAAAAAAAAAAAGAGAACACCAAATTCATCCGAGACAAAAAGATGGGTCGAGCTCCGTGCTGCGATAAGGCCAACGTGAAGAAGGGACCATGGTCGCCTGAAGAGGACGCCAAGCTCAAGGCTTACATCGAAAAGTATGGAACTGGCGGAAATTGGATTGCGCTTCCCCAGAAAATTGGGCTTAAGAGATGTGGAAAGAGTTGTAGATTAAGGTGGCTGAATTATCTTAGGCCCAACATCAAGCATGGTGGATTCTCTGAGGAAGAAGACAACATCATCTGCAGTCTCTACATAAGTATTGGTAGCAGGTGGTCCATAATTGCAGCCCAGTTGCCG
T5-14830	MYB	0	0	2.33923	0	0	529	GAGAGAGAGAGAGAGAGAAGGAGATGGGAAGAGCTCCTTGCTGTGACAAAGCCAACGTCAAGAAAGGCCCTTGGTCGCCTGAGGAAGACGCCAAACTCAAGTCCTACATTGAGCAGAACGGCACCGGTGGAAACTGGATCGCTTTACCCCAGAAGATAGGGCTTAAGAGATGTGGGAAGAGTTGTCGCCTCCGATGGCTGAATTATCTCCGGCCGAACATCAAGCACGGCGGCTTCTCAGAGGAGGAAGATAACATCATTTGCAGCCTCTACGTGAGCATCGGAAGCAGATGGTCTATTATCGCGGCCCAATTGCCTGGACGAACCGATAACGACATCAAGAACTACTGGAACACGAGACTGAAGAAGAAGCTCTTAGGCAAACAGCGAAAAGAACAGG…
T5-16555	MYB	0	2.05136	6.54255	0.8169	1.21273	864	TAAACTATTATAGAATAAAACCGAAGTACAAGATTTTTCATTTTTTTAAATGTTGAAGTGTGATTGAGTTCATGAGATTGTTTGTAGGTTTGAATCGATGTGGGAAGAGTTGTAGGTTGAGATGGATGAACTATCTTAGACCCAACATCAAGAGAGGCAATATCTCAGACCAAGAAGAGGACTTGATTCTTAGGCTTCACAAACTCCTAGGAAACAGGTGGTCGCTGATTGCCGGAAGATTACCGGGCCGAACCGACAATGAGATAAAGAACTACTGGAACTCTCATTTGAGCAAAAAGTTGAAGCAAATGGAGAGACAAAACAGGAGTTTAACAGCACTGCAGGAGTCTAAGCTGCCCGAGAACACCAAGGTTAAAGAAGTGGATGAGGTAAAAAGAA…
T5-18666	MYB	9.98271	1.68335	61.7975	8.23972	12.9924	1263	ATCAAGGGTCCATGGAGCAAAAAACTCTATTTTTCTCATTCGCAAAATCTCAATTTCTCTCTCTCTCTCTAGACACACAAAACACAAAACTACACATCAATGGAACAAAACATGAACAACTACCACAACATGAGGCCTTGCTCTTCTTCCACATCGTCAACCTCCGACTCATCCTCGTCCGAGTCGACGCCTTCGAGAGGTAACAACATTAGTGGGCCCAGGCCGGAGCGGATCAAGGGTCCATGGAGCACCGAGGAGGACCGGATCCTCACCCGCCTCGTCGAGCGCTACGGCCCGCGGAACTGGTCCCTCATCAGCCGCTACATCAAGGGCCGCTCGGGCAAGTCCTGCCGCCTCCGCTGGTGCAACCAGCTCAGCCCAAACGTCGAGCACCGCCCC…
T5-23458	MYB	82.0862	39.0139	138.625	112.798	186.805	1326	TTCCTTTTCTCTTGATAATAAGAATTTCTTTTTAAAACAACTTCTAGCATCGGACCAGCGGACAAATCCCCCCAGACGACTAAAATCTTGAACAACTTTTGAAACCCAAAAAGAAAAAAAAAAAAAAAAAAGGAAAAGCCCACTTTTCCCCCCATCTTATACTAACACTACTCTGTCCAGATTTTCTCATCATATTTTCTCTCCTTAAACGCCCCCCAAGAGGAAAATAAAAAGATCTACTCGATCTTGCTAATCCCAACTCGCTTCATCATCGAGACGTTCCTAAACCCATCGACCGCCGCTTGCTGTTGAAAGCAAACCCCATTATTGTTCTGCTGCTCCATCCCCGCCATGTAGCTCCGCACCTCCTTCCTTATCATCTCCTGCATCACCGCCAGT…
T5-23923	MYB	0	1.84649	11.7323	1.60851	0.227419	768	TCCAACAAAAAAAAAAAAAAAAGACCAATGAAAACGCCAATAAACGAGCTTCCAATTGTTTTTGTCTCACAAAAGTCCATACGCCCAATATTCCGTATCCAAATTCGTTCTTGGGACGGGACTCTGCGTCTGCTCGAGAGCAACGTTATCAACCATTTGATTTCCCTGAGCATCATTGTCCATCAGCAAATCCCAGCCGTTGAAATACTCGTCGTTCCACAATCCCATTCCACTGCGGTCACCCACACCGTTGTCGCCGTAGTCGCACGACGTGGGCCATTCGAAGTCCAGCAGCTGCAGATCTTCAAGAAAGTTGGGAGAGTTGGAAGAGGAAGCCGACGAGAACGACAACGACGAGGAAGACGACGTCGTTGAAGAAGAAACGACAATCTCGTGGGG…
T5-24338	MYB	0	0.454317	24.6026	0.150767	0.149213	1170	CACAAAAAAAAAAAAAAAAAGGTTTTTGGAAAAAATGGGGTGTAAATCATCAGACAAGCCAAAGCCAAAGCACAGAAAAGGCCTCTGGTCACCAGAAGAGGACCTGAGGCTTAAAAGCTACATCGTCAAAAACGGCCACGGCTGTTGGAGCTCCGTCCCTATAAACGCCGGTTTACAAAGGAATGGAAAAAGCTGCAGATTAAGGTGGATAAATTACTTAAGGCCAGGATTAAAGAGAGGGACATTCAGCAAACAAGAGGAAGAGACAATCTTGACCCTTCACCACATGTTGGGTAACAAGTGGTCTCAAATTGCACAGCACTTGCCAGGAAGAACAGACAATGAGATAAAGAACTACTGGCATTCATATTTGAAGAAGAAAGTGGCCAAAGCTGAGGA…
T5-25222	MYB	9.61381	7.76079	82.1632	10.4735	11.725	2054	TAGAAAAAAGGCAGAAGTTGGAGCAAAAGTTCTTCCATTTCCAGCAAAGAGAGTACTTGGATAGAGATAACAAGGACAAGGCGATCAAAAGAAGGGAAAGAAAAAGAGAGGAAAGGAAGGAAAGGAAATGGGTGTTCAAGAGGAAATCCGCAAGGGTCCATGGACCGAACAAGAAGACTTCCAGCTAGTGTGCTTCGTGGGCCTGTTTGGAGACCGGCGATGGGATTTCATAGCGAAAGTTTCAGGTTTGAAGGTGGCGGGAGCTGCATAATAGGTACGATTATTTTGTTAGTTATCGATCCATCCCAAAAGATCGCGATGGATTGATAACTAACATAATATCAGAGCAGAAATTCGGAATTTCAGGTCTGAATTCCTGCTATATATGTTGTAATTTTT…
T5-25322	MYB	0	0.230511	26.191	0	0.227123	769	CCACCACCACCACCACCACCACCGTCACCACTTCAACCGGGTTCTGCCACGAGAACGATGCCAGCCAGGTTGCCCCCTGGGCCTCCAACTGGGCCGAACCGAACTTATTGCCCGACATGTCGGGCTCTTCATCCGACACGTCGGATGCCCAAGTGTCCTCGGTTTCAGACTTCACCGAGTGCGGTAACCCAGTGGGTTATAATGGGGCGGAAAACATGTCGGGCAGTTCATGGCGATACGGGTCGGAGCTCCAAGCAAATGGGCAAAGTGATCATGGTTGGATAAGTGGTGGGGACTCATTGGAGAATTGGTGGAGTGAAGAGGATCTACGGTTCTTGCAACAACAGCTCTGTGATGAATTCTAATAATAGCAAGAATTTGCTTACGTGACGCATTCGT…
T5-26086	MYB	0	0	9.41037	0	0	901	TTCATCTTCATGACCATTCCTGACCAAAATCTAACAAAGTTCCCAATGATTCAAAATCCAGCACTCCCAAATCGTCCTCAAATATGCTAGCGTATAAATTGAAATTGGGGTTACTATGTATGATCCACTCTTGAAGTCCTTGATCATCCACCATTGGCGGAGAATATGTGTGATCATGATTAAAAGTTTCGATCGTATTGTGATTCATTTGAGGATCATGATCATCACTATCGCAAGAATCAATCATCAAATTCGCCGCTTCTAAGGATGGATTTTCATCTATAGGAGAATGATGATTTGTCGTCAGTTCTTCATTCGAACCATTGCATTCTTCATCGGCACCACTACTAAATTGGAAATTTGTTGGCATTGCAGTTTGGATGTTGCTTGTGAATCTAA…
T5-30764	MYB	0	0.880757	2.19458	0	0	403	TTGACATCCTTGGGTCCGTACTTCTCCACGCCCTCCAGAAATCGCTGATGCTCCTCCGGCGTCCAATACCTGCTCTGTGCCTTTTTCTGGGCTCCCTTGGCCTTTTCCTGCTCGTACAGCCGCACTTTGCCGTTGAGTCGCTCGATCTCGGCGCGGGAGCGGTTGAGCTCTTCTTCGAGCTGCGCGATGCGGTGCTGCTGCTCGATGAGCATGTTGTGCCTAATCTGCAGCTCCAGCTCGAGGTCGGCGTGGGGCAGGGTGGACCTCCTCGCGTCGCCGCCCCCGGCATCACCTCCGACGGCGGAAAGAGGAGCGTGCTGCTGTGGCACAACGGCACCCACCACCGCTCCGCCGCTGTGGGCCGGCGAGATGCCGCCCAGCCCACCACTCAAGGGCGCT…
T5-4275	MYB	0	0	4.65553	0	0.460239	380	ATTCCATGCAACTGCTTCCTGGTTAAGTGACTTGTCCGTACAACGATATCTATCTGATCTCGATCTTTCATGCTTCTATACATCTGCAAATGGCTTTTGATGTGAGAAATCTTCAGTCCCTTCACACTCATTGTCTGCATAATTCTCTTAGGCGTTGCTTTGTCCTTTCCTCCGAGGCTTCGGACGGCGTCCACAAAGTGTTCATGAAGTTCAGGCGTCCACCGCAGGCGTGGAAACTCCGATTTGTTGTATTTTCTCACTCCGATTCTCTGTTGTTGAGCGCAATCCATGGTTTCTCTGTTTGATCATGAAAACTACAATACAACCCTCCTCAGAAGCAGATGTAGCAAAGCGATATATATTTTATGATGAATATATA
T5-5735	MYB	0.565956	1.43153	1.42678	2.37529	0.470163	372	GTCGATCTTCTGCCGCTTCGGAGCCGGCTCCGAATTCTCCTCCTCCGGCATCACCGCCTCCCCATCGGACGAAATCGACGGCGAAGACGGAGAAGATACGTTTTCGGCAGCTGCGGCGGCGGCTGCACCGCGTCGACGGCGGAGAGTTGAGTTCCAGTGGTTTTTGATGCCGTTGTCGATGCGGCCGGGGAGGAGGCGGGCAATGGTGGCCCACTTGTTGCCGTGTATGGAGTGGGCCCGGATGATGATGGCGTCCTCGGCGGGGGTGAAGGGGCGGTGCTGTACGCTCGGGCACAGCTGATTGCACCACCTGAGGCGGCACGACTTGCCGGAGCGCCCTGGGATGCCTTCGCTTATGAGGGACCAGTTGC
T5-7435	MYB	0.804481	0.678284	5.07024	1.01291	0.668316	523	TAGGGATTAAGTGGGCATTAGTACTACTAGTACCATTTGTATTTGTCATGTTGAGGTTTATTTTTCCTGCCAAGAGCTTCTTCTTCAACTTGGTGTTCCAATAGTTCTTCACGTCGTTGTCTGTTCTTCCCGGCAGTTGAGAAGCTATGACCGACCATCTGCTTCCTATTTGGTTGTAGAGGTTACAGATAATGCGGTCTTCGTCTTCAGTAAAGCCGCCATGTTTGATGTCTGGCCTGAGATAATTGAGCCACCTTAAACGACAACTTTTGCCGCATCGCCTAAGCCCAGCTTTTCTAGGCAAAGCAATCCAATTGCCGCCGGTGCCATGAGCCTGAAGGTAGTTCTTGAGAGTGGCGTCTTCTTCAGGAGACCATGGCCCTCTCTTCACGTTTGCTT…
T6-10697	MYB	2.05182	2.69104	1.53263	5.93228	5.68178	922	CAATGAGATCAAGAACTACTGGAGAACAAGGGTTCAAAAACAGGCGCGCCAACTTAATATCGAGTCAAACAGCAAGAAATTTCTCGAGGCAGTTAGGTGTTTTTGGATGCCAAGATTGCTACAAAAAATGGAGCAAACTTCTTCTTCTAGTCCTTGTGATATAATTTCCTGTCCTTCAAATTTGACCACAATTTTCCCAAGTGCCCAAAACTGTGAAGTGGCCAATAATAATTCTCTGCCACCAAATTCCACTTCAATCCCTGCTATGCCAGATTCACTTCCTGTCCCACCAAACAAGCCATTACCCAATTCAAACCACTCCAATGGGTGTCTGAATTCCTTCACAAACCAAAGTTTTCTCGCCTCGGATTCCGTTTTCTCGCTCTTTCCACAAATCGA…
T6-21085	MYB	40.7363	28.4681	4.70978	45.3237	26.2327	1537	TTTCTTTTCTTTTCTTTTCTTTTTGGGTTGTGAAATGGACACAGAAATCACAAATTTGGATTGGCAATAGTATAAGCGAACCCATTAGTGGCATTAGCAGTAAAACATTGGATTCGGGGGTGGGCCCCAATCTTGGCAACGAGCTTGGTCAGCTTCGAATGCTTTCCACACCAAGCTTCGACGAGCTTGGCCTCTTTGGCGTCGGCGTCTCTCTGCAGAGCACAGAGCTGTTCTTTATACTCGCCCTCGATTCTGCCGAGAAACGCCATTTCCTCTTCTCTCAAGCTCCGAATCTTGGCCTCTATCTCCTCCGTCTTCTCTCTCCTCTTCCTCGACTTCTCCGACTCCAGCTGCTGCTCCAGCCGGCTCAGCCGCCACGTCGCCTCCTTCTTGTGCTGC…
T6-22794	MYB	27.9061	24.421	3.96232	15.993	12.3908	2183	AAAAAACACCTATATTCAGAGGATAAAACTTATTGTCCAATCCTGTAACAACAGTGCTTTACGGGATCGGAGGCGCAACCCTGCAAAATTTTCTTTTTTCTTAAAAGAAAAAAAAAAACCCAAAAGCCAAAAAACAAAGAAGGCGTTTTCTTAAACAGAAATCAAATTTATCTGCAGATAGACAATATACATACTTGTCTGGTTGAAGGCCTAATAGATGGATTAATAATAGCATTCCATTATCCATTGAGGCCACCAGACACTGAGATAGTTGCAGAGCTTCGAAAGCGATCAGGTTTTAACTCCCATGAAGCATCTACTTGATGCTTCTCATGACTGTAGCTGCATCCATCTCTAAACTAAAACATTTCAATTCAAGCCTGCTGCACAAGAACCATT…
T6-24954	MYB	49.6647	37.019	34.3039	56.2745	42.1128	2043	GAGAGAGAGAGAGAGAGAGAAGATAATTAAAACTTGGTTATCGAAGAAGCTTCCACTCAGTTTCATATTTCAGAATTTGAAATTCCAAGGAAACACTACAATTCTGTCCCCTCAAAAGTTCAAAAACTACTGGACTAACTCAAGAGTTCTTTTGGATGACATATTCACATGAAACCAAGACAAGACCACAATCAAGATCTATACTAATGGACTGGAAGAAAAACACGGCAAACTAAGCCACTAATAATATATATATATATATTAGTAATTGTTATATCATCCATGTGGGTAGTGCTGTGTGGATTGCATCTGAAAAACCATACTTTGAGGTCCAAAGTAAGAGTTACGAACAGCACCTCTGTGGAGATTGTTATGCCCCTGCATTTTAAGACCATATGT…
T6-32738	MYB	0	0.522219	0	2.5995	1.54363	340	AAGAGAACGCCCAAGGACACTGTTCGATCTGGCTTCTACGATGTCTCCTTCACACCGACAAGGACAACATTTTACACTCATGAAAAGGATGTCAACAGCACAGACTTACCAAACGCAAAACACGGTTGGATCTCTAGTGCCATTGCTGTTAAACCTCTGGAAAGGCGCCTCGAATATGCTTTCGATGAGGAAAAAGATTCAACTGAAGTTAATTTGCCAGATCTCGGCATAATTGACATGTAATCTTTTTGTTTTCGCCTTATTTTTAGATGCATGTATAGAGAGAACTTTATTGTCACATCCTTAATGACATGAAATGTGGGGACCTCAAGATTGAAA
T6-3488	MYB	0	0	0	1.39325	0	253	ATCGACGTAGGCGAAGAATCCTGCAGATTGTAGGTGGAGAATATGGCATTGTTGGTTTCTAATCCCCTGCAGGGGATTATGTTGGAGTTGTCTTTGAGATCGAACGACGACGAATCGCTGGTGTTAGGTGACGGTGTGGATGAAGATGACAAGTTCTTGAGACGTTTCTTCACTGTTGAGTTCCAAAAATTCTTGATTTCATTGTCGGTTCTCCCCGGTAAGCGTGCCGCAATTTGAGACCATCTGTTGCCAA
T6-5379	MYB	3.56981	1.3681	0.818135	1.63443	0.539198	648	CAATATTGAAATTGTTGTTTCTGAATAGTCTCTCAGCAACTGAACCATAAACTACATGTTTGGCGCTGTCGAACGCAGTCCTTAATGAAGAATGAGGGTTGTAAATCTGGTGGCCTTCTCGACTTGATCTCCAAGAAGAATCAGCATATCTTAAACCGGAAGAACTAGGCCAATGATTGAAACTTTGTAGCATGGGGAGTTGGCTAAGGTTGTAAATGTGGTGATCTCCTGCGCCTCCCGAGAAAAAACATTGTGCTGAAAGAACTTGATTTGGATCTTCAATCCTTTTGCTCCTATACATCTGAAGATGGCTTTTCACATGTGCTATGCTAAGACCCTTTATGTTCATCATCTGAAGAACCAACTTAGGCGTAGCTTTTTCTTGTCCTCCTAATCTTT…
T6-9025	MYB	0	0	0	1.36273	0.449563	389	GAAGAATGCAGGTTGGTTTGCTTGTTTGTTTTTCTTTTTTTATTCCCTAAATGTGATGTACTATGTGCTTGTAATGAAAATTGGAATTGATCTTTACTAGTTTCTTTTTGTTTTTACGCATAAAAATTAAGGTCTTCAAAGATGTGGTAAGAGCTGCCGGCTGCGTTGGACCAACTACCTCCGGCCTGACCTCAAGCACGGCCAATTCTCCGACATGGAAGAGCAAACCATTGTCAAACTTCATTCCATTGTTGGCAACAGGTACGCTACCTTCGCATTTATTCCTCTGCATGTGCAAAAGAATATGCTATTTCTTCATCATCTTTTTTGAGCGGCAAACTCATCTTCCAAATGAACATGACAGATGGTCAATTATCGCAGCGCAGCT
T6-9821	MYB	0	0	0	0.804777	0	219	AATGAATTCAAGTGTTAACTATAGCTAAGTGTTAGTCAAGGGTCTGGTGGTGGTGGGCTAGGAAACGACTCGATCTGGTCGAACATGTCGACCGGAAAGTCATCGAAGAAGCAGTCGGGGGTAGCGGAAGTATCAAATTTTGGCTTTGCATCATCAGTTGTGCAAACTCCCACTGGTTCAAGAAATGGTCCAAAGGGAAGTTCTGCTCCAATATTTCCA
T7-17782	MYB	2.06867	4.0697	8.69185	4.77514	3.15063	1219	TATATATATATATATATATTTGGGCTAGAGATTAGATGAAGGGGGGTACAAGTGATTCTGAGTGCTCAAAGACTACGAACCAAAACGATGGCGAAAGTGAAAGCGGAGAGAATGATGAGGATCAAAGTAAGCCTAAGAACAATGGAGGATTAAGCTCGAGCAACAGCACGGTGGAAGAGAGCGAGAAGAAGTCATCGGTGCGGCCTTATGTTAGATCCAAGATGCCGAGGCTCCGGTGGACGCCTGATCTTCATCTCCGTTTTGTTCATGCTGTGGAGAGGCTCGGTGGACAAGAGAGAGCTACACCAAAATTGGTTCTTCAGATGATGAACATGAAAGGATTGAGTATTGCCCATGTCAAGAGTCATTTGCAGATGTACAGAAGCAAGAAGATCGATG…
T7-20615	MYB	3.82495	3.0552	16.4095	3.21062	13.2119	1044	AGAAAGAATTCCTATTGCTTTTCAATTAATTGACTATAGCATCAGCACATAGAATCAAACTACCTAGAAACTGATTTATCCAATATCTTCAGGAAAAAAGAAAAAGAAAAAAGACAATAATCTACAATGCCTATTGCCAAATCCTAATCACCTAAAGACGGTGTACCATGGCTATGCAGGGCATTTCTCTATCCTAAATCCTGTACACAGTAAAACTATACTAATTGTTCTAATTGCCATTCATTTTTTTTTCACATGGGAAAACCATAAGGCTGGTATCCCAATGGGCCTCCCTGATTACGAATAACGTTTAGGGGTCGCGGGTTGTTCAGCTCTAGGTGAAACGGCTGCAGCATCTGCTGCTGCTGAGGCGGTGGGTTCGCACTCGAAGCAGGCGGC…
T7-29280	MYB	20.7295	21.0484	12.0814	10.1968	39.9968	1885	GAACTTTGTTGCCTTTTGGTTCATCAATAGGTCAGCAACTCACAAGAATCCAATTTTCAAATTATGGAGCAAATCACCCTTGAAACCTTCACATAATACCAAGTGTTGTGATTTCCATTGGAGGTGATCTCTGGTTCAGCTACTCTGGCGTTTTCTGGGGTCTGGTTTTCCTTTCTGTTCTTGCTTACCTCTATACTCTGACAAATCTTCTTCCCATAATCTAGCCTGCCATAATTGAAACCCGCCATTGAAATTATTTAGAGATCCAATTTCCCAGAAAAAAATTTTGAGCCTAGTCCCGGTTTTGAATTTGGGTTCAGCATAAATTATTGAGCAGTTCAGCAGATTCCTTTTTCTATCTTCTTCTTTTGGGGTGATAAACCAGTCAGTGGATTCAAA…
T7-30097	MYB	55.5694	52.583	7.40974	75.7103	55.1677	2287	CCAATGCAGAACGAAAAATAAATAAATAAATGCGAAACAAAAAAAAATCCAGAAAATAAGTTTAACTGTCGATTTCTCGTTTAGTATTTCTAGTTATCCATTTCAACAAATTAAAGAACAAAACAAAAAATTCATTTTTCTGGAGCATATATTCTGTTTTCCTGTCTCTGTCTCTCTCCCCTGTTCTCTCTACTTTATATACAGCCTCAAAAAAAAAATTTCTTTTTCCGGAGAAAGAAAAACAGAAAAACAAGAAAACAGAGAGTTTTACTTCCAGCCTCTTCTCAAACTTTTTTCTTCTGTAATTCTGATTTCCAATTCTTCTTTTTCTAATTTCAACTTTCATCAAAATACTGTTTTTCTCAATCGAGCTTTGTGATCCCAATGCGCTTAACCCCG…
T7-30485	MYB	10.2366	4.61929	2.42313	12.1827	23.2361	4370	TTTCTTTACCCCTTCACTGATAATAAAATCACCAGTTTAAACACAGTAGGACAAATCAAATCCATCAAATAACCAGATGTCCATTCAATCAGAATGTTTTGGTGTTCGAAATGCATAGTTATTCCACAATCAACGCAGAGCCTGCAAGCCACTGACTGGACACTTGCAAACACTTCTGCTTTGGTGATACTTTCATAGCTGCCTGAAATAGCAAATAACAAAAAACTGCTACGAACAAAGGAACCATGTTTCATACAAATAAAACCACTTGAGTCTCGCCGACCCCTCTTGCTCAAAGTCGAGGAAGCCACGGGGATCGAGTACTTGGATTTAAACAAATCATGAACATGAATGGAAATGGTGAAAACTTAAGAATCCATGCAATCTGATGTTGCAATT…
T7-31338	MYB	9.73745	5.02162	3.61469	12.7761	39.9753	4443	AAGCACCCCAAACAAAAGACCATTCCAAAGATATATTGACAGCTATTCTCTTTAATCATAAATAAATACAAAGATGGTGCAAATATTGACGCTCTCTTTTCTTCTTCCAGATATCATGTTAGACCCATTAAACTACATTTCTAATTTTATAGATTAACTCACGATTAATTGATAAAGGAAACATAACACGGATAAATAATAAATAAACATATTGCTATTGTGTCGTTGTACATTTCTGTTATATATTCAAAGCAACAACAACAACAGCAGTAAAAACAATAATATTAATAATTACTGTTTTCATATCTCATTTAAGAAGGGGGGAAAAAAACAATAGAAACATGCATTGCAAAGAAGCCAAGGTGCACAAGAACAGACGCAGTTTGAAAATGAGGTTAC…
T7-34944	MYB	1.42192	0.399621	0	1.98924	1.18125	444	ATGCATTCCACAAATCCCTGGTTACTTAAAATAATGTCAGAAAGATCGTCGCCGCATATCATCAAAGGGCATAATTCTCTAAATGGTGATTCTGGTGTCATTTCACTAGAAGACGCCTGGTTATGAGGATCTTCATCTGTGTTAATATTAGTATCATCCAAATTAGGTTTGTTTTGGTCTTGAGCAATGACTTCTAATTCCATGGTTGTGGCTAAATCACTAATATTGGAATCAGAGACCTGATTATTGGTATAATTAACATTTGAATTAATTATAGTAATACTAGGGACCTTTTTTACTAATTGTCTAGATTGCTTTTTGAGGCCTAGCTTCTTGCTGAGATGAGTGTTCCAGTGGTTCTTTACTTGGTTGTCTGTTCTTCCTGGGACACGCCCTGCA…
T7-4057	MYB	5.36093	5.08497	0	0.749984	5.01024	941	CAACAGCTCGGCTCGGCTTCCTCCCATCAGTTCATCCCCAAAGCCGCCCCCGTGCCGCCGTGCCTCGACGTCCTCAAGGCCTGGCAAGGCGCGTGGGCGGCGAAGCCGATCACTCAGAATAATAATAATAACAATCACCACAGCACAAACAATATGATGGCGTGTATGATGGCAATGGACGACCTAGAATCCCCGACTTCCACGTTAAACTTCCCGGACCACGGCGGCGGCGGCGGCGCCTCCTCTGCCGGTAATTACGTGGCTCAAGCCGTCGGGTTCGGCTTGGAGTCTCTTGATCATCAGTTCGGGAAAAGTAGTACGGGACTAGATCAACACGACCACAGCAATACGATGACGTTGCAGGACATTGCGTTCGGCACATGTACGGACAATGCGAGT…
T7-6891	MYB	1.8354	2.16648	0	0	2.43959	573	TTTTGAGACAAAAGTAAACAGTTTATTATACAGTCATGGAAACCAGAAAAATACAAGTTTACAAGCCAATACCCCAACCAAAATCAAGAAAATGATCTTCTAGAGGCTCCAGCAGATAAGAACAGTTTAGGTAATCATCAGTACTAGAAAACCAAAAAGAAGTCTCATCATAATTCTCACTCATCATCACATCCCCAAGTGCACTTTGAGAGCCATCTTTTGTCACCTTTTCCTCTGCATCTTCACCACTAGTACATTTGTTTGGCAACTCGGATAAGTTTGATCCTGATGGGGTTTCAGAATTATTCTTCTCTAGTTCTCCTGAGGTTGGTTGCGAATTCACCCTCATTATTGCTTTGCTCTTCGCCTTCTTGATTCCGAGCTTCTTGCTCAAACGAG…
T7-7729	MYB	0	2.01746	0	1.00425	2.48477	352	CCAGTAGTTCTTGATCTCATTGTCTGTTCTCTTCGGCAAATGAGTTGCTATAGCCGACCACCGGTTGCCAAGCAAAGCATGGAGTTGAATGATTGTCCGTTCTTCTTGTAAGGTGAACTTTCCTCTCTTGATATCAGGTCTCAGGTAATTTGTCCATCTCAGTCTGCAGCTTTTTCCACATCTCTGAAGACCAGCTTTCTGTGGCAAGGAACGCCAGCTTCCATGGCCATGTTGTTGGATGTAGGCTAAGAGTTTCTGGTCTTCTTCTGCTGTCCAAGGACCTCTCTTCAAGCCTTGATCTGGTTCACAGCATGGAGACCTTCCCATATTGTGTAACTTAGACAAAGCAAA
T2-19545	MYB-related	1.01435	2.77949	11.9334	1.49	4.42396	829	GATCAAGAACTACTGGAACACCCATCTTAGCAAAAGGCTCCGGAGCCAGGGAACCGACCCGAAAACCCACAAGATGCTCTCGGATCCTCAACTGGTCAACCGAGGAACGGCCAATAACAAGAAGAGGAAGAACAACAACAACACTACTAGTACTCATCATAAAAAGAATAGGAAGGTTAATAATAAGGTTGAGGCAGTCAACAAGATCATGATGACCACGAAAAACAATGTGGACCCCGAGAGACAGAAGGTCCATCTCCCGAAGCCGATTAGGGTTACGAGGAACTACAGTTTCGAAGGAAATCAAACGACGACAAGTGGGTCCTCCAGCCAAGAGAAAGCGGGGTCATCCGAAGGTGCGTCTGTAAATGGTGATGATCAAGAACATGGAGATATCTC…
T2-31970	MYB-related	0	0	1.68042	0	0	316	GATCAAGAAGACATGATGATGGACCTGAGAAGGGGGCCATGGACTGTTGAGGAAGATCTCACTCTCATCAATTACATTGCTAATCACGGCGAAGGCCGCTGGAATTCCCTCGCTCGCTGCGCCGGCCTGAAACGGACCGGAAAGAGCTGCAGACTGCGGTGGCTGAACTATCTTCGCCCCGATGTTCGACGTGGAAACATCACTCTTGAAGAACAGCTTCTCATTCTTGATCTCCATTCTCGCTGGGGAAACCGATGGTCCAAAATCGCGCAGCACTTGCCGGGAAGAACGGACAACGAGATCAAGAACTACTGG
T4-11242	MYB-related	0	2.07662	0	0	0	342	CGGTTCTTCCCGGTAAATGCTCGGCGATCAGTGACCACCTATTACCCAAAGCATTGTGTAACTTAACAATGGTTTCCTCTTCTTCTGCAGTGATGTTCCCTCTCTTCAAGTCAGCCCTCAGATAGTTTATCCATCTCAGTCTGCAACTCTTTCCACACCTAAGCAATCCTGCATTTTTTGGCAAAGATCTCCAAGAGCCTTCACCGTGTTCGCGAATGTACTTCGTCAAAAGTTCATCTTCTTCAGCTGTCCATCTTCCTTTCTTTAGCCCCAGCTTCTCACAGCATGGTGCTCTTCCCATCTTTATGGATTAAGTAAGCTGAGAGAGACAGACAGAGAAG
T4-4887	MYB-related	1.92928	2.98216	0.810618	1.34951	1.06849	654	TGCAGCTGCATTCTCAGTTATGGCCTCAAATTGAGCACAATTGATCGCATTTGATCCTTGACTACACTCTGACGTGTCCTCTTCTTCCACCCCACTGACATGGCCTGGTTGCATTGCCAAAGAGGATGATGAACTCAGGTCTACAATAGGCAGGCCTTGAAACTGATCAAGTAAACCTGATGCCAGATAAGTATCTAACTTCTTCTTCACAGAGCTGTTCCAGTGATTTTTTATTGCATTGTCTCCGGGCAAAACTTTTGTTAACTCAGCCCACTTGTTGCCAAAGATTTGGTGAGCACGAATTAAAGCCACCTCCTCTTCCTGTGTCCATGGTTCCTTGTTTATTGCAGGATTAAGATGATTATGCCACCTTTCTCGACATTGTTTTCCAATACGTCC…
T4-6342	MYB-related	0	1.38306	0	0	0	257	GTTTGTCCATCGAAGCCGGCAGCTCTTTCCGCATCTTTGCAACCCTGCATTTTTGGGAAGTGTCCTCCAGTTTCCATAGCCATGTTTCTGAATATAATCGACCAGTTTTTGGTCTTCCTCCGGAGTCCAAGGCCCTTTCTTGAGACCGTTTTTGTCACAACAAGGAGCTCTTCCCATGGTGCTAATTGTAATTTGGTACGTAGAATCTTAAACCCTAGTACTATGTAGTGTTAATATTTGTTTCTCTAGGAAACTA
T5-10683	MYB-related	0.85238	0.239556	6.68531	3.10041	5.42883	740	TTCAAATTGTCTTACATGGAAAAATCTACAAAACCAAAAGAAAAAAAAAATGAAGAAGAAAAAGAAGAATATGAAACAATATGCTACTCAAAGTCTCAAGCCACATGATCAACCGAGTCTTGAGGGCTCTCCTGATCTCACAAAGATATTGTACCAAAAATCCATGTCTTCATTCGTCTTCTTCTCACCAATATTGTTACAACTCTCTTTCATTTTACGATCAAAAACAGACTGATGATCAGCAGGGTACTTGGTTGTAGCATCTGATGCACTCCACGTGGCATCTTCCTTGGTTGGCTGCATTTTGGCCGTTGATATCGCAGAGAGTTGATCAGCCTGTGATATTGCTAGGGACTGTACCGTTGCATTAGTGCCCACAGGAGAAGTAATTTGTGTCGA…
T5-12569	MYB-related	2.56061	1.6192	4.5725	0.403002	2.659	1313	GTGCTCACCAAATCTATGGCAACAAGTGGGCTGAATTAACAAAAGTTTTGCCTGGAAGGACAGACAATGCAATAAAAAATCACTGGAACAGCTCTGTGAAGAAGAAGTTAGATACTTATCTGGCATCAGGTTTACTTGATCAGTTTCAAGGCCTGCCTATTGTAGACCTGAGTTCATCATCCTCTTTGGCAATGCAACCAGGTCATGTCAGTGGGGTGGAAGAAGAGGACACGTCAGAGTGTAGTCAAGGATCAAATGCGATCAATTGTGCTCAATTTGAGGCCATAACTGAGAATGCAGCTGCAAATGTGGGGGAAAATTTCAACACCGAGGAAGCCAGTAGCAGCATGGGGCATAATCTGGAGCAATATTCCATATATGCAAATTCCACTCCAGGAT…
T5-13170	MYB-related	0	0.405108	5.65268	0.806619	1.59662	438	GACCGTTTCCCTCCTCCCTCTCATCAGCCCACCAGAAAAATCGCACCAGATTTTCTGTGAATTTAAGGGCTAATTGCAGGAGAGTTGCGAAGAATTTGGCTGATCGGATTGTTATAATGTTCTTGGGGAGTTGTTGTGGAGTGAATTGCCATCAGGTGGTAGTATCGGTAATCGAATTTGAGGAATTCGGGTTTTCGGTGTTTCCGAGGAGCGATGACGAGGCTGAGAAGAACTAGTGTCAAGAAAGCTGGAGTTCTAGCTGCTGATTCTGATGGAGCCAGCAATCCTTTTCCCAATTTGAAGCCTTTGCGAGGGAGGACTAGTGGACCGACAAGGCGATCGACGACGGGGAAATGGACGCCTGAAGAGGATGAATTATTGACGCAAGCAGTTCAACAT…
T5-14219	MYB-related	0	0	3.64555	0	0	485	GCCGGGACGAACCGATAACGACATAAAGAACTACTGGAACACCCGGTTGAAGAAGAAACTGCTCGGAAGGCGCAAACAATCCAATGGCGCCGCTCGTTTATCCTCGGCGAATCCCGATGGCACGAAGGATTACTCAACAGGCTTAGAGGACGCAGAGACTTTAAGCAGTTCAGCCCTAGAAAGGCTTCAGCTTCATATGCAGCTTCAGAGCCTTCAAAACCCTCTCTCTTTCTACAACAACCCGGCGCTGTGGCCTAAGCTTCATCCTTTCCAACAAAAGATGATCCAGAGCTTCCAATCTCTCAATGGGATCAACCCGAACCCTCTGATGCAACACAATCTCACAACCCCTAATGATGATCATGATCATCATGGGGAAGTGCAAGGGAAAAATGTTGA…
T5-15468	MYB-related	0	0	15.2436	0	0	927	GCGAATGGTTCCCAAGCTTGCAGGTTTGTTAAGATGTGGGAAAAGCTGCCGATTAAGATGGATTAATTATCTGAGACCTGATCTTAAGAGAGGAGGTTTTACAGAGGTGGAAGAAAATCAAATTATTCAATTGCATTCACGTCTAGGTAACAGGTGGTCTAAGATCGCTGCACATTTTCCTGGTCGCACAGACAATGAGATAAAAAACCATTGGAACACTCGAATCAAGAAGAGACTGAAGCTGCTCGGTCTGGACCCTGTGACACACAAGCCAATTGAGCAAAAAGAAAATAATGTTGATGAGCAAAAACCAGAGACAACAGATTCTGCCGAGTCTGATAACCACAAATTATCAGCAGGACATGAAGAAGAAAACAGCTCTAAAAAACCGCAAGATCA…
T5-16005	MYB-related	0	0	9.53754	0	1.17858	445	CCTCTTTCTTCTCTCTCTCTAAAAGACCCCGTAACACAAAAAGCTACCTCTCCTTATTCAGATCAGCATCATCAAATATAAGCCAAACCGGCGAATTGTAGCTATACTGTAGTCTGTCCATATATATATATACATATATAGAATATATATATAGAGAGAGAAAATATGGATGCAGTTGTTGTGAAAGGGAGATCAAGCTCTACAAACTCCTCATCGTCGTCGTCCGTACAGTTAAGTGATCAAGAAGACATGATGATGGACCTGAGAAGGGGGCCATGGACTGTTGAGGAAGATCTCACTCTCATCAATTACATTGCTAATCACGGCGAAGGCCGCTGGAATTCCCTCGCTCGCTGCGCCGGCCTGAAACGGACCGGAAAGAGCTGCAGACTGCGGTGG…
T5-1719	MYB-related	0	0	2.06196	0.588468	1.45601	600	TTCAGAAACATGGCCATGCCAATTGGCGGGCACTTCCTAAACAAGCAGGTTTATTGAGATGTGGAAAGAGTTGCAGACTGCGATGGATAAACTACTTGAGACCAGACATTAAACGAGGCAACTTTAGCAGGGAAGAAGAGGAAACCATCATCCACCTACACGAAATGTTGGGAAACAGATGGTCGGCAATTGCATCTAGACTACCTGGACGAACGGACAATGAAATAAAAAATGTGTGGCATACACACTTGAAGAAAAGGCTCAAGCAATCAAACCATGATGTCGTTCAAGAGACAAAACGACAGTGCTCGGTAGCGGAAGTACAAAAGAGTTCTTCAGAGTACGACAACATGGAGGAGAGGCCACATTCGCCACCACAGAGTTCATCAACTAGTGACA…
T5-19545	MYB-related	3.13525	5.8311	7.20656	5.573	3.83027	2278	GGAATAAACTTATACCGCTTACTGCTAGAAGTTCTACTCCTACCTGTAAAATTTTGGTCAGAAATAGAAAATAATTAAAGTTAAGACAGTATTACGAGGAGCTACGCTTTCATTTGGAGGTTTCCAAGCATCATTGCTCCTCTTCGGTGGGGTTCTTCCTGTACAGGTCATATCTTCACAATAAATTTGGACCTATCCTGTTTCATTCTACAAAAGACAGAAGCCTAATTGCCATTGAATTTGTTGTAATGTTGGTATTAGGGGAATAATTGCCCCATGTAACCAAAAACACGATGGTTTATCTGCAAGACGATTGGTTTGTGGAATTCAAAAATCAACGTATAAGCATTTGATCAGCCACTTCCAAACAACTTTCACAAATTGGAGCCTTGTTGTTAG…
T5-20446	MYB-related	0	0.879663	8.54824	0	0.650052	806	AAGGAATCAGGTAAGCTAGGTTCTGAAATATGTATAGAGATTAAAGGCCTCTGTTTTGGTGAGTGTAGTAGTAGGAGTGGGCATGGAATTGCAGGTACAGGGCTGCTGAGATTTCTGGAAACCTAAATGGCAACATAAACACAGAGGCCTAGTACTAGTACTAGTAGTAATTTCTGGACTCGCAATATTCCTCCCTCCTCCGTATGAGTTGAAGTGATAATTATATAACGTGAACTGTTGTTTCTCCTTCTCCTTCTTTTGCTGCTGCTGCTGCTGCTCATGATGATGATGTTCGTGTTTTACTAGTACTACTGGGTTTGGTTCCGTAACAATATTAGTACTGAGGCCTATGGAGAGCTCCAGGTTCAGTTGTGAGAACATCACCTCGTCTGTCGTGAC…
[truncated: 286 more rows]

## Sheet: Sheet2
ID		0 h	2 h	6 h	12 h	24 h	FAMILY	SEQUENCE	LENGTH		sequence of protein	ANNOTATION
[truncated: 1,180 more rows]
