# Supplementary material for: Transcriptional regulation of the paper mulberry under cold stress as revealed by a comprehensive analysis of transcription factors
Source: BMC Plant Biol. 2015 Apr 19;15:108. doi: 10.1186/s12870-015-0489-2 (PMC4432934; doi:10.1186/s12870-015-0489-2)
Supplement: Additional files 4: — The expression values of the differentially expressed TFs in these five samples. [file 12870_2015_489_MOESM4_ESM.xlsx]

## Sheet: Sheet1
ID	FAMILY	0 h	2 h	6 h	12 h	24 h
T6-18905	Alfin-like	2	2	1	3	4
T5-17570	Alfin-like	3	1	8	1	1
T6-23594	Alfin-like	4	3	4	15	10
T2-30317	Alfin-like	9	4	9	6	4
T2-24317	Alfin-like	12	20	13	9	19
T4-22793	Alfin-like	14	15	6	9	16
T7-28045	Alfin-like	18	13	9	22	17
T7-35454	AP2	0	0	0	0	3
T5-11826	AP2	0	0	3	0	0
T5-14972	AP2	0	0	3	0	0
T5-24914	AP2	0	0	9	0	0
T5-4242	AP2	0	1	4	0	0
T5-25788	AP2	0	1	11	0	1
T2-14909	AP2	1	3	5	5	5
T7-14945	AP2	5	1	0	1	3
T7-23473	AP2	5	6	25	4	7
T6-15399	AP2	5	10	9	4	8
T6-19496	AP2	6	12	10	12	10
T7-28020	AP2	7	11	7	17	23
T4-23898	AP2	22	24	5	30	16
T4-23938	AP2	24	20	13	10	16
T7-31904	AP2	27	26	10	36	24
T2-27961	AP2	2	5	5	2	4
T2-6319	ARF	1	3	7	2	1
T5-23833	ARF	4	8	10	5	5
T1-26719	ARF	5	1	2	0	0
T5-27643	ARF	5	9	47	6	9
T7-26918	ARF	7	4	2	8	13
T1-4997	ARF	8	2	0	1	1
T7-23363	ARF	9	7	4	9	13
T7-18833	ARF	10	3	5	3	4
T4-18941	ARF	10	16	34	9	8
T6-23797	ARF	13	11	4	4	9
T4-26927	ARF	15	17	9	22	19
T7-31388	ARF	20	12	28	27	28
T5-28892	ARF	22	19	29	38	25
T7-31140	ARF	23	18	16	37	32
T3-26042	ARF	37	38	30	81	62
T5-16313	ARR-B	0	0	8	0	0
T7-31143	ARR-B	1	0	4	8	31
T2-27498	ARR-B	1	1	4	1	1
T2-18298	ARR-B	1	1	4	2	2
T5-19756	ARR-B	1	1	6	2	2
T3-14633	ARR-B	1	2	16	1	2
T6-12899	ARR-B	3	10	0	1	1
T7-12458	ARR-B	4	3	0	2	3
T3-14492	ARR-B	4	4	10	5	5
T5-17661	ARR-B	6	0	11	1	0
T7-32638	ARR-B	9	6	11	30	38
T4-25275	ARR-B	9	12	15	18	9
T4-18275	ARR-B	11	15	25	8	13
T7-25514	ARR-B	13	20	48	15	17
T6-24619	ARR-B	14	19	22	12	10
T5-27680	ARR-B	17	21	39	15	8
T7-31973	ARR-B	44	7	1	8	301
T7-32192	ARR-B	51	68	31	3	95
T6-26313	ARR-B	55	37	49	95	66
T4-26928	ARR-B	56	60	11	25	42
T7-29075	ARR-B	56	71	5	0	114
T3-26505	ARR-B	71	80	27	32	83
T7-582	B3	0	0	0	0	3
T2-9533	B3	0	1	4	1	1
T4-9576	B3	0	3	1	0	1
T5-12497	B3	0	3	3	2	0
T6-28586	B3	1	3	5	3	5
T4-2460	B3	2	3	0	2	0
T3-18569	B3	3	4	2	3	8
T4-3409	B3	4	4	1	0	1
T5-19363	B3	4	5	6	5	4
T3-13799	B3	4	6	8	4	5
T7-20632	B3	5	2	0	3	6
T5-493	B3	5	2	3	1	0
T4-10088	B3	5	7	1	1	1
T2-28608	B3	6	5	13	13	6
T7-23739	B3	7	3	6	2	8
T5-23192	B3	7	6	14	10	5
T5-23881	B3	7	8	16	11	11
T6-2543	B3	8	8	3	9	6
T7-23435	B3	10	8	0	8	6
T6-25305	B3	12	10	12	16	7
T6-28588	B3	18	13	0	26	24
T7-31605	B3	20	19	10	14	21
T6-26223	B3	28	25	14	23	33
T7-28592	B3	5	5	6	10	17
T4-12476	BBR-BPC	3	7	3	6	5
T7-23700	BES1	0	4	8	10	14
T2-25947	BES1	6	7	3	14	5
T6-17527	BES1	11	6	17	12	11
T6-17319	BES1	16	9	28	14	17
T4-1707	bHLH	0	0	3	0	0
T5-10526	bHLH	0	0	3	0	0
T5-13350	bHLH	0	0	3	0	0
T5-13768	bHLH	0	0	3	0	0
T5-4704	bHLH	0	0	3	0	0
T5-6491	bHLH	0	0	4	0	0
T5-3669	bHLH	0	0	5	0	0
T5-13605	bHLH	0	0	7	0	0
T5-15164	bHLH	0	0	7	0	0
T5-17969	bHLH	0	0	9	0	0
T5-14601	bHLH	0	0	10	0	0
T6-30726	bHLH	0	0	13	3	7
T5-16512	bHLH	0	0	15	1	0
T5-27197	bHLH	0	0	32	0	0
T7-512	bHLH	0	1	0	0	3
T7-34515	bHLH	0	2	0	2	3
T2-20835	bHLH	0	2	1	3	2
T5-24026	bHLH	0	2	11	0	0
T5-21198	bHLH	0	3	13	8	3
T4-2739	bHLH	0	4	0	0	2
T4-27902	bHLH	0	4	2	2	1
T4-13294	bHLH	0	5	4	1	1
T6-13938	bHLH	1	2	0	7	3
T6-13907	bHLH	1	2	1	4	2
T5-28463	bHLH	1	2	3	5	4
T4-13129	bHLH	1	2	4	9	2
T5-10796	bHLH	1	2	7	0	0
T6-10687	bHLH	1	4	1	7	2
T4-11582	bHLH	1	6	0	0	0
T4-18787	bHLH	1	19	3	6	0
T5-12913	bHLH	2	1	5	0	1
T4-9466	bHLH	2	3	0	2	2
T6-5905	bHLH	2	13	2	3	1
T5-23896	bHLH	3	0	17	1	2
T1-27033	bHLH	3	1	0	0	0
T6-10068	bHLH	3	1	3	3	0
T4-5319	bHLH	3	2	0	1	1
T7-2890	bHLH	3	4	0	2	3
T5-20913	bHLH	3	4	10	1	2
T5-20555	bHLH	3	4	32	2	1
T4-17768	bHLH	3	11	8	6	2
T6-33349	bHLH	4	0	0	1	0
T7-15812	bHLH	4	2	1	4	4
T1-16102	bHLH	4	2	8	5	5
T4-11498	bHLH	4	7	7	4	3
T2-14792	bHLH	5	1	5	1	3
T2-18058	bHLH	5	3	60	5	5
T4-28712	bHLH	5	4	4	0	1
T7-25745	bHLH	6	5	4	3	6
T6-18632	bHLH	6	12	9	10	8
T4-16670	bHLH	6	12	17	14	10
T1-6463	bHLH	7	0	0	0	0
T7-28894	bHLH	7	3	6	6	8
T2-19685	bHLH	7	7	32	2	9
T5-23076	bHLH	7	9	79	17	9
T4-22383	bHLH	7	11	3	4	6
T6-13940	bHLH	7	18	2	9	0
T5-22146	bHLH	8	7	20	3	7
T2-20961	bHLH	9	6	3	4	5
T6-22552	bHLH	9	7	38	24	13
T6-23066	bHLH	9	8	0	15	6
T5-23844	bHLH	12	10	25	20	13
T5-18556	bHLH	13	12	7	8	5
T7-26848	bHLH	14	5	16	14	26
T6-22390	bHLH	14	13	2	6	9
T4-14909	bHLH	14	18	4	10	8
T6-27642	bHLH	16	12	9	20	17
T1-18199	bHLH	17	8	7	9	8
T2-28609	bHLH	17	10	15	14	8
T7-32191	bHLH	18	9	4	18	13
T7-28328	bHLH	18	14	4	18	14
T2-25497	bHLH	19	12	21	27	40
T2-26454	bHLH	20	36	48	25	9
T6-24586	bHLH	21	18	7	25	16
T7-23484	bHLH	27	25	0	6	11
T4-21765	bHLH	28	29	0	7	5
T7-32062	bHLH	30	24	72	42	38
T3-16626	bHLH	30	25	48	28	11
T4-22254	bHLH	31	31	1	25	13
T4-20918	bHLH	31	38	0	29	18
T3-27617	bHLH	32	30	59	32	24
T6-26981	bHLH	36	26	27	19	18
T1-24208	bHLH	36	37	5	25	18
T7-28182	bHLH	41	29	99	24	32
T1-25373	bHLH	44	42	2	26	22
T6-26139	bHLH	48	50	164	94	72
T2-29621	bHLH	76	56	29	67	47
T6-28276	bHLH	87	90	22	99	64
T4-21597	bHLH	96	94	21	99	58
T7-4713	bZIP	0	0	4	0	1
T5-20041	bZIP	0	0	12	0	0
T5-9706	bZIP	0	1	4	0	0
T5-17621	bZIP	0	1	14	1	0
T5-23403	bZIP	1	1	52	3	1
T7-16635	bZIP	3	10	2	6	7
T5-23867	bZIP	5	3	89	7	4
T6-22936	bZIP	5	10	6	9	8
T5-20705	bZIP	9	9	11	3	2
T2-26834	bZIP	10	11	3	5	7
T7-17366	bZIP	11	12	6	10	9
T5-20636	bZIP	11	14	23	15	10
T7-28099	bZIP	14	19	38	19	25
T6-23668	bZIP	19	13	18	27	7
T7-30905	bZIP	22	22	29	12	25
T6-22222	bZIP	23	17	40	23	18
T3-21937	bZIP	26	32	12	8	8
T1-25188	bZIP	31	32	43	16	35
T3-2592	C2H2	0	0	0	1	7
T2-10490	C2H2	0	0	2	1	3
T2-24358	C2H2	0	0	5	0	1
T5-14964	C2H2	0	0	5	0	0
T5-19291	C2H2	0	0	9	0	0
T2-17967	C2H2	0	0	12	0	0
T5-7658	C2H2	0	1	3	1	0
T2-2170	C2H2	0	1	4	1	1
T5-18568	C2H2	0	1	23	1	21
T6-11994	C2H2	0	3	7	2	1
T2-29243	C2H2	1	3	4	8	6
T5-15021	C2H2	2	0	7	0	0
T6-30706	C2H2	2	1	1	3	4
T2-21078	C2H2	2	2	7	2	1
T5-19324	C2H2	2	2	8	3	2
T3-14942	C2H2	2	3	0	2	1
T2-16292	C2H2	2	3	2	6	6
T5-16349	C2H2	3	1	13	0	0
T2-19591	C2H2	3	2	6	4	2
T3-11805	C2H2	3	2	10	2	2
T7-18263	C2H2	3	5	2	4	4
T7-20071	C2H2	3	10	7	6	5
T6-13622	C2H2	4	1	3	1	0
T7-22142	C2H2	5	1	68	13	75
T6-20011	C2H2	6	2	4	9	6
T2-5419	C2H2	6	2	12	2	1
T5-20700	C2H2	6	9	17	9	12
T2-22092	C2H2	8	8	4	3	2
T6-24996	C2H2	8	8	17	10	8
T6-19850	C2H2	8	12	25	14	7
T7-28194	C2H2	11	8	19	17	20
T4-22521	C2H2	16	14	2	30	18
T6-24254	C2H2	18	13	3	10	7
T6-24902	C2H2	25	9	0	13	10
T6-20789	C2H2	30	20	5	87	15
T6-24255	C2H2	32	22	5	28	22
T1-25104	C2H2	33	28	8	31	27
T6-22622	C2H2	52	18	164	119	119
T6-27415	C2H2	57	41	14	62	38
T6-17624	C2H2	64	77	115	55	51
T7-29384	C2H2	147	73	86	245	388
T2-7544	C3H	0	1	3	1	1
T5-21706	C3H	0	1	12	1	1
T4-7520	C3H	0	3	0	0	0
T2-5223	C3H	0	3	3	1	1
T4-10486	C3H	0	5	0	1	2
T4-5932	C3H	0	5	2	2	2
T2-19057	C3H	1	2	1	1	6
T6-17811	C3H	1	7	11	7	9
T6-17738	C3H	2	2	3	4	5
T7-21215	C3H	2	4	1	5	5
T7-23643	C3H	3	4	4	4	8
T7-29470	C3H	5	7	7	10	8
T7-25612	C3H	6	3	3	8	9
T7-28027	C3H	12	9	5	14	10
T7-30457	C3H	15	17	7	20	15
T7-26131	C3H	17	16	3	7	11
T5-22043	C3H	17	25	37	19	17
T7-32983	C3H	20	22	8	30	32
T2-30016	C3H	21	39	31	14	14
T6-19785	C3H	22	21	11	24	26
T2-31171	C3H	25	24	12	27	30
T4-21221	C3H	26	50	26	26	60
T3-25499	C3H	34	45	32	25	16
T7-30573	C3H	41	40	13	38	42
T6-26785	C3H	48	29	68	103	142
T7-26658	C3H	83	109	55	17	102
T7-31374	C3H	699	266	289	1350	997
T7-9455	CO-like	0	0	0	10	2
T2-33105	CO-like	0	0	0	18	0
T5-8550	CO-like	0	0	3	0	0
T2-16704	CO-like	0	0	5	1	2
T7-27770	CO-like	1	0	0	11	16
T6-15575	CO-like	1	2	0	7	40
T6-25892	CO-like	3	2	1	52	16
T7-27507	CO-like	4	3	7	15	53
T6-15311	CO-like	8	4	7	3	7
T6-24448	CO-like	13	8	0	178	18
T7-23977	CO-like	50	48	70	110	24
T7-29371	CO-like	63	45	7	36	71
T3-21505	CO-like	121	132	63	18	59
T4-26422	CO-like	126	163	1	93	24
T4-12673	CO-like	134	88	8	59	51
T4-21415	CO-like	547	527	97	387	460
T4-9902	CPP	0	3	2	1	3
T7-18815	CPP	2	0	0	2	3
T5-12946	CPP	2	2	3	0	2
T7-10124	CPP	3	3	5	1	3
T6-19076	CPP	6	4	2	6	5
T6-20293	CPP	6	6	5	10	7
T7-28993	CPP	18	17	3	23	19
T5-7770	DBB	0	0	3	0	0
T7-28203	DBB	2	1	0	2	11
T2-23967	DBB	5	9	5	10	23
T6-22967	DBB	29	29	13	19	20
T1-18056	DBB	31	30	38	16	21
T6-20266	Dof	0	0	0	7	1
T5-12425	Dof	0	0	8	1	1
T5-18037	Dof	0	0	9	1	1
T2-19780	Dof	0	1	7	0	0
T7-6459	Dof	0	6	20	6	3
T2-15765	Dof	1	1	4	1	0
T6-15814	Dof	1	3	0	3	3
T7-18468	Dof	2	4	7	9	11
T7-8890	Dof	3	1	1	7	4
T3-15809	Dof	3	7	9	9	9
T6-16882	Dof	4	7	6	5	3
T6-12131	Dof	5	0	0	2	0
T1-11010	Dof	5	1	6	3	2
T5-27327	Dof	5	6	11	8	5
T2-27365	Dof	5	8	12	9	11
T7-17780	Dof	6	5	20	1	15
T2-30922	Dof	8	4	2	4	6
T7-24788	Dof	9	7	5	6	8
T3-25036	Dof	9	10	3	4	6
T7-26471	Dof	15	12	32	32	39
T6-22956	Dof	47	48	22	23	20
T4-6840	E2F/DP	1	4	3	0	3
T5-25230	E2F/DP	2	1	6	1	2
T7-32346	E2F/DP	2	2	3	3	7
T5-20407	E2F/DP	4	6	6	10	7
T1-25424	EIL	107	101	61	125	104
T7-31855	EIL	35	24	40	35	66
T1-23593	EIL	41	30	15	35	33
T6-4049	ERF	0	0	0	0	7
T2-5095	ERF	0	0	1	0	9
T7-15052	ERF	0	0	1	2	8
T5-6182	ERF	0	0	3	0	1
T5-10516	ERF	0	0	4	0	0
T5-30222	ERF	0	0	5	0	1
T5-13245	ERF	0	0	6	0	6
T5-14181	ERF	0	0	7	0	0
T5-18254	ERF	0	0	7	0	0
T5-3548	ERF	0	0	8	0	0
T5-16817	ERF	0	0	9	5	2
T5-20628	ERF	0	0	31	0	1
T7-21566	ERF	0	0	38	3	4
T5-20591	ERF	0	0	44	0	0
T7-18556	ERF	0	1	0	2	7
T7-25032	ERF	0	1	3	1	6
T5-25730	ERF	0	1	16	1	0
T2-15084	ERF	0	1	20	4	4
T6-12420	ERF	0	2	1	2	3
T4-2723	ERF	0	3	2	0	1
T2-27686	ERF	0	4	2	1	1
T7-14490	ERF	1	0	0	2	5
T5-19477	ERF	1	0	7	1	4
T7-22169	ERF	1	0	18	3	24
T7-21567	ERF	1	0	44	5	4
T5-17555	ERF	1	1	6	0	1
T6-9795	ERF	1	1	35	2	3
T7-15717	ERF	1	2	1	1	8
T5-15620	ERF	2	0	17	1	1
T5-22291	ERF	2	1	28	4	4
T5-27219	ERF	2	1	85	3	5
T2-16589	ERF	2	3	6	1	0
T5-20061	ERF	2	3	24	1	0
T5-18271	ERF	2	4	32	1	1
T6-12546	ERF	2	8	18	6	10
T6-30649	ERF	3	1	2	3	2
T7-21858	ERF	3	7	83	9	22
T3-16094	ERF	3	13	7	2	5
T7-7363	ERF	4	0	0	0	2
T4-3383	ERF	4	1	1	3	3
T4-4231	ERF	4	5	0	1	1
T2-26719	ERF	4	10	28	14	7
T5-5529	ERF	5	0	3	0	0
T4-12903	ERF	5	4	0	1	1
T2-19028	ERF	5	8	21	15	16
T7-22531	ERF	8	19	16	8	13
T7-29391	ERF	9	5	25	0	31
T4-16633	ERF	9	12	6	25	17
T7-23287	ERF	12	7	3	6	8
T3-18976	ERF	15	39	59	20	69
T6-24086	ERF	19	9	6	12	30
T7-29682	ERF	20	13	19	29	31
T5-18738	ERF	20	14	272	12	21
T7-25274	ERF	23	17	99	39	45
T7-17634	ERF	31	31	0	24	10
T3-18861	ERF	37	7	29	15	36
T6-19812	ERF	42	6	89	46	36
T1-16428	ERF	43	28	1	13	14
T7-28635	ERF	56	3	16	53	154
T4-19697	ERF	67	84	202	202	114
T7-22479	ERF	71	20	85	19	60
T7-31661	ERF	76	65	18	71	85
T6-23094	ERF	80	58	18	60	80
T6-23447	ERF	151	149	387	188	178
T2-27896	ERF	271	126	187	227	215
T6-23630	ERF	770	278	134	412	362
T6-32485	FAR1	0	0	0	3	0
T6-14261	FAR1	0	1	4	4	4
T4-3252	FAR1	0	3	0	2	1
T3-17441	FAR1	1	4	4	3	1
T3-9922	FAR1	1	5	4	3	2
T7-9044	FAR1	2	3	4	3	5
T7-20226	FAR1	2	4	5	6	5
T3-14964	FAR1	3	2	1	2	0
T3-20102	FAR1	3	6	3	6	6
T6-14089	FAR1	4	1	1	4	5
T6-19540	FAR1	4	5	5	9	4
T4-19671	FAR1	4	6	8	8	7
T1-8827	FAR1	5	1	0	2	1
T7-18826	FAR1	5	4	2	2	4
T4-13708	FAR1	5	5	3	4	3
T4-13210	FAR1	5	5	4	8	4
T6-18785	FAR1	5	10	7	6	4
T7-27789	FAR1	6	5	2	9	11
T7-15362	FAR1	6	6	5	4	3
T6-24715	FAR1	7	5	1	7	4
T7-19256	FAR1	7	8	6	10	14
T7-25155	FAR1	8	9	9	16	12
T6-20912	FAR1	8	11	6	13	7
T6-20645	FAR1	11	16	8	13	8
T7-25656	FAR1	14	14	26	17	13
T6-27727	FAR1	21	20	15	39	28
T2-3576	G2-like	0	0	0	0	3
T4-28206	G2-like	0	2	4	2	1
T2-19356	G2-like	1	2	7	2	2
T2-22354	G2-like	1	5	5	2	2
T6-16793	G2-like	2	2	4	7	14
T7-14939	G2-like	2	3	5	1	4
T6-10647	G2-like	2	6	3	4	1
T6-15105	G2-like	5	5	9	10	2
T2-23860	G2-like	6	4	5	2	3
T6-12680	G2-like	8	9	3	11	3
T3-20820	G2-like	9	17	7	15	7
T2-25769	G2-like	11	17	6	12	6
T2-26277	G2-like	12	10	15	7	12
T6-19395	G2-like	13	4	24	26	86
T4-11125	G2-like	16	21	2	3	7
T7-26527	G2-like	27	25	26	49	38
T7-25877	G2-like	29	27	57	24	160
T4-25941	G2-like	37	34	11	24	22
T3-21506	G2-like	40	77	116	14	32
T4-19707	G2-like	62	64	31	172	106
T2-25661	G2-like	82	74	26	65	47
T6-23042	G2-like	103	89	25	85	41
T1-22614	G2-like	183	119	4	83	87
T2-14906	GATA	0	1	5	2	2
T5-16904	GATA	0	1	12	0	0
T2-14760	GATA	4	1	3	0	0
T4-18826	GATA	8	12	3	9	9
T7-24664	GATA	10	8	0	5	11
T7-28667	GATA	26	23	16	35	25
T7-26130	GATA	26	32	13	25	30
T1-17484	GATA	30	20	18	13	13
T4-19826	GATA	39	38	30	25	16
T3-23795	GATA	50	80	0	79	20
T6-23283	GATA	78	66	79	76	29
T5-1442	GRAS	0	0	3	0	0
T2-24000	GRAS	4	7	3	6	6
T3-22156	GRAS	5	12	6	9	4
T6-20691	GRAS	9	8	16	14	5
T4-19813	GRAS	10	8	9	1	7
T4-16467	GRAS	10	11	2	3	4
T6-17097	GRAS	10	16	0	9	4
T6-22817	GRAS	12	9	24	27	20
T7-31525	GRAS	14	8	25	50	55
T7-25900	GRAS	16	15	42	24	19
T2-29149	GRAS	17	10	25	13	12
T7-27459	GRAS	24	28	10	17	24
T6-25300	GRAS	31	14	125	48	30
T5-26651	GRAS	40	17	26	101	59
T5-26659	GRAS	43	13	53	203	351
T5-16763	GRAS	0	1	6	0	0
T5-9613	GRAS	1	1	4	1	1
T7-20097	GRF	1	2	2	3	9
T7-20098	GRF	2	4	0	0	3
T4-16953	GRF	3	4	5	2	4
T7-24042	GRF	6	5	3	1	11
T2-25013	GRF	6	9	0	10	13
T6-17412	GRF	9	12	9	14	19
T6-13927	GRF	10	10	5	9	10
T1-13057	GRF	11	10	0	12	9
T7-26340	GRF	11	12	8	15	58
T4-17422	GRF	13	10	10	8	26
T7-31806	GRF	14	10	0	5	12
T7-22211	GRF	15	9	4	3	23
T2-21583	HD-ZIP	0	1	3	0	0
T6-9136	HD-ZIP	0	2	4	2	1
T2-19962	HD-ZIP	1	1	3	1	4
T2-27139	HD-ZIP	2	2	8	0	4
T7-25331	HD-ZIP	2	10	0	1	10
T3-16081	HD-ZIP	3	4	2	1	1
T4-12052	HD-ZIP	4	10	0	6	6
T2-26294	HD-ZIP	5	4	12	1	5
T7-17423	HD-ZIP	5	6	0	3	6
T5-14610	HD-ZIP	6	4	8	3	5
T6-13505	HD-ZIP	7	10	4	9	5
T7-20986	HD-ZIP	8	4	4	7	6
T2-22682	HD-ZIP	12	9	73	9	7
T7-25332	HD-ZIP	14	16	0	5	19
T2-25813	HD-ZIP	14	28	7	6	14
T6-17830	HD-ZIP	18	20	12	28	52
T2-28861	HD-ZIP	21	20	49	15	26
T1-22664	HD-ZIP	24	15	38	17	22
T5-25108	HD-ZIP	26	32	76	35	17
T3-27538	HD-ZIP	28	30	4	24	34
T4-26884	HD-ZIP	46	43	8	36	44
T7-29884	HD-ZIP	68	32	17	72	76
T7-29754	HD-ZIP	68	71	56	28	36
T7-31556	HD-ZIP	95	67	6	127	104
T3-10851	HRT	4	1	1	1	5
T5-13372	HSF	0	0	8	3	2
T7-15320	HSF	0	2	0	1	5
T4-28054	HSF	0	4	0	0	0
T4-6863	HSF	0	4	0	1	4
T2-18002	HSF	1	0	3	1	3
T2-29557	HSF	1	2	0	0	30
T5-19738	HSF	1	2	118	4	3
T7-27471	HSF	2	3	9	9	42
T2-31116	HSF	2	8	17	4	9
T3-11557	HSF	3	2	1	1	2
T7-27387	HSF	6	2	6	18	19
T6-23877	HSF	7	2	3	9	7
T4-23436	HSF	7	11	1	1	12
T7-27242	HSF	9	2	10	8	25
T6-22364	HSF	10	9	22	25	37
T3-21328	HSF	10	10	8	8	3
T5-17589	HSF	11	6	7	2	5
T4-26490	HSF	32	36	5	30	82
T5-13052	LBD	0	0	3	0	0
T5-14221	LBD	0	0	3	0	0
T2-23889	LBD	0	0	6	0	1
T5-9979	LBD	0	0	6	0	0
T5-13538	LBD	0	0	9	0	0
T2-13276	LBD	0	0	10	0	0
T5-17718	LBD	0	0	11	0	0
T5-5004	LBD	0	1	6	0	0
T7-7201	LBD	0	3	0	2	4
T2-8535	LBD	1	0	4	1	1
T5-5929	LBD	1	0	13	0	0
T4-11763	LBD	1	4	3	1	2
T2-20928	LBD	2	1	6	4	1
T5-25115	LBD	2	1	37	9	2
T5-6517	LBD	3	1	7	1	1
T7-22341	LBD	3	6	12	2	5
T5-5368	LBD	4	0	3	0	0
T4-20353	LBD	10	12	66	8	12
T7-29380	LBD	63	41	127	39	134
T5-10869	MADS-box	0	0	4	0	0
T3-8588	MADS-box	0	3	1	1	1
T4-13502	MADS-box	2	3	0	1	1
T2-15477	MADS-box	2	3	1	2	3
T3-21576	MADS-box	16	24	42	26	26
T6-23693	MADS-box	54	64	34	85	70
T2-30824	MYB	0	0	0	0	3
T5-13674	MYB	0	0	3	0	0
T5-13922	MYB	0	0	4	0	0
T5-14218	MYB	0	0	4	0	0
T5-10767	MYB	0	0	5	0	0
T5-14072	MYB	0	0	5	0	0
T5-4275	MYB	0	0	5	0	0
T2-29643	MYB	0	0	7	1	2
T5-26086	MYB	0	0	9	0	0
T5-24338	MYB	0	0	25	0	0
T5-25322	MYB	0	0	26	0	0
T6-32738	MYB	0	1	0	3	2
T2-12734	MYB	0	1	7	3	2
T2-25715	MYB	0	2	6	0	0
T5-16555	MYB	0	2	7	1	1
T5-23923	MYB	0	2	12	2	0
T5-7435	MYB	1	1	5	1	1
T2-21017	MYB	1	1	12	1	1
T2-19544	MYB	2	1	7	1	3
T6-10697	MYB	2	3	2	6	6
T2-22108	MYB	2	4	4	1	1
T7-17782	MYB	2	4	9	5	3
T4-13287	MYB	3	5	6	3	4
T2-23277	MYB	3	5	14	3	3
T4-19733	MYB	3	14	4	6	5
T3-9632	MYB	4	0	0	1	1
T6-5379	MYB	4	1	1	2	1
T7-20615	MYB	4	3	16	3	13
T4-23964	MYB	4	6	5	6	3
T7-4057	MYB	5	5	0	1	5
T3-25552	MYB	7	6	23	8	14
T5-18666	MYB	10	2	62	8	13
T7-30485	MYB	10	5	2	12	23
T7-31338	MYB	10	5	4	13	40
T5-25222	MYB	10	8	82	10	12
T4-19280	MYB	10	10	8	6	2
T7-29280	MYB	21	21	12	10	40
T6-22794	MYB	28	24	4	16	12
T2-28018	MYB	34	36	4	36	24
T2-26370	MYB	39	40	14	27	25
T6-21085	MYB	41	28	5	45	26
T1-25187	MYB	41	47	4	16	21
T7-30097	MYB	56	53	7	76	55
T4-20460	MYB	77	57	190	94	95
T5-23458	MYB	82	39	139	113	187
T7-32594	MYB-related	0	0	0	2	6
T5-14219	MYB-related	0	0	4	0	0
T5-13170	MYB-related	0	0	6	1	2
T5-16005	MYB-related	0	0	10	0	1
T5-15468	MYB-related	0	0	15	0	0
T5-20446	MYB-related	0	1	9	0	1
T5-25323	MYB-related	0	1	16	0	0
T5-10683	MYB-related	1	0	7	3	5
T7-8897	MYB-related	1	0	10	3	19
T2-19545	MYB-related	1	3	12	1	4
T5-20839	MYB-related	1	3	37	3	6
T7-18115	MYB-related	2	4	1	6	5
T5-12569	MYB-related	3	2	5	0	3
T5-19545	MYB-related	3	6	7	6	4
T6-10335	MYB-related	4	3	0	4	2
T7-17824	MYB-related	4	5	0	1	9
T7-28392	MYB-related	6	5	2	4	14
T7-29154	MYB-related	6	5	12	6	7
T5-29941	MYB-related	7	3	3	1	0
T6-22709	MYB-related	9	16	1	18	20
T7-27756	MYB-related	11	5	30	14	11
T6-15246	MYB-related	12	33	18	11	22
T2-1610	NAC	0	0	0	0	3
T5-29756	NAC	0	0	3	0	0
T5-29782	NAC	0	0	3	0	0
T5-10428	NAC	0	0	6	0	0
T5-3576	NAC	0	0	6	1	1
T5-10637	NAC	0	0	7	1	0
T2-18988	NAC	0	1	4	1	0
T5-23536	NAC	0	1	13	1	1
T4-30492	NAC	0	3	0	0	0
T3-11104	NAC	0	3	0	1	1
T7-13183	NAC	0	3	1	2	3
T7-8007	NAC	1	0	0	1	3
T2-34303	NAC	1	1	3	0	0
T5-20022	NAC	1	1	15	2	3
T7-24063	NAC	1	2	1	5	9
T2-24572	NAC	2	0	2	4	4
T6-18955	NAC	2	1	0	5	5
T7-23164	NAC	2	2	11	5	11
T6-22503	NAC	2	3	5	10	5
T4-12014	NAC	2	3	12	2	1
T2-17731	NAC	3	1	9	1	3
T7-14092	NAC	3	4	1	8	43
T5-14809	NAC	4	3	13	3	5
T5-27632	NAC	4	8	72	19	10
T5-20175	NAC	6	3	5	9	5
T7-32035	NAC	6	6	13	14	27
T6-19775	NAC	6	8	1	11	12
T3-16783	NAC	7	5	3	6	6
T4-16459	NAC	9	6	4	9	3
T7-26889	NAC	9	8	8	12	27
T6-20861	NAC	10	3	30	74	58
T6-18557	NAC	10	8	24	9	8
T7-27092	NAC	15	18	17	35	27
T6-22829	NAC	23	21	8	50	207
T6-27321	NAC	25	11	45	50	38
T7-27230	NAC	29	56	60	35	40
T7-25832	NAC	39	32	54	52	68
T3-24528	NAC	50	32	67	75	219
T4-21322	NAC	77	22	92	127	479
T2-15269	NF-YA	3	1	12	2	2
T7-22642	NF-YA	3	2	10	3	7
T7-29782	NF-YA	16	17	9	16	18
T5-560	NF-YB	0	0	3	0	0
T2-22597	NF-YB	2	8	7	6	6
T3-22077	NF-YB	10	22	9	14	12
T6-23231	NF-YB	14	27	14	20	11
T1-21630	NF-YB	18	31	11	16	21
T6-23740	NF-YC	10	12	9	11	5
T6-26312	NF-YC	12	7	19	19	10
T6-8087	Nin-like	0	0	3	4	0
T5-118	Nin-like	0	1	3	0	0
T2-27642	RAV	12	9	8	18	14
T3-20590	RAV	275	101	102	195	236
T4-29504	SBP	2	3	1	1	0
T7-16598	SBP	3	3	3	1	5
T7-21205	SBP	4	5	3	11	7
T2-26276	SBP	4	5	8	3	13
T7-22567	SBP	5	5	1	5	5
T1-7930	SBP	7	1	2	0	0
T4-10509	SBP	8	4	0	1	4
T7-21653	SBP	9	9	4	4	9
T7-27828	SBP	11	8	8	9	12
T7-29743	SBP	21	10	50	52	87
T7-32666	SBP	43	36	39	72	69
T5-17016	SRS	3	1	5	2	1
T2-22115	TALE	0	1	2	0	3
T2-30187	TALE	0	1	3	0	2
T2-23448	TALE	1	0	3	1	1
T7-17392	TALE	1	5	0	1	5
T4-16196	TALE	3	7	0	1	4
T4-21689	TALE	8	11	12	12	5
T7-25396	TALE	11	22	35	18	16
T2-27968	TALE	13	15	2	12	12
T7-31838	TALE	29	32	13	32	26
T6-28724	TALE	48	43	4	42	19
T7-30928	TALE	52	45	26	39	38
T3-25990	TALE	124	153	54	108	103
T5-7928	TCP	0	0	3	1	0
T2-25547	TCP	0	1	3	0	0
T2-33384	TCP	0	3	5	1	2
T5-21553	TCP	2	7	12	7	6
T6-2509	TCP	2	14	6	7	3
T2-12083	TCP	3	3	0	1	2
T6-13877	TCP	6	8	0	18	15
T4-21171	TCP	18	20	12	20	9
T7-23587	TCP	24	27	6	17	26
T4-26311	TCP	42	44	16	57	30
T3-27495	TCP	58	78	30	50	26
T2-20165	TCP	121	87	8	128	73
T5-20438	TCP	151	94	10	135	74
T2-16776	Trihelix	0	0	7	4	3
T5-25397	Trihelix	1	1	14	1	4
T2-13085	Trihelix	4	2	0	1	1
T7-17946	Trihelix	4	5	0	2	5
T6-27543	Trihelix	54	48	11	47	31
T7-19418	VOZ	10	10	17	9	6
T6-22980	VOZ	17	10	22	26	18
T7-18298	Whirly	5	6	11	4	6
T7-23585	Whirly	49	38	22	46	66
T2-23235	WOX	0	0	19	0	0
T6-16188	WOX	4	3	8	9	11
T2-25818	WOX	4	6	25	8	9
T7-12351	WRKY	0	0	0	0	4
T7-35508	WRKY	0	0	0	0	3
T6-3839	WRKY	0	0	0	4	0
T7-308	WRKY	0	0	2	2	3
T5-8467	WRKY	0	0	3	0	0
T5-6630	WRKY	0	0	3	1	1
T5-6968	WRKY	0	0	4	0	0
T2-16070	WRKY	0	0	4	1	1
T2-20172	WRKY	0	0	5	0	0
T2-32159	WRKY	0	0	5	0	0
T5-11118	WRKY	0	0	5	0	1
T5-13553	WRKY	0	0	5	0	0
T5-15776	WRKY	0	0	5	0	0
T5-6827	WRKY	0	0	5	0	0
T5-30200	WRKY	0	0	5	2	1
T5-13206	WRKY	0	0	8	0	1
T5-23175	WRKY	0	0	8	1	1
T2-20175	WRKY	0	0	10	0	0
T6-29441	WRKY	0	0	11	1	0
T5-20343	WRKY	0	0	12	0	0
T2-34054	WRKY	0	1	3	0	1
T7-18976	WRKY	0	1	4	5	7
T5-10576	WRKY	0	1	7	0	0
T5-16285	WRKY	0	1	13	3	1
T7-10451	WRKY	0	1	14	1	3
T5-24422	WRKY	0	1	16	2	2
T7-34925	WRKY	1	0	2	1	4
T5-7823	WRKY	1	0	4	1	3
T2-18202	WRKY	1	1	0	0	3
T6-4279	WRKY	1	1	1	3	2
T4-16852	WRKY	1	2	4	4	2
T5-20325	WRKY	1	2	7	4	2
T2-26964	WRKY	1	2	9	2	1
T7-10452	WRKY	1	2	16	1	4
T5-22840	WRKY	1	2	32	6	3
T2-19956	WRKY	1	5	3	1	3
T5-16137	WRKY	2	0	3	0	0
T1-2040	WRKY	2	0	4	0	1
T7-28760	WRKY	2	0	9	3	11
T5-22020	WRKY	2	1	73	2	10
T5-16581	WRKY	2	2	9	2	4
T5-24566	WRKY	2	3	8	3	3
T5-19187	WRKY	2	4	9	1	3
T1-2932	WRKY	3	0	0	0	0
T1-7421	WRKY	3	0	0	0	0
T7-13588	WRKY	3	4	2	3	3
T7-11345	WRKY	4	1	1	1	6
T5-24242	WRKY	4	2	31	6	5
T6-21422	WRKY	4	2	82	17	16
T7-23165	WRKY	4	3	27	20	45
T7-24676	WRKY	5	2	13	6	9
T7-28690	WRKY	5	10	8	10	20
T7-24926	WRKY	6	0	34	23	44
T6-27816	WRKY	6	3	32	21	17
T5-19235	WRKY	6	3	47	5	5
T4-24323	WRKY	8	13	29	10	7
T6-28143	WRKY	9	2	30	34	23
T7-30428	WRKY	9	10	59	9	14
T6-21308	WRKY	9	12	14	9	6
T6-25748	WRKY	10	3	20	32	120
T6-21377	WRKY	11	8	25	10	11
T7-28588	WRKY	11	9	39	25	25
T5-21455	WRKY	11	12	41	29	19
T1-17415	WRKY	12	2	54	59	41
T4-20394	WRKY	12	17	24	19	32
T7-28057	WRKY	13	8	79	25	160
T7-26878	WRKY	13	17	9	25	15
T2-25778	WRKY	31	27	103	28	54
T7-29424	WRKY	49	12	49	125	269
T2-21870	WRKY	67	17	75	173	371
T5-27726	WRKY	77	19	127	292	385
T7-31511	YABBY	41	37	0	27	40
T7-28756	YABBY	72	69	0	40	52
T7-26237	YABBY	79	75	3	74	64
T5-5430	ZF-HD	0	0	4	0	0
T5-12568	ZF-HD	0	0	7	0	0
T5-17707	ZF-HD	0	3	9	2	0
T5-12016	ZF-HD	3	11	15	5	4
T6-20369	ZF-HD	5	6	0	5	2
T4-16426	ZF-HD	8	15	1	14	6
T1-7643	ZF-HD	9	7	0	8	3
T4-26448	ZF-HD	43	35	1	49	33
