# Supplementary material for: Transcriptional regulation of the paper mulberry under cold stress as revealed by a comprehensive analysis of transcription factors
Source: BMC Plant Biol. 2015 Apr 19;15:108. doi: 10.1186/s12870-015-0489-2 (PMC4432934; doi:10.1186/s12870-015-0489-2)
Supplement: Additional files 6: — The key TFs identified in the paper mulberry under cold stress. [file 12870_2015_489_MOESM6_ESM.xlsx]

## Sheet: sheet1
Early response
ID	FAMILY	0 h	2 h	6 h	12 h	24 h
T4-18787	bHLH	0.56851	18.5341	3.34417	6.36268	0
T6-23630	ERF	770.016	277.994	133.884	411.562	362.181
T7-28635	ERF	55.5846	2.60715	16.3515	52.9878	154.13
Intermediate response
ID	FAMILY	0 h	2 h	6 h	12 h	24 h
T7-29075	ARR-B	55.9726	71.3386	5.30065	0.42601	114.259
T6-28588	B3	18.1863	13.1032	0.277865	25.8124	24.1731
T7-23484	bHLH	26.61	25.2402	0	6.28204	10.7076
T4-21765	bHLH	28.209	28.5876	0.35032	6.53196	4.96394
T4-20918	bHLH	31.0078	38.0906	0.386601	28.5763	17.81
T4-22254	bHLH	31.2132	31.0763	1.02314	24.7135	13.4248
T1-25373	bHLH	43.6442	41.6187	1.88548	26.3063	22.2473
T6-24902	C2H2	24.8853	8.61744	0	13.4283	9.96746
T4-22521	C2H2	16.1039	13.5777	2.42893	29.6343	17.8375
T7-29371	CO-like	63.4466	45.3171	6.57862	35.7004	71.4418
T4-26422	CO-like	126.188	162.797	0.865904	92.9468	24.4953
T4-12673	CO-like	134.487	87.8438	7.59381	58.6744	51.0044
T7-17634	ERF	30.7985	31.0849	0.188913	24.3424	10.0848
T1-16428	ERF	43.2128	28.2597	0.698329	13.0208	13.577
T1-22614	G2-like	182.519	119.05	4.45158	83.2723	87.3753
T3-23795	GATA	49.6463	79.5606	0.0986275	79.2074	20.4754
T6-17097	GRAS	10.036	15.5961	0	8.7545	4.25042
T7-25332	HD-ZIP	14.4807	15.8718	0	4.86197	19.2475
T3-27538	HD-ZIP	27.8226	29.894	3.62557	24.4683	34.1877
T7-31556	HD-ZIP	95.1018	67.4367	5.75129	127.458	103.699
T2-28018	MYB	34.4942	35.5686	3.93894	36.3186	23.7633
T1-25187	MYB	40.5283	47.1581	3.64451	16.068	21.1205
T7-30097	MYB	55.5694	52.583	7.40974	75.7103	55.1677
T6-28724	TALE	47.7565	42.5547	4.06323	42.477	19.3139
T2-20165	TCP	120.708	87.4113	7.84504	128.267	72.5207
T5-20438	TCP	150.916	94.2998	9.77463	134.939	74.2073
T7-31511	YABBY	41.0097	36.9278	0	27.2631	39.9282
T7-28756	YABBY	72.4659	68.8922	0	39.7663	51.6984
T7-26237	YABBY	78.764	74.8916	2.81833	74.1326	63.6595
T4-26448	ZF-HD	43.2927	35.0976	0.559697	48.7787	32.6452
T4-21415	CO-like	546.858	527.146	97.1101	387.408	459.959
T5-27643	ARF	5.45701	9.45522	47.2454	6.42958	9.44104
T3-14633	ARR-B	0.853535	1.6192	16.4968	0.716448	1.5954
T5-27197	bHLH	0	0.161969	32.1248	0.48375	0.159589
T5-23896	bHLH	2.78501	0.419309	17.3853	0.751405	1.81785
T5-20555	bHLH	3.17414	3.6129	31.8747	2.13147	0.791068
T2-18058	bHLH	5.20452	3.29107	60.2727	5.46077	4.59383
T5-23076	bHLH	7.22744	8.9304	78.8503	17.2585	9.10973
T5-23403	bzip	0.901544	0.988157	52.4258	3.25401	1.12343
T5-23867	bzip	5.44623	2.7356	88.7091	6.71136	4.04309
T5-18568	C2H2	0	0.792681	22.9115	1.31527	21.3482
T7-22142	C2H2	4.81898	0.580433	68.0324	12.5973	74.805
T5-25730	ERF	0	1.20266	15.5827	0.718395	0.236998
T5-20628	ERF	0	0	30.686	0.437879	0.650052
T7-21566	ERF	0	0	38.3137	3.35707	4.31923
T5-20591	ERF	0	0	43.6614	0	0.484978
T2-15084	ERF	0.261156	0.880757	20.4096	3.50739	3.68821
T6-9795	ERF	0.556949	0.939163	34.6337	2.33748	2.77608
T7-21567	ERF	1.26032	0.212524	44.4818	4.86634	3.97861
T7-22169	ERF	1.28187	0.432313	18.0969	3.44315	24.2797
T5-18271	ERF	1.50336	4.01386	31.7937	0.841271	1.04076
T5-22291	ERF	1.85486	0.938333	27.7448	4.04806	3.85226
T5-15620	ERF	1.90018	0	17.1654	0.996868	0.591959
T5-27219	ERF	1.98553	0.627774	84.6767	2.70828	5.36075
T7-21858	ERF	3.45939	6.84795	83.2929	9.34257	21.9912
T5-18738	ERF	19.6799	14.04	271.727	12.0717	21.0021
T6-25300	GRAS	30.6332	13.8386	124.833	47.8709	29.7211
T2-22682	HD-ZIP	12.2746	9.09465	72.9846	8.74206	7.107
T5-19738	HSF	0.819394	2.07257	117.572	3.95479	3.23335
T5-25115	LBD	2.20358	0.530831	37.1671	9.11618	2.48439
T5-24338	MYB	0	0.454317	24.6026	0.150767	0.149213
T5-25322	MYB	0	0.230511	26.191	0	0.227123
T5-25222	MYB	9.61381	7.76079	82.1632	10.4735	11.725
T5-18666	MYB	9.98271	1.68335	61.7975	8.23972	12.9924
T5-15468	MYB-related	0	0	15.2436	0	0
T5-25323	MYB-related	0	0.804692	15.6394	0	0
T5-20839	MYB-related	0.785668	3.47771	37.3026	3.2974	5.87418
T5-20022	NAC	1.44433	1.06554	14.8681	1.81853	2.99967
T5-27632	NAC	4.40496	7.55172	72.0585	18.7339	9.88033
T6-20861	NAC	9.9582	3.39416	29.9119	73.8064	57.9968
T2-23235	WOX	0	0.461823	19.0253	0.153258	0
T5-22840	WRKY	0.988092	2.36043	32.106	6.22046	2.87297
T7-10452	WRKY	1.38594	1.75279	16.0139	1.45418	4.02975
T5-22020	WRKY	1.60418	0.75141	73.3937	2.39384	10.3651
T7-23165	WRKY	3.63838	2.67181	26.6294	19.6048	44.6558
T6-21422	WRKY	3.88833	1.94274	82.2924	16.9235	15.9117
T5-24242	WRKY	4.23113	2.22962	31.1111	6.21523	5.41892
T7-24926	WRKY	5.88817	0.316883	34.4256	23.3453	43.6076
T5-19235	WRKY	6.1361	2.74844	47.3741	5.47249	5.41611
T6-27816	WRKY	6.32058	2.98429	32.0808	20.5851	17.3275
T6-28143	WRKY	9.11151	1.70716	30.2014	34.2465	23.2967
T1-17415	WRKY	12.1825	1.81262	53.8969	58.6485	40.7798
T7-28057	WRKY	13.2527	7.90526	78.7902	25.2753	159.901
Late response
ID	FAMILY	0 h	2 h	6 h	12 h	24 h
T2-29557	HSF	0.69069	1.63056	0.232164	0.347854	30.4106
T6-15575	CO-like	0.731602	2.15893	0	6.90861	40.1129
T7-14092	NAC	2.96927	4.29169	1.18818	7.83317	43.1084
T7-31143	ARR-B	0.938331	0.36514	4.06386	7.93684	31.0605
T7-31973	ARR-B	43.7476	6.7967	0.673452	8.07235	301.083
T7-27471	HSF	2.49165	2.58559	8.53634	9.25072	42.1945
T7-27770	CO-like	1.47273	0.443467	0.176798	10.9492	16.1672
T6-13877	TCP	5.7684	7.78163	0.484738	17.9151	15.3346
T6-25748	WRKY	9.6052	3.40135	19.5332	32.25	120.33
T6-22829	NAC	22.674	21.3796	8.45581	50.2274	207.422
T3-21505	CO-like	120.819	131.993	63.0661	17.9556	58.9708
T7-25877	G2-like	28.9989	27.3913	56.7994	24.3414	159.759
T7-32192	ARR-B	51.1676	68.3627	31.0753	2.82185	94.7652
T3-21506	G2-like	39.7752	76.9953	115.621	14.0815	32.3686
T7-26658	C3H	83.1758	108.762	54.6881	16.6509	102.442
T6-25892	CO-like	2.98373	1.79692	0.788019	52.3801	15.7929
T2-33105	CO-like	0	0	0	17.7863	0.320056
T6-24448	CO-like	12.936	7.57164	0.0898394	177.503	18.4733
